# Supplementary material for: Midkine expression by stem-like tumor cells drives persistence to mTOR inhibition and an immune-suppressive microenvironment
Source: Nat Commun. 2022 Aug 26;13:5018. doi: 10.1038/s41467-022-32673-7 (PMC9418323; doi:10.1038/s41467-022-32673-7)
Supplement: Supplementary file 3 — Supplementary Data 1 [file 41467_2022_32673_MOESM3_ESM.csv]

Supplementary data 2. Differentially expressed genes in Tumor, TAF and normal mesenchymal cells, related to Figure 1G. Each of cell type was compared to the other two cell types separately.
gene	p_val	avg_log2FC	pct.1	pct.2	p_val_adj	cluster	description
SLC38A2	1.02E-299	0.279081812	1	1	3.97E-295	TAF	solute carrier family 38 member 2 [Source:HGNC Symbol;Acc:HGNC:13448]
NME2	1.03E-299	0.27890634	1	0.972	4.02E-295	TAF	NME/NM23 nucleoside diphosphate kinase 2 [Source:HGNC Symbol;Acc:HGNC:7850]
MT-CYB	2.19E-295	0.681035206	1	1	8.50E-291	TAF	mitochondrially encoded cytochrome b [Source:HGNC Symbol;Acc:HGNC:7427]
PRKCDBP	1.14E-286	0.382306712	1	0.799	4.43E-282	TAF	NA
NTRK2	1.81E-284	0.269658897	1	0.982	7.03E-280	TAF	neurotrophic receptor tyrosine kinase 2 [Source:HGNC Symbol;Acc:HGNC:8032]
SULF1	5.64E-280	0.316836296	0.957	0.95	2.19E-275	TAF	sulfatase 1 [Source:HGNC Symbol;Acc:HGNC:20391]
NOV	9.53E-279	0.250112678	0.831	0.763	3.70E-274	TAF	nephroblastoma overexpressed [Source:HGNC Symbol;Acc:HGNC:7885]
MTRNR2L12	1.04E-271	0.57544053	1	0.932	4.05E-267	TAF	MT-RNR2-like 12 [Source:HGNC Symbol;Acc:HGNC:37169]
KLF6	4.42E-270	0.274164297	1	1	1.72E-265	TAF	Kruppel like factor 6 [Source:HGNC Symbol;Acc:HGNC:2235]
SELM	2.31E-258	0.473728136	1	0.892	8.98E-254	TAF	NA
CYR61	2.03E-257	0.336661311	1	0.986	7.89E-253	TAF	cysteine rich angiogenic inducer 61 [Source:HGNC Symbol;Acc:HGNC:2654]
MALAT1	1.59E-253	0.439716474	1	1	6.18E-249	TAF	metastasis associated lung adenocarcinoma transcript 1 (non-protein coding) [Source:HGNC Symbol;Acc:HGNC:29665]
KRT19	1.88E-239	0.250509814	0.826	0.572	7.30E-235	TAF	keratin 19 [Source:HGNC Symbol;Acc:HGNC:6436]
DDX5	1.11E-228	0.307417981	1	1	4.32E-224	TAF	DEAD-box helicase 5 [Source:HGNC Symbol;Acc:HGNC:2746]
LDHA	1.34E-226	0.515859028	1	1	5.21E-222	TAF	lactate dehydrogenase A [Source:HGNC Symbol;Acc:HGNC:6535]
HMGB1	7.98E-223	0.276005003	1	1	3.10E-218	TAF	high mobility group box 1 [Source:HGNC Symbol;Acc:HGNC:4983]
PTRF	2.77E-207	0.43270289	1	0.815	1.08E-202	TAF	NA
PLN	5.34E-205	0.786851774	0.981	0.932	2.07E-200	TAF	phospholamban [Source:HGNC Symbol;Acc:HGNC:9080]
S100A11	1.37E-204	0.57862586	1	1	5.31E-200	TAF	S100 calcium binding protein A11 [Source:HGNC Symbol;Acc:HGNC:10488]
IGFBP5	1.87E-199	0.260821149	1	0.981	7.26E-195	TAF	insulin like growth factor binding protein 5 [Source:HGNC Symbol;Acc:HGNC:5474]
CCND1	5.62E-181	0.264346597	1	1	2.18E-176	TAF	cyclin D1 [Source:HGNC Symbol;Acc:HGNC:1582]
VCAN	4.91E-167	0.540713957	0.989	0.813	1.91E-162	TAF	versican [Source:HGNC Symbol;Acc:HGNC:2464]
PLP2	4.23E-156	0.260945414	1	1	1.64E-151	TAF	proteolipid protein 2 [Source:HGNC Symbol;Acc:HGNC:9087]
MT-ND5	1.23E-150	0.286226662	1	1	4.77E-146	TAF	mitochondrially encoded NADH:ubiquinone oxidoreductase core subunit 5 [Source:HGNC Symbol;Acc:HGNC:7461]
MT-CO1	9.28E-149	0.470885561	1	1	3.60E-144	TAF	mitochondrially encoded cytochrome c oxidase I [Source:HGNC Symbol;Acc:HGNC:7419]
RPS17	9.02E-141	0.27032656	1	1	3.50E-136	TAF	ribosomal protein S17 [Source:HGNC Symbol;Acc:HGNC:10397]
COL1A2	5.39E-139	0.292464406	1	0.94	2.09E-134	TAF	collagen type I alpha 2 chain [Source:HGNC Symbol;Acc:HGNC:2198]
MT-ND2	1.22E-136	0.351519576	1	1	4.75E-132	TAF	mitochondrially encoded NADH:ubiquinone oxidoreductase core subunit 2 [Source:HGNC Symbol;Acc:HGNC:7456]
SON	8.83E-125	0.278275533	1	1	3.43E-120	TAF	SON DNA binding protein [Source:HGNC Symbol;Acc:HGNC:11183]
TAGLN	6.75E-106	0.548145439	1	0.955	2.62E-101	TAF	transgelin [Source:HGNC Symbol;Acc:HGNC:11553]
MT-CO3	2.61E-101	0.310401125	1	1	1.02E-96	TAF	mitochondrially encoded cytochrome c oxidase III [Source:HGNC Symbol;Acc:HGNC:7422]
MYH11	3.13E-99	0.454087477	0.999	0.895	1.22E-94	TAF	myosin heavy chain 11 [Source:HGNC Symbol;Acc:HGNC:7569]
CSRP2	2.28E-83	0.255126203	0.986	1	8.85E-79	TAF	cysteine and glycine rich protein 2 [Source:HGNC Symbol;Acc:HGNC:2470]
TMSB10	8.86E-73	0.269872313	1	1	3.44E-68	TAF	thymosin beta 10 [Source:HGNC Symbol;Acc:HGNC:11879]
MT-ATP6	1.91E-68	0.42977384	1	1	7.43E-64	TAF	mitochondrially encoded ATP synthase 6 [Source:HGNC Symbol;Acc:HGNC:7414]
MT-ND1	2.84E-63	0.285014689	1	1	1.10E-58	TAF	mitochondrially encoded NADH:ubiquinone oxidoreductase core subunit 1 [Source:HGNC Symbol;Acc:HGNC:7455]
MGP	2.40E-55	0.262899718	1	1	9.32E-51	TAF	matrix Gla protein [Source:HGNC Symbol;Acc:HGNC:7060]
ANXA1	2.45E-53	0.455504411	1	0.999	9.51E-49	TAF	annexin A1 [Source:HGNC Symbol;Acc:HGNC:533]
DSTN	1.52E-48	0.60933999	1	1	5.91E-44	TAF	destrin, actin depolymerizing factor [Source:HGNC Symbol;Acc:HGNC:15750]
FHL1	1.02E-35	0.252246198	1	0.938	3.94E-31	TAF	four and a half LIM domains 1 [Source:HGNC Symbol;Acc:HGNC:3702]
ELN	8.67E-30	0.320800484	0.959	0.999	3.37E-25	TAF	elastin [Source:HGNC Symbol;Acc:HGNC:3327]
IGFBP3	3.53E-08	0.447115864	0.986	0.904	0.001371748	TAF	insulin like growth factor binding protein 3 [Source:HGNC Symbol;Acc:HGNC:5472]
LUM	0.000301598	0.413451278	0.937	0.945	1	TAF	lumican [Source:HGNC Symbol;Acc:HGNC:6724]
CSRP1	0.003794756	0.269042897	1	1	1	TAF	cysteine and glycine rich protein 1 [Source:HGNC Symbol;Acc:HGNC:2469]
CDKN1A	7.01E-308	0.566284824	1	1	2.72E-303	Tumor	cyclin dependent kinase inhibitor 1A [Source:HGNC Symbol;Acc:HGNC:1784]
TMED2	1.25E-304	0.359642424	1	1	4.84E-300	Tumor	transmembrane p24 trafficking protein 2 [Source:HGNC Symbol;Acc:HGNC:16996]
GDF15	2.87E-302	0.397034207	0.879	0.855	1.12E-297	Tumor	growth differentiation factor 15 [Source:HGNC Symbol;Acc:HGNC:30142]
NFIA	3.29E-301	0.342531204	1	1	1.28E-296	Tumor	nuclear factor I A [Source:HGNC Symbol;Acc:HGNC:7784]
CALM1	7.57E-300	0.368468848	1	1	2.94E-295	Tumor	calmodulin 1 [Source:HGNC Symbol;Acc:HGNC:1442]
TGIF1	4.50E-299	0.282592494	1	1	1.75E-294	Tumor	TGFB induced factor homeobox 1 [Source:HGNC Symbol;Acc:HGNC:11776]
BAX	1.10E-296	0.334288329	1	1	4.29E-292	Tumor	BCL2 associated X, apoptosis regulator [Source:HGNC Symbol;Acc:HGNC:959]
NEAT1	1.62E-293	1.946875682	1	0.966	6.29E-289	Tumor	nuclear paraspeckle assembly transcript 1 (non-protein coding) [Source:HGNC Symbol;Acc:HGNC:30815]
C1orf86	5.48E-293	0.258610424	0.728	0.542	2.13E-288	Tumor	NA
CXCL12	7.01E-291	0.495571302	1	0.995	2.72E-286	Tumor	C-X-C motif chemokine ligand 12 [Source:HGNC Symbol;Acc:HGNC:10672]
SYPL1	1.13E-287	0.421373813	1	1	4.39E-283	Tumor	synaptophysin like 1 [Source:HGNC Symbol;Acc:HGNC:11507]
DEPP1	1.87E-287	0.441431218	0.758	0.586	7.27E-283	Tumor	NA
ATP5PD	2.80E-287	0.664279146	0.748	0.707	1.09E-282	Tumor	NA
TMEM165	1.61E-281	0.642526582	1	1	6.27E-277	Tumor	transmembrane protein 165 [Source:HGNC Symbol;Acc:HGNC:30760]
FAM129A	1.53E-280	0.258757404	1	0.82	5.95E-276	Tumor	family with sequence similarity 129 member A [Source:HGNC Symbol;Acc:HGNC:16784]
SELENOH	1.23E-275	0.474272136	0.711	0.666	4.79E-271	Tumor	selenoprotein H [Source:HGNC Symbol;Acc:HGNC:18251]
SLC8A1	6.18E-275	0.286492408	1	0.913	2.40E-270	Tumor	solute carrier family 8 member A1 [Source:HGNC Symbol;Acc:HGNC:11068]
DBI	1.79E-270	0.371070297	1	1	6.97E-266	Tumor	diazepam binding inhibitor, acyl-CoA binding protein [Source:HGNC Symbol;Acc:HGNC:2690]
TPT1	2.31E-270	0.342053631	1	1	8.96E-266	Tumor	tumor protein, translationally-controlled 1 [Source:HGNC Symbol;Acc:HGNC:12022]
COPS9	1.04E-268	0.421946741	0.723	0.571	4.02E-264	Tumor	COP9 signalosome subunit 9 [Source:HGNC Symbol;Acc:HGNC:21314]
DRAP1	1.78E-266	0.259086095	1	1	6.93E-262	Tumor	DR1 associated protein 1 [Source:HGNC Symbol;Acc:HGNC:3019]
CTSD	9.22E-266	0.766933874	0.969	1	3.58E-261	Tumor	cathepsin D [Source:HGNC Symbol;Acc:HGNC:2529]
SUB1	1.93E-263	0.320709088	1	1	7.51E-259	Tumor	SUB1 homolog, transcriptional regulator [Source:HGNC Symbol;Acc:HGNC:19985]
SET	4.01E-262	0.254333466	1	1	1.56E-257	Tumor	SET nuclear proto-oncogene [Source:HGNC Symbol;Acc:HGNC:10760]
TPM2	2.94E-261	0.487411029	1	0.922	1.14E-256	Tumor	tropomyosin 2 [Source:HGNC Symbol;Acc:HGNC:12011]
SCARB2	1.37E-258	0.351660002	1	1	5.33E-254	Tumor	scavenger receptor class B member 2 [Source:HGNC Symbol;Acc:HGNC:1665]
KCNQ1OT1	3.71E-253	0.472963805	0.929	0.931	1.44E-248	Tumor	KCNQ1 opposite strand/antisense transcript 1 (non-protein coding) [Source:HGNC Symbol;Acc:HGNC:6295]
ATP6V0C	1.01E-252	0.362068746	0.921	0.998	3.94E-248	Tumor	ATPase H+ transporting V0 subunit c [Source:HGNC Symbol;Acc:HGNC:855]
ARF5	4.54E-249	0.290981607	1	1	1.76E-244	Tumor	ADP ribosylation factor 5 [Source:HGNC Symbol;Acc:HGNC:658]
STRAP	3.37E-246	0.262812293	1	1	1.31E-241	Tumor	serine/threonine kinase receptor associated protein [Source:HGNC Symbol;Acc:HGNC:30796]
DST	1.94E-243	0.412622481	1	0.99	7.54E-239	Tumor	dystonin [Source:HGNC Symbol;Acc:HGNC:1090]
LIMA1	8.26E-242	0.446493768	1	1	3.21E-237	Tumor	LIM domain and actin binding 1 [Source:HGNC Symbol;Acc:HGNC:24636]
NDUFB9	6.58E-240	0.30756505	1	1	2.56E-235	Tumor	NADH:ubiquinone oxidoreductase subunit B9 [Source:HGNC Symbol;Acc:HGNC:7704]
RPL38	6.77E-240	0.377955967	1	1	2.63E-235	Tumor	ribosomal protein L38 [Source:HGNC Symbol;Acc:HGNC:10349]
FRMD6-AS2	7.70E-235	0.300088721	0.657	0.412	2.99E-230	Tumor	FRMD6 antisense RNA 2 [Source:HGNC Symbol;Acc:HGNC:43637]
SARAF	6.95E-233	0.377136162	0.938	0.994	2.70E-228	Tumor	store-operated calcium entry associated regulatory factor [Source:HGNC Symbol;Acc:HGNC:28789]
APP	2.31E-232	0.383599413	1	1	8.97E-228	Tumor	amyloid beta precursor protein [Source:HGNC Symbol;Acc:HGNC:620]
LMNA	1.18E-224	0.628118192	1	1	4.60E-220	Tumor	lamin A/C [Source:HGNC Symbol;Acc:HGNC:6636]
EIF3L	3.62E-224	0.266925157	1	1	1.40E-219	Tumor	eukaryotic translation initiation factor 3 subunit L [Source:HGNC Symbol;Acc:HGNC:18138]
PGM2L1	6.56E-224	0.318462812	0.893	0.842	2.55E-219	Tumor	phosphoglucomutase 2 like 1 [Source:HGNC Symbol;Acc:HGNC:20898]
KRTCAP2	8.48E-217	0.260575325	1	1	3.30E-212	Tumor	keratinocyte associated protein 2 [Source:HGNC Symbol;Acc:HGNC:28942]
RPS29	4.82E-216	0.529753159	1	1	1.87E-211	Tumor	ribosomal protein S29 [Source:HGNC Symbol;Acc:HGNC:10419]
ATRX	1.22E-213	0.273187369	1	1	4.73E-209	Tumor	ATRX, chromatin remodeler [Source:HGNC Symbol;Acc:HGNC:886]
ELOB	1.17E-212	1.142577724	0.754	0.794	4.55E-208	Tumor	elongin B [Source:HGNC Symbol;Acc:HGNC:11619]
RPL15	1.36E-212	0.279066329	1	1	5.30E-208	Tumor	ribosomal protein L15 [Source:HGNC Symbol;Acc:HGNC:10306]
TMEM258	4.08E-211	0.307532599	1	1	1.58E-206	Tumor	transmembrane protein 258 [Source:HGNC Symbol;Acc:HGNC:1164]
ATP5F1A	2.06E-205	0.744431378	0.689	0.665	7.98E-201	Tumor	NA
ATP5MG	3.20E-205	1.591520181	0.737	0.771	1.24E-200	Tumor	NA
RPS11	3.56E-203	0.316204784	1	1	1.38E-198	Tumor	ribosomal protein S11 [Source:HGNC Symbol;Acc:HGNC:10384]
SEPP1	4.35E-203	2.289550004	0.936	0.952	1.69E-198	Tumor	NA
NPM1	4.54E-203	0.346466007	1	1	1.76E-198	Tumor	nucleophosmin [Source:HGNC Symbol;Acc:HGNC:7910]
RPS9	9.47E-197	0.272676332	1	1	3.68E-192	Tumor	ribosomal protein S9 [Source:HGNC Symbol;Acc:HGNC:10442]
JAK1	1.04E-192	0.262112857	1	1	4.02E-188	Tumor	Janus kinase 1 [Source:HGNC Symbol;Acc:HGNC:6190]
NDUFB8.1	2.08E-190	0.346713514	0.672	0.564	8.10E-186	Tumor	NA
ATP5PF	3.32E-185	1.148085772	0.664	0.74	1.29E-180	Tumor	NA
XIST	7.48E-185	0.38209044	0.898	0.961	2.91E-180	Tumor	X inactive specific transcript (non-protein coding) [Source:HGNC Symbol;Acc:HGNC:12810]
RPLP2	7.06E-180	0.292513015	1	1	2.74E-175	Tumor	ribosomal protein lateral stalk subunit P2 [Source:HGNC Symbol;Acc:HGNC:10377]
CST3	1.77E-176	0.44318003	1	1	6.87E-172	Tumor	cystatin C [Source:HGNC Symbol;Acc:HGNC:2475]
PPIB	1.94E-176	0.419616859	1	1	7.55E-172	Tumor	peptidylprolyl isomerase B [Source:HGNC Symbol;Acc:HGNC:9255]
XRCC5	1.27E-173	0.251072399	1	1	4.92E-169	Tumor	X-ray repair cross complementing 5 [Source:HGNC Symbol;Acc:HGNC:12833]
NDUFC2	3.99E-169	0.401152224	1	1	1.55E-164	Tumor	NADH:ubiquinone oxidoreductase subunit C2 [Source:HGNC Symbol;Acc:HGNC:7706]
MTDH	8.35E-168	0.265856522	1	1	3.24E-163	Tumor	metadherin [Source:HGNC Symbol;Acc:HGNC:29608]
COL14A1	5.45E-165	0.412023859	0.895	0.882	2.12E-160	Tumor	collagen type XIV alpha 1 chain [Source:HGNC Symbol;Acc:HGNC:2191]
VCL	6.16E-165	0.334822912	1	1	2.39E-160	Tumor	vinculin [Source:HGNC Symbol;Acc:HGNC:12665]
CSNK1A1	2.73E-163	0.366275733	1	1	1.06E-158	Tumor	casein kinase 1 alpha 1 [Source:HGNC Symbol;Acc:HGNC:2451]
RERGL	1.31E-157	0.584086877	0.887	0.872	5.10E-153	Tumor	RERG like [Source:HGNC Symbol;Acc:HGNC:26213]
SYNPO2	2.12E-157	0.271825283	0.994	0.955	8.22E-153	Tumor	synaptopodin 2 [Source:HGNC Symbol;Acc:HGNC:17732]
TMEM66	1.13E-156	0.593348459	0.64	0.524	4.39E-152	Tumor	NA
LAPTM4A	1.51E-156	0.474791408	1	1	5.87E-152	Tumor	lysosomal protein transmembrane 4 alpha [Source:HGNC Symbol;Acc:HGNC:6924]
UBB	2.71E-155	0.269131782	1	1	1.05E-150	Tumor	ubiquitin B [Source:HGNC Symbol;Acc:HGNC:12463]
RPL13A	7.90E-151	1.111980074	1	1	3.07E-146	Tumor	ribosomal protein L13a [Source:HGNC Symbol;Acc:HGNC:10304]
ATP6V0B	1.06E-150	0.294913435	1	1	4.11E-146	Tumor	ATPase H+ transporting V0 subunit b [Source:HGNC Symbol;Acc:HGNC:861]
HSPA1B	1.21E-150	1.055412967	0.994	1	4.69E-146	Tumor	heat shock protein family A (Hsp70) member 1B [Source:HGNC Symbol;Acc:HGNC:5233]
SERPING1	1.09E-143	0.25979055	1	1	4.24E-139	Tumor	serpin family G member 1 [Source:HGNC Symbol;Acc:HGNC:1228]
LHFPL6	1.52E-143	0.763968239	0.707	0.811	5.92E-139	Tumor	LHFPL tetraspan subfamily member 6 [Source:HGNC Symbol;Acc:HGNC:6586]
TMBIM6	4.39E-142	0.293194402	1	1	1.70E-137	Tumor	transmembrane BAX inhibitor motif containing 6 [Source:HGNC Symbol;Acc:HGNC:11723]
IFI16	6.38E-139	0.291490233	1	0.876	2.48E-134	Tumor	interferon gamma inducible protein 16 [Source:HGNC Symbol;Acc:HGNC:5395]
ELOC	2.53E-137	0.301376914	0.708	0.706	9.85E-133	Tumor	elongin C [Source:HGNC Symbol;Acc:HGNC:11617]
COL1A1	2.44E-134	0.854147285	0.98	0.913	9.47E-130	Tumor	collagen type I alpha 1 chain [Source:HGNC Symbol;Acc:HGNC:2197]
C10orf10	9.51E-133	0.269788841	0.804	0.982	3.69E-128	Tumor	chromosome 10 open reading frame 10 [Source:HGNC Symbol;Acc:HGNC:23355]
PDIA6	4.46E-131	0.290688014	1	1	1.73E-126	Tumor	protein disulfide isomerase family A member 6 [Source:HGNC Symbol;Acc:HGNC:30168]
KRT10	1.04E-129	0.266072052	1	1	4.04E-125	Tumor	keratin 10 [Source:HGNC Symbol;Acc:HGNC:6413]
PDIA3	1.20E-129	0.253479048	1	1	4.65E-125	Tumor	protein disulfide isomerase family A member 3 [Source:HGNC Symbol;Acc:HGNC:4606]
CTNNB1	1.05E-128	0.425426136	1	1	4.08E-124	Tumor	catenin beta 1 [Source:HGNC Symbol;Acc:HGNC:2514]
COL3A1	3.05E-128	0.657778239	0.999	0.966	1.19E-123	Tumor	collagen type III alpha 1 chain [Source:HGNC Symbol;Acc:HGNC:2201]
NDUFA13	2.43E-127	0.446569558	1	1	9.45E-123	Tumor	NADH:ubiquinone oxidoreductase subunit A13 [Source:HGNC Symbol;Acc:HGNC:17194]
TNFRSF1A	9.93E-127	0.262907921	1	0.964	3.86E-122	Tumor	TNF receptor superfamily member 1A [Source:HGNC Symbol;Acc:HGNC:11916]
UQCR11.1	1.98E-126	0.889454672	0.727	0.685	7.69E-122	Tumor	NA
IER3	2.91E-119	0.389394824	1	1	1.13E-114	Tumor	immediate early response 3 [Source:HGNC Symbol;Acc:HGNC:5392]
ATP5I	4.40E-117	0.350571415	0.885	0.953	1.71E-112	Tumor	ATP synthase, H+ transporting, mitochondrial Fo complex subunit E [Source:HGNC Symbol;Acc:HGNC:846]
PALLD	6.10E-113	0.348047107	1	0.964	2.37E-108	Tumor	palladin, cytoskeletal associated protein [Source:HGNC Symbol;Acc:HGNC:17068]
CD59	3.68E-111	0.394638224	0.995	1	1.43E-106	Tumor	CD59 molecule (CD59 blood group) [Source:HGNC Symbol;Acc:HGNC:1689]
MORF4L1	4.76E-110	0.31269477	1	1	1.85E-105	Tumor	mortality factor 4 like 1 [Source:HGNC Symbol;Acc:HGNC:16989]
GSN	5.16E-110	0.478161696	1	1	2.01E-105	Tumor	gelsolin [Source:HGNC Symbol;Acc:HGNC:4620]
MGP1	8.37E-110	0.400386753	1	1	3.25E-105	Tumor	NA
PLAT	5.49E-109	0.345249446	0.882	0.949	2.13E-104	Tumor	plasminogen activator, tissue type [Source:HGNC Symbol;Acc:HGNC:9051]
RPL7	1.46E-102	0.451110031	1	1	5.66E-98	Tumor	ribosomal protein L7 [Source:HGNC Symbol;Acc:HGNC:10363]
PNISR	8.40E-99	0.269802188	1	1	3.26E-94	Tumor	PNN interacting serine and arginine rich protein [Source:HGNC Symbol;Acc:HGNC:21222]
ZBTB20	8.91E-99	0.259279319	1	1	3.46E-94	Tumor	zinc finger and BTB domain containing 20 [Source:HGNC Symbol;Acc:HGNC:13503]
COL1A21	8.40E-98	0.385612446	1	0.919	3.27E-93	Tumor	NA
MCRIP1	1.10E-94	0.260249504	0.689	0.754	4.28E-90	Tumor	MAPK regulated corepressor interacting protein 1 [Source:HGNC Symbol;Acc:HGNC:28007]
KTN1	5.77E-91	0.410449911	1	1	2.24E-86	Tumor	kinectin 1 [Source:HGNC Symbol;Acc:HGNC:6467]
MCL1	3.34E-89	0.294460675	1	1	1.30E-84	Tumor	MCL1, BCL2 family apoptosis regulator [Source:HGNC Symbol;Acc:HGNC:6943]
GULP1	6.37E-88	0.294592489	1	1	2.48E-83	Tumor	GULP, engulfment adaptor PTB domain containing 1 [Source:HGNC Symbol;Acc:HGNC:18649]
RHEB	1.25E-84	0.260435256	1	1	4.84E-80	Tumor	Ras homolog enriched in brain [Source:HGNC Symbol;Acc:HGNC:10011]
NORAD	2.88E-84	0.282862756	0.654	0.784	1.12E-79	Tumor	non-coding RNA activated by DNA damage [Source:HGNC Symbol;Acc:HGNC:44311]
ZFP36L1	6.87E-84	0.464447615	1	1	2.67E-79	Tumor	ZFP36 ring finger protein like 1 [Source:HGNC Symbol;Acc:HGNC:1107]
HSPA8	4.80E-79	0.589612405	1	1	1.86E-74	Tumor	heat shock protein family A (Hsp70) member 8 [Source:HGNC Symbol;Acc:HGNC:5241]
ATP5F1C	8.65E-79	0.607930453	0.628	0.655	3.36E-74	Tumor	NA
RTL8A	5.93E-78	0.255285435	0.708	0.721	2.30E-73	Tumor	retrotransposon Gag like 8A [Source:HGNC Symbol;Acc:HGNC:24514]
C14orf2	1.38E-77	0.355142773	0.886	0.976	5.37E-73	Tumor	chromosome 14 open reading frame 2 [Source:HGNC Symbol;Acc:HGNC:1188]
SERPINH1	2.65E-75	0.321462495	1	0.935	1.03E-70	Tumor	serpin family H member 1 [Source:HGNC Symbol;Acc:HGNC:1546]
ATP5F1E	7.62E-73	1.830755334	0.671	0.8	2.96E-68	Tumor	NA
TMSB4X	5.52E-72	0.463375687	1	1	2.15E-67	Tumor	thymosin beta 4, X-linked [Source:HGNC Symbol;Acc:HGNC:11881]
WSB1	8.94E-71	0.349721492	1	1	3.47E-66	Tumor	WD repeat and SOCS box containing 1 [Source:HGNC Symbol;Acc:HGNC:19221]
SF3B14	2.11E-68	0.276712278	0.635	0.613	8.20E-64	Tumor	NA
CEBPB	4.62E-66	0.37900046	1	0.994	1.79E-61	Tumor	CCAAT/enhancer binding protein beta [Source:HGNC Symbol;Acc:HGNC:1834]
SEM1	1.93E-65	0.580232494	0.647	0.767	7.49E-61	Tumor	SEM1, 26S proteasome complex subunit [Source:HGNC Symbol;Acc:HGNC:10845]
PPP1R15A	4.55E-65	0.530256139	1	1	1.77E-60	Tumor	protein phosphatase 1 regulatory subunit 15A [Source:HGNC Symbol;Acc:HGNC:14375]
RPLP0	1.27E-64	0.290601757	1	1	4.93E-60	Tumor	ribosomal protein lateral stalk subunit P0 [Source:HGNC Symbol;Acc:HGNC:10371]
COX7A1	1.84E-60	0.360093996	0.965	1	7.13E-56	Tumor	cytochrome c oxidase subunit 7A1 [Source:HGNC Symbol;Acc:HGNC:2287]
GPX1	9.50E-60	0.382343044	0.929	0.983	3.69E-55	Tumor	glutathione peroxidase 1 [Source:HGNC Symbol;Acc:HGNC:4553]
NHP2L1	9.51E-58	0.27182286	0.644	0.655	3.69E-53	Tumor	NA
ATP5MD	6.67E-57	0.933332725	0.666	0.872	2.59E-52	Tumor	NA
EIF4G2	4.35E-56	0.347358225	1	1	1.69E-51	Tumor	eukaryotic translation initiation factor 4 gamma 2 [Source:HGNC Symbol;Acc:HGNC:3297]
MAFF	2.11E-54	0.380386138	0.964	1	8.20E-50	Tumor	MAF bZIP transcription factor F [Source:HGNC Symbol;Acc:HGNC:6780]
EEF1G	6.61E-53	0.345157905	1	1	2.57E-48	Tumor	eukaryotic translation elongation factor 1 gamma [Source:HGNC Symbol;Acc:HGNC:3213]
RACK1	7.21E-52	1.794480913	0.682	0.895	2.80E-47	Tumor	receptor for activated C kinase 1 [Source:HGNC Symbol;Acc:HGNC:4399]
ARF4	2.92E-50	0.270840008	1	1	1.13E-45	Tumor	ADP ribosylation factor 4 [Source:HGNC Symbol;Acc:HGNC:655]
SERTAD1	1.09E-49	0.407147029	0.996	1	4.22E-45	Tumor	SERTA domain containing 1 [Source:HGNC Symbol;Acc:HGNC:17932]
AC013461.1	1.94E-48	0.390553916	0.733	0.833	7.52E-44	Tumor	NA
RTRAF	2.72E-45	0.432146178	0.616	0.708	1.06E-40	Tumor	NA
EGR1	6.78E-45	0.27263439	0.987	1	2.63E-40	Tumor	early growth response 1 [Source:HGNC Symbol;Acc:HGNC:3238]
NOP53	4.67E-44	0.4146408	0.649	0.811	1.81E-39	Tumor	NOP53 ribosome biogenesis factor [Source:HGNC Symbol;Acc:HGNC:4333]
COX6A1	1.36E-42	0.316626245	1	1	5.29E-38	Tumor	cytochrome c oxidase subunit 6A1 [Source:HGNC Symbol;Acc:HGNC:2277]
HSP90AA1	1.31E-41	0.502015009	1	1	5.11E-37	Tumor	heat shock protein 90 alpha family class A member 1 [Source:HGNC Symbol;Acc:HGNC:5253]
HSPA1A	5.12E-41	1.353525053	1	1	1.99E-36	Tumor	heat shock protein family A (Hsp70) member 1A [Source:HGNC Symbol;Acc:HGNC:5232]
ATP5MC2	6.31E-35	1.253329881	0.675	0.844	2.45E-30	Tumor	NA
SELENOW	1.81E-32	0.580577738	0.635	0.723	7.05E-28	Tumor	selenoprotein W [Source:HGNC Symbol;Acc:HGNC:10752]
BTG3	7.50E-32	0.358096974	1	1	2.91E-27	Tumor	BTG anti-proliferation factor 3 [Source:HGNC Symbol;Acc:HGNC:1132]
COL6A2	1.29E-31	0.384739307	0.989	0.92	5.02E-27	Tumor	collagen type VI alpha 2 chain [Source:HGNC Symbol;Acc:HGNC:2212]
SLC3A2	7.00E-30	0.381939091	0.978	1	2.72E-25	Tumor	solute carrier family 3 member 2 [Source:HGNC Symbol;Acc:HGNC:11026]
RPL26	1.19E-27	0.391413441	1	1	4.64E-23	Tumor	ribosomal protein L26 [Source:HGNC Symbol;Acc:HGNC:10327]
MALAT11	2.03E-27	0.281850692	1	1	7.90E-23	Tumor	NA
SELENOK	2.76E-27	0.365455569	0.615	0.803	1.07E-22	Tumor	selenoprotein K [Source:HGNC Symbol;Acc:HGNC:30394]
COX6A1P2	1.27E-25	0.271414175	0.705	0.739	4.95E-21	Tumor	cytochrome c oxidase subunit 6A1 pseudogene 2 [Source:HGNC Symbol;Acc:HGNC:35239]
EIF4A1	2.69E-24	0.254325011	1	1	1.05E-19	Tumor	eukaryotic translation initiation factor 4A1 [Source:HGNC Symbol;Acc:HGNC:3282]
RPSAP58	4.19E-24	0.530852974	0.696	0.727	1.63E-19	Tumor	ribosomal protein SA pseudogene 58 [Source:HGNC Symbol;Acc:HGNC:36809]
COL6A1	6.13E-24	0.347225637	1	1	2.38E-19	Tumor	collagen type VI alpha 1 chain [Source:HGNC Symbol;Acc:HGNC:2211]
ATP5O	3.93E-19	0.310685405	0.73	0.966	1.53E-14	Tumor	ATP synthase, H+ transporting, mitochondrial F1 complex, O subunit [Source:HGNC Symbol;Acc:HGNC:850]
SELENOM	6.40E-13	0.674609681	0.691	0.806	2.49E-08	Tumor	selenoprotein M [Source:HGNC Symbol;Acc:HGNC:30397]
WBP5	3.32E-12	0.441093786	0.72	0.96	1.29E-07	Tumor	NA
MT-ND4	1.19E-11	0.350353004	1	1	4.63E-07	Tumor	mitochondrially encoded NADH:ubiquinone oxidoreductase core subunit 4 [Source:HGNC Symbol;Acc:HGNC:7459]
HNRNPA1	1.59E-10	0.331123254	1	1	6.16E-06	Tumor	heterogeneous nuclear ribonucleoprotein A1 [Source:HGNC Symbol;Acc:HGNC:5031]
ATF3	2.73E-10	0.2832493	0.998	1	1.06E-05	Tumor	activating transcription factor 3 [Source:HGNC Symbol;Acc:HGNC:785]
GEM	5.92E-08	0.605843787	1	1	0.002301577	Tumor	GTP binding protein overexpressed in skeletal muscle [Source:HGNC Symbol;Acc:HGNC:4234]
TNFRSF12A	7.35E-08	0.417780115	0.992	1	0.002856781	Tumor	TNF receptor superfamily member 12A [Source:HGNC Symbol;Acc:HGNC:18152]
TRIR	4.56E-07	0.586016563	0.667	0.908	0.017734976	Tumor	telomerase RNA component interacting RNase [Source:HGNC Symbol;Acc:HGNC:28424]
KLF10	3.17E-06	0.330366226	1	1	0.123117192	Tumor	Kruppel like factor 10 [Source:HGNC Symbol;Acc:HGNC:11810]
JUN	1.67E-05	0.414515208	1	1	0.648425765	Tumor	Jun proto-oncogene, AP-1 transcription factor subunit [Source:HGNC Symbol;Acc:HGNC:6204]
MAPKAPK3	1.57E-302	0.299765887	1	1	6.11E-298	Normal	mitogen-activated protein kinase-activated protein kinase 3 [Source:HGNC Symbol;Acc:HGNC:6888]
MRPS6	1.65E-302	1.582496761	1	1	6.40E-298	Normal	mitochondrial ribosomal protein S6 [Source:HGNC Symbol;Acc:HGNC:14051]
MRPL36	1.10E-301	0.277390976	1	1	4.28E-297	Normal	mitochondrial ribosomal protein L36 [Source:HGNC Symbol;Acc:HGNC:14490]
RPL14	2.08E-301	0.399152546	1	1	8.07E-297	Normal	ribosomal protein L14 [Source:HGNC Symbol;Acc:HGNC:10305]
HINT1	3.47E-301	0.507422599	1	1	1.35E-296	Normal	histidine triad nucleotide binding protein 1 [Source:HGNC Symbol;Acc:HGNC:4912]
BAG1	4.34E-301	0.373441585	1	1	1.69E-296	Normal	BCL2 associated athanogene 1 [Source:HGNC Symbol;Acc:HGNC:937]
NDUFA8	4.62E-301	0.523662406	1	1	1.80E-296	Normal	NADH:ubiquinone oxidoreductase subunit A8 [Source:HGNC Symbol;Acc:HGNC:7692]
TNIP1	5.53E-301	0.274918952	1	1	2.15E-296	Normal	TNFAIP3 interacting protein 1 [Source:HGNC Symbol;Acc:HGNC:16903]
TXN2	2.24E-300	0.538877287	1	1	8.72E-296	Normal	thioredoxin 2 [Source:HGNC Symbol;Acc:HGNC:17772]
PCBP2	2.73E-300	0.698053569	1	1	1.06E-295	Normal	poly(rC) binding protein 2 [Source:HGNC Symbol;Acc:HGNC:8648]
LAMTOR4	4.60E-300	0.262823915	1	1	1.79E-295	Normal	late endosomal/lysosomal adaptor, MAPK and MTOR activator 4 [Source:HGNC Symbol;Acc:HGNC:33772]
RPL13	4.64E-300	0.282402568	1	1	1.80E-295	Normal	ribosomal protein L13 [Source:HGNC Symbol;Acc:HGNC:10303]
ANXA11	2.69E-298	0.659713865	1	1	1.04E-293	Normal	annexin A11 [Source:HGNC Symbol;Acc:HGNC:535]
COX7A2L	1.61E-297	0.293890439	1	1	6.26E-293	Normal	cytochrome c oxidase subunit 7A2 like [Source:HGNC Symbol;Acc:HGNC:2289]
UFC1	2.25E-296	0.342688254	1	1	8.75E-292	Normal	ubiquitin-fold modifier conjugating enzyme 1 [Source:HGNC Symbol;Acc:HGNC:26941]
SF3B6	4.06E-296	0.256040318	1	0.955	1.58E-291	Normal	splicing factor 3b subunit 6 [Source:HGNC Symbol;Acc:HGNC:30096]
GPX4	1.91E-295	0.496211933	1	1	7.42E-291	Normal	glutathione peroxidase 4 [Source:HGNC Symbol;Acc:HGNC:4556]
MRPS7	1.12E-294	0.367891843	1	1	4.37E-290	Normal	mitochondrial ribosomal protein S7 [Source:HGNC Symbol;Acc:HGNC:14499]
GPX3	7.08E-294	0.78020575	1	1	2.75E-289	Normal	glutathione peroxidase 3 [Source:HGNC Symbol;Acc:HGNC:4555]
DBI1	7.23E-294	0.389225332	1	1	2.81E-289	Normal	NA
UQCRH	1.48E-290	0.871958403	1	1	5.77E-286	Normal	ubiquinol-cytochrome c reductase hinge protein [Source:HGNC Symbol;Acc:HGNC:12590]
C19orf43	6.13E-289	0.375329261	1	0.824	2.38E-284	Normal	NA
UQCRFS1	6.10E-288	0.880235841	1	1	2.37E-283	Normal	ubiquinol-cytochrome c reductase, Rieske iron-sulfur polypeptide 1 [Source:HGNC Symbol;Acc:HGNC:12587]
ATP5E	1.62E-285	0.576765507	1	0.908	6.29E-281	Normal	ATP synthase, H+ transporting, mitochondrial F1 complex, epsilon subunit [Source:HGNC Symbol;Acc:HGNC:838]
SF3B5	1.64E-285	0.293058832	1	1	6.37E-281	Normal	splicing factor 3b subunit 5 [Source:HGNC Symbol;Acc:HGNC:21083]
DDT	1.10E-284	0.256792479	1	1	4.27E-280	Normal	D-dopachrome tautomerase [Source:HGNC Symbol;Acc:HGNC:2732]
LDHB	5.08E-284	2.059241956	1	1	1.97E-279	Normal	lactate dehydrogenase B [Source:HGNC Symbol;Acc:HGNC:6541]
TIMM13	1.03E-282	0.334887275	1	1	4.01E-278	Normal	translocase of inner mitochondrial membrane 13 [Source:HGNC Symbol;Acc:HGNC:11816]
GABARAP	7.94E-282	0.395538468	1	1	3.08E-277	Normal	GABA type A receptor-associated protein [Source:HGNC Symbol;Acc:HGNC:4067]
PLEKHJ1	1.86E-281	0.252539016	1	1	7.22E-277	Normal	pleckstrin homology domain containing J1 [Source:HGNC Symbol;Acc:HGNC:18211]
C11orf31	7.11E-278	0.386907191	1	0.885	2.76E-273	Normal	NA
CYC1	2.21E-277	0.832633368	1	1	8.59E-273	Normal	cytochrome c1 [Source:HGNC Symbol;Acc:HGNC:2579]
PHGDH	2.71E-276	0.549482371	0.895	0.994	1.05E-271	Normal	phosphoglycerate dehydrogenase [Source:HGNC Symbol;Acc:HGNC:8923]
GNAS	3.54E-276	0.307175398	1	1	1.38E-271	Normal	GNAS complex locus [Source:HGNC Symbol;Acc:HGNC:4392]
PRDX2	4.88E-275	0.72445241	1	1	1.90E-270	Normal	peroxiredoxin 2 [Source:HGNC Symbol;Acc:HGNC:9353]
SLC25A5	9.11E-274	1.320523723	1	1	3.54E-269	Normal	solute carrier family 25 member 5 [Source:HGNC Symbol;Acc:HGNC:10991]
PDHA1	1.30E-273	0.43292321	1	1	5.06E-269	Normal	pyruvate dehydrogenase alpha 1 [Source:HGNC Symbol;Acc:HGNC:8806]
CYCS	1.38E-273	0.80415595	1	1	5.36E-269	Normal	cytochrome c, somatic [Source:HGNC Symbol;Acc:HGNC:19986]
RPL6	4.18E-273	0.433007782	1	1	1.62E-268	Normal	ribosomal protein L6 [Source:HGNC Symbol;Acc:HGNC:10362]
MRPS12	5.18E-273	0.302893799	1	0.999	2.01E-268	Normal	mitochondrial ribosomal protein S12 [Source:HGNC Symbol;Acc:HGNC:10380]
YWHAE	1.72E-269	0.487274096	1	1	6.69E-265	Normal	tyrosine 3-monooxygenase/tryptophan 5-monooxygenase activation protein epsilon [Source:HGNC Symbol;Acc:HGNC:12851]
COX20	1.10E-267	0.257927704	1	1	4.26E-263	Normal	COX20, cytochrome c oxidase assembly factor [Source:HGNC Symbol;Acc:HGNC:26970]
ETFA	4.38E-267	0.267641523	1	1	1.70E-262	Normal	electron transfer flavoprotein alpha subunit [Source:HGNC Symbol;Acc:HGNC:3481]
FTL	7.00E-267	0.764978585	1	1	2.72E-262	Normal	ferritin light chain [Source:HGNC Symbol;Acc:HGNC:3999]
GSTM1	3.03E-265	0.538903763	1	0.953	1.18E-260	Normal	glutathione S-transferase mu 1 [Source:HGNC Symbol;Acc:HGNC:4632]
RPS6	2.57E-263	0.549253593	1	1	1.00E-258	Normal	ribosomal protein S6 [Source:HGNC Symbol;Acc:HGNC:10429]
ADI1	1.17E-261	0.565997911	1	1	4.53E-257	Normal	acireductone dioxygenase 1 [Source:HGNC Symbol;Acc:HGNC:30576]
MDH2	1.09E-259	0.648164634	1	1	4.22E-255	Normal	malate dehydrogenase 2 [Source:HGNC Symbol;Acc:HGNC:6971]
HDDC2	1.52E-259	0.292304651	1	1	5.90E-255	Normal	HD domain containing 2 [Source:HGNC Symbol;Acc:HGNC:21078]
SSU72	9.64E-258	0.254788061	1	1	3.74E-253	Normal	SSU72 homolog, RNA polymerase II CTD phosphatase [Source:HGNC Symbol;Acc:HGNC:25016]
TPT11	3.37E-257	0.37262148	1	1	1.31E-252	Normal	NA
LITAF	4.64E-255	0.531545057	1	1	1.80E-250	Normal	lipopolysaccharide induced TNF factor [Source:HGNC Symbol;Acc:HGNC:16841]
APOA1BP	3.58E-254	0.267572773	1	0.821	1.39E-249	Normal	NA
COX7A2	2.10E-252	0.300139867	1	1	8.15E-248	Normal	cytochrome c oxidase subunit 7A2 [Source:HGNC Symbol;Acc:HGNC:2288]
VDAC2	1.27E-250	0.750592894	1	1	4.93E-246	Normal	voltage dependent anion channel 2 [Source:HGNC Symbol;Acc:HGNC:12672]
EEF1A1	2.35E-250	0.718961562	1	1	9.12E-246	Normal	eukaryotic translation elongation factor 1 alpha 1 [Source:HGNC Symbol;Acc:HGNC:3189]
PHB	2.23E-248	0.4006146	1	1	8.67E-244	Normal	prohibitin [Source:HGNC Symbol;Acc:HGNC:8912]
NDUFS4	4.12E-247	0.259889322	1	1	1.60E-242	Normal	NADH:ubiquinone oxidoreductase subunit S4 [Source:HGNC Symbol;Acc:HGNC:7711]
S100A111	1.45E-246	0.62046484	1	1	5.64E-242	Normal	NA
RPL5	1.02E-245	0.384958633	1	1	3.95E-241	Normal	ribosomal protein L5 [Source:HGNC Symbol;Acc:HGNC:10360]
PARK7	3.64E-245	0.298424885	1	1	1.41E-240	Normal	Parkinsonism associated deglycase [Source:HGNC Symbol;Acc:HGNC:16369]
COQ9	3.42E-244	0.323119582	1	1	1.33E-239	Normal	coenzyme Q9 [Source:HGNC Symbol;Acc:HGNC:25302]
MRPL16	5.68E-244	0.304066996	1	1	2.21E-239	Normal	mitochondrial ribosomal protein L16 [Source:HGNC Symbol;Acc:HGNC:14476]
NDUFA10	4.62E-241	0.306426517	1	1	1.80E-236	Normal	NADH:ubiquinone oxidoreductase subunit A10 [Source:HGNC Symbol;Acc:HGNC:7684]
NDUFS8	7.74E-241	0.494792597	1	1	3.01E-236	Normal	NADH:ubiquinone oxidoreductase core subunit S8 [Source:HGNC Symbol;Acc:HGNC:7715]
CISD1	3.04E-239	0.506654189	1	1	1.18E-234	Normal	CDGSH iron sulfur domain 1 [Source:HGNC Symbol;Acc:HGNC:30880]
BCAM	1.75E-238	0.386455098	1	0.975	6.81E-234	Normal	basal cell adhesion molecule (Lutheran blood group) [Source:HGNC Symbol;Acc:HGNC:6722]
COX7C	2.01E-235	0.656408283	1	1	7.79E-231	Normal	cytochrome c oxidase subunit 7C [Source:HGNC Symbol;Acc:HGNC:2292]
C16orf89	1.93E-234	0.317830776	0.942	0.804	7.51E-230	Normal	chromosome 16 open reading frame 89 [Source:HGNC Symbol;Acc:HGNC:28687]
PHPT1	2.81E-229	0.294017813	1	1	1.09E-224	Normal	phosphohistidine phosphatase 1 [Source:HGNC Symbol;Acc:HGNC:30033]
ENO1	2.37E-228	0.654572843	1	1	9.22E-224	Normal	enolase 1 [Source:HGNC Symbol;Acc:HGNC:3350]
NME4	7.64E-228	0.43140393	1	1	2.97E-223	Normal	NME/NM23 nucleoside diphosphate kinase 4 [Source:HGNC Symbol;Acc:HGNC:7852]
RAB2A	2.34E-227	0.262962024	1	1	9.08E-223	Normal	RAB2A, member RAS oncogene family [Source:HGNC Symbol;Acc:HGNC:9763]
UBL5	4.45E-227	0.296733905	1	1	1.73E-222	Normal	ubiquitin like 5 [Source:HGNC Symbol;Acc:HGNC:13736]
ACAT1	1.08E-224	0.353512395	1	1	4.20E-220	Normal	acetyl-CoA acetyltransferase 1 [Source:HGNC Symbol;Acc:HGNC:93]
RPL9	6.90E-224	0.261776192	1	1	2.68E-219	Normal	ribosomal protein L9 [Source:HGNC Symbol;Acc:HGNC:10369]
GHITM	4.83E-223	0.325558159	1	1	1.88E-218	Normal	growth hormone inducible transmembrane protein [Source:HGNC Symbol;Acc:HGNC:17281]
RNASE1	1.49E-220	0.370226242	0.791	0.99	5.77E-216	Normal	ribonuclease A family member 1, pancreatic [Source:HGNC Symbol;Acc:HGNC:10044]
PPIA	1.18E-219	0.364355901	1	1	4.57E-215	Normal	peptidylprolyl isomerase A [Source:HGNC Symbol;Acc:HGNC:9253]
HSPD1	2.76E-218	0.434855622	1	1	1.07E-213	Normal	heat shock protein family D (Hsp60) member 1 [Source:HGNC Symbol;Acc:HGNC:5261]
RPS14	3.65E-218	0.276283584	1	1	1.42E-213	Normal	ribosomal protein S14 [Source:HGNC Symbol;Acc:HGNC:10387]
USMG5	1.93E-216	0.552872018	1	0.903	7.49E-212	Normal	up-regulated during skeletal muscle growth 5 homolog (mouse) [Source:HGNC Symbol;Acc:HGNC:30889]
UQCRB	1.01E-212	0.672577866	1	1	3.93E-208	Normal	ubiquinol-cytochrome c reductase binding protein [Source:HGNC Symbol;Acc:HGNC:12582]
IGFBP51	1.09E-209	0.542263785	0.925	0.999	4.23E-205	Normal	NA
LMO7	2.18E-209	0.633344662	1	0.948	8.47E-205	Normal	LIM domain 7 [Source:HGNC Symbol;Acc:HGNC:6646]
RRAGD	2.51E-209	0.447995614	0.839	0.99	9.73E-205	Normal	Ras related GTP binding D [Source:HGNC Symbol;Acc:HGNC:19903]
NDUFA3	1.17E-205	0.29532859	1	1	4.54E-201	Normal	NADH:ubiquinone oxidoreductase subunit A3 [Source:HGNC Symbol;Acc:HGNC:7686]
CAPN2	1.65E-203	0.287567997	1	1	6.39E-199	Normal	calpain 2 [Source:HGNC Symbol;Acc:HGNC:1479]
EIF5	1.14E-202	0.264089023	1	1	4.44E-198	Normal	eukaryotic translation initiation factor 5 [Source:HGNC Symbol;Acc:HGNC:3299]
ASS1	1.29E-202	0.370462682	1	0.973	5.01E-198	Normal	argininosuccinate synthase 1 [Source:HGNC Symbol;Acc:HGNC:758]
EEF1B2	4.07E-202	0.288703801	1	1	1.58E-197	Normal	eukaryotic translation elongation factor 1 beta 2 [Source:HGNC Symbol;Acc:HGNC:3208]
HSP90AB1	8.67E-195	0.371935924	1	1	3.37E-190	Normal	heat shock protein 90 alpha family class B member 1 [Source:HGNC Symbol;Acc:HGNC:5258]
FAM127A	2.79E-194	0.353412435	1	0.916	1.08E-189	Normal	NA
UQCRC2	5.18E-193	0.359580566	1	1	2.01E-188	Normal	ubiquinol-cytochrome c reductase core protein II [Source:HGNC Symbol;Acc:HGNC:12586]
PCBD1	1.56E-190	0.403711991	1	1	6.05E-186	Normal	pterin-4 alpha-carbinolamine dehydratase 1 [Source:HGNC Symbol;Acc:HGNC:8646]
PTGER3	6.95E-187	0.373766418	0.999	0.979	2.70E-182	Normal	prostaglandin E receptor 3 [Source:HGNC Symbol;Acc:HGNC:9595]
SOST	1.02E-186	0.274929405	0.76	0.522	3.98E-182	Normal	sclerostin [Source:HGNC Symbol;Acc:HGNC:13771]
ST13	2.70E-185	0.315796684	1	1	1.05E-180	Normal	ST13, Hsp70 interacting protein [Source:HGNC Symbol;Acc:HGNC:11343]
ATP6V1F	3.52E-179	0.288181582	1	1	1.37E-174	Normal	ATPase H+ transporting V1 subunit F [Source:HGNC Symbol;Acc:HGNC:16832]
SMS	1.45E-170	0.551933448	1	1	5.63E-166	Normal	spermine synthase [Source:HGNC Symbol;Acc:HGNC:11123]
TUBB2A	5.60E-170	0.277177017	0.949	1	2.18E-165	Normal	tubulin beta 2A class IIa [Source:HGNC Symbol;Acc:HGNC:12412]
CRHBP	1.42E-167	0.27652996	0.94	0.594	5.51E-163	Normal	corticotropin releasing hormone binding protein [Source:HGNC Symbol;Acc:HGNC:2356]
IFI27	8.33E-166	0.288730805	0.654	0.963	3.24E-161	Normal	interferon alpha inducible protein 27 [Source:HGNC Symbol;Acc:HGNC:5397]
CCNI	1.03E-164	0.365241606	1	1	4.00E-160	Normal	cyclin I [Source:HGNC Symbol;Acc:HGNC:1595]
FAM162A	2.13E-157	0.341195307	1	1	8.27E-153	Normal	family with sequence similarity 162 member A [Source:HGNC Symbol;Acc:HGNC:17865]
EIF3H	2.28E-156	0.272758205	1	1	8.85E-152	Normal	eukaryotic translation initiation factor 3 subunit H [Source:HGNC Symbol;Acc:HGNC:3273]
UQCRQ	6.09E-155	0.395393365	1	1	2.37E-150	Normal	ubiquinol-cytochrome c reductase complex III subunit VII [Source:HGNC Symbol;Acc:HGNC:29594]
POSTN	4.65E-154	0.443012572	0.488	0.935	1.81E-149	Normal	periostin [Source:HGNC Symbol;Acc:HGNC:16953]
NDUFB91	2.38E-153	0.280333354	1	1	9.26E-149	Normal	NA
MLF2	3.04E-152	0.28879632	1	1	1.18E-147	Normal	myeloid leukemia factor 2 [Source:HGNC Symbol;Acc:HGNC:7126]
C14orf21	6.61E-149	0.388843368	1	0.917	2.57E-144	Normal	NA
DYNLL1	5.79E-146	0.292868231	1	1	2.25E-141	Normal	dynein light chain LC8-type 1 [Source:HGNC Symbol;Acc:HGNC:15476]
UQCR11	8.00E-146	0.310375801	1	0.956	3.11E-141	Normal	ubiquinol-cytochrome c reductase, complex III subunit XI [Source:HGNC Symbol;Acc:HGNC:30862]
ALDOA	2.12E-141	0.699821844	1	1	8.23E-137	Normal	aldolase, fructose-bisphosphate A [Source:HGNC Symbol;Acc:HGNC:414]
FAM213A	1.27E-140	0.265792949	1	0.999	4.92E-136	Normal	family with sequence similarity 213 member A [Source:HGNC Symbol;Acc:HGNC:28651]
GSTP1	2.53E-138	0.583890172	1	1	9.82E-134	Normal	glutathione S-transferase pi 1 [Source:HGNC Symbol;Acc:HGNC:4638]
NPM11	1.08E-121	0.333381831	1	1	4.21E-117	Normal	NA
NACA	3.03E-121	0.296145103	1	1	1.18E-116	Normal	nascent polypeptide-associated complex alpha subunit [Source:HGNC Symbol;Acc:HGNC:7629]
RPL4	7.90E-118	0.376807587	1	1	3.07E-113	Normal	ribosomal protein L4 [Source:HGNC Symbol;Acc:HGNC:10353]
MDH1	1.15E-116	0.320916715	1	1	4.47E-112	Normal	malate dehydrogenase 1 [Source:HGNC Symbol;Acc:HGNC:6970]
SLC9A3R2	1.32E-109	0.49716093	0.999	0.979	5.14E-105	Normal	SLC9A3 regulator 2 [Source:HGNC Symbol;Acc:HGNC:11076]
EEF2	9.13E-103	0.397510594	1	1	3.55E-98	Normal	eukaryotic translation elongation factor 2 [Source:HGNC Symbol;Acc:HGNC:3214]
EIF3L1	4.05E-92	0.283924686	1	1	1.57E-87	Normal	NA
NRGN	1.14E-86	0.265560032	0.871	0.972	4.43E-82	Normal	neurogranin [Source:HGNC Symbol;Acc:HGNC:8000]
CNBP	2.08E-83	0.274281168	1	1	8.08E-79	Normal	CCHC-type zinc finger nucleic acid binding protein [Source:HGNC Symbol;Acc:HGNC:13164]
SLC25A3	1.00E-80	0.308235558	1	1	3.90E-76	Normal	solute carrier family 25 member 3 [Source:HGNC Symbol;Acc:HGNC:10989]
FABP3	1.70E-75	0.411872429	1	0.88	6.62E-71	Normal	fatty acid binding protein 3 [Source:HGNC Symbol;Acc:HGNC:3557]
ENG	3.32E-68	0.27843002	0.976	0.997	1.29E-63	Normal	endoglin [Source:HGNC Symbol;Acc:HGNC:3349]
TSC22D1	2.80E-58	0.662716921	1	1	1.09E-53	Normal	TSC22 domain family member 1 [Source:HGNC Symbol;Acc:HGNC:16826]
ZFAND5	5.61E-58	0.335559972	1	1	2.18E-53	Normal	zinc finger AN1-type containing 5 [Source:HGNC Symbol;Acc:HGNC:13008]
S100A6	1.06E-27	0.279188061	1	1	4.12E-23	Normal	S100 calcium binding protein A6 [Source:HGNC Symbol;Acc:HGNC:10496]
TGFBR2	1.48E-18	0.280954191	1	1	5.73E-14	Normal	transforming growth factor beta receptor 2 [Source:HGNC Symbol;Acc:HGNC:11773]
AGTR1	3.60E-06	0.55498507	0.614	0.77	0.139701084	Normal	angiotensin II receptor type 1 [Source:HGNC Symbol;Acc:HGNC:336]
GATA3	7.04E-06	0.301626862	0.966	0.943	0.273674398	Normal	GATA binding protein 3 [Source:HGNC Symbol;Acc:HGNC:4172]
BST2	0.001076638	0.510307525	1	0.999	1	Normal	bone marrow stromal cell antigen 2 [Source:HGNC Symbol;Acc:HGNC:1119]
