# Supplementary material for: Midkine expression by stem-like tumor cells drives persistence to mTOR inhibition and an immune-suppressive microenvironment
Source: Nat Commun. 2022 Aug 26;13:5018. doi: 10.1038/s41467-022-32673-7 (PMC9418323; doi:10.1038/s41467-022-32673-7)
Supplement: Supplementary file 4 — Supplementary Data 2 [file 41467_2022_32673_MOESM4_ESM.txt]

Supplementary data 3. Enriched regulons in SLS tumor cells compared to matched normal mesenchymal cells, related to Figure 1I.
TF	gene	nMotifs	bestMotif	NES	highConfAnnot	Genie3Weight
ACAA1	ADAL	1	scertf__zhu.FHL1	3.99	FALSE	0.002571576
ACAA1	AK4	1	scertf__zhu.FHL1	3.99	FALSE	0.023500453
ACAA1	ALG14	1	scertf__zhu.FHL1	3.99	FALSE	0.001263297
ACAA1	AP1M2	1	scertf__zhu.FHL1	3.99	FALSE	0.002837623
ACAA1	BUD31	1	scertf__zhu.FHL1	3.99	FALSE	0.001065412
ACAA1	C1orf43	1	scertf__zhu.FHL1	3.99	FALSE	0.001032843
ACAA1	CDC26	1	scertf__zhu.FHL1	3.99	FALSE	0.01431672
ACAA1	CHAC1	1	scertf__zhu.FHL1	3.99	FALSE	0.002628723
ACAA1	CIB1	1	scertf__zhu.FHL1	3.99	FALSE	0.005215868
ACAA1	CLDN10	1	scertf__zhu.FHL1	3.99	FALSE	0.002670468
ACAA1	CLMN	1	scertf__zhu.FHL1	3.99	FALSE	0.001324992
ACAA1	COQ5	1	scertf__zhu.FHL1	3.99	FALSE	0.007615489
ACAA1	CRELD1	1	scertf__zhu.FHL1	3.99	FALSE	0.001169299
ACAA1	CXADR	1	scertf__zhu.FHL1	3.99	FALSE	0.001159779
ACAA1	DCPS	1	scertf__zhu.FHL1	3.99	FALSE	0.012407526
ACAA1	DDAH1	1	scertf__zhu.FHL1	3.99	FALSE	0.001968828
ACAA1	EFCAB2	1	scertf__zhu.FHL1	3.99	FALSE	0.002611569
ACAA1	ESRRG	1	scertf__zhu.FHL1	3.99	FALSE	0.001823319
ACAA1	EXOSC5	1	scertf__zhu.FHL1	3.99	FALSE	0.005087297
ACAA1	GHITM	1	scertf__zhu.FHL1	3.99	FALSE	0.007047034
ACAA1	GMDS	1	scertf__zhu.FHL1	3.99	FALSE	0.008973756
ACAA1	GNB2	1	scertf__zhu.FHL1	3.99	FALSE	0.001388425
ACAA1	HSPA9	1	scertf__zhu.FHL1	3.99	FALSE	0.001017526
ACAA1	ICA1	1	scertf__zhu.FHL1	3.99	FALSE	0.00166078
ACAA1	IFT74	1	scertf__zhu.FHL1	3.99	FALSE	0.014031671
ACAA1	IRS1	1	scertf__zhu.FHL1	3.99	FALSE	0.001846536
ACAA1	KLHDC9	1	scertf__zhu.FHL1	3.99	FALSE	0.00431848
ACAA1	LYRM1	1	scertf__zhu.FHL1	3.99	FALSE	0.002061449
ACAA1	MAP2K3	1	scertf__zhu.FHL1	3.99	FALSE	0.004326917
ACAA1	MECOM	1	scertf__zhu.FHL1	3.99	FALSE	0.003533727
ACAA1	MOSPD3	1	scertf__zhu.FHL1	3.99	FALSE	0.001378586
ACAA1	MRPS18B	1	scertf__zhu.FHL1	3.99	FALSE	0.015054982
ACAA1	NDUFAB1	1	scertf__zhu.FHL1	3.99	FALSE	0.021533365
ACAA1	NDUFAF3	1	scertf__zhu.FHL1	3.99	FALSE	0.005977265
ACAA1	NDUFC1	1	scertf__zhu.FHL1	3.99	FALSE	0.005493673
ACAA1	NPR3	1	scertf__zhu.FHL1	3.99	FALSE	0.001963347
ACAA1	NR1H3	1	scertf__zhu.FHL1	3.99	FALSE	0.001461977
ACAA1	NSMCE1	1	scertf__zhu.FHL1	3.99	FALSE	0.001825185
ACAA1	PCBP2	1	scertf__zhu.FHL1	3.99	FALSE	0.020670722
ACAA1	PEX10	1	scertf__zhu.FHL1	3.99	FALSE	0.017654949
ACAA1	PEX7	1	scertf__zhu.FHL1	3.99	FALSE	0.005544677
ACAA1	PGAP2	1	scertf__zhu.FHL1	3.99	FALSE	0.02413136
ACAA1	PRMT5	1	scertf__zhu.FHL1	3.99	FALSE	0.003525222
ACAA1	RNF141	1	scertf__zhu.FHL1	3.99	FALSE	0.021951672
ACAA1	RPL7	1	scertf__zhu.FHL1	3.99	FALSE	0.002587738
ACAA1	SAMD12	1	scertf__zhu.FHL1	3.99	FALSE	0.021917138
ACAA1	SEC14L1	1	scertf__zhu.FHL1	3.99	FALSE	0.004597892
ACAA1	SEC23B	1	scertf__zhu.FHL1	3.99	FALSE	0.020676417
ACAA1	SH3RF1	1	scertf__zhu.FHL1	3.99	FALSE	0.010983736
ACAA1	SNUPN	1	scertf__zhu.FHL1	3.99	FALSE	0.001278427
ACAA1	STX8	1	scertf__zhu.FHL1	3.99	FALSE	0.001430251
ACAA1	TMBIM6	1	scertf__zhu.FHL1	3.99	FALSE	0.00120935
ACAA1	TMEM167B	1	scertf__zhu.FHL1	3.99	FALSE	0.001197625
ACAA1	TTC9C	1	scertf__zhu.FHL1	3.99	FALSE	0.0011867
ACAA1	TUBB2B	1	scertf__zhu.FHL1	3.99	FALSE	0.001798741
ACAA1	UBAC1	1	scertf__zhu.FHL1	3.99	FALSE	0.002225056
ACAA1	UQCRC2	1	scertf__zhu.FHL1	3.99	FALSE	0.010966103
ACAA1	UROD	1	scertf__zhu.FHL1	3.99	FALSE	0.001012426
ACAA1	UXT	1	scertf__zhu.FHL1	3.99	FALSE	0.003694382
ACAA1	WBP1	1	scertf__zhu.FHL1	3.99	FALSE	0.001913787
ACAA1	ZFAND5	1	scertf__zhu.FHL1	3.99	FALSE	0.002181962
ADARB1	ATP2B4	1	hdpi__ADARB1	3.08	TRUE	0.036342896
ADARB1	CKMT2	1	hdpi__ADARB1	3.08	TRUE	0.023888456
ADARB1	DTNA	1	hdpi__ADARB1	3.08	TRUE	0.031876849
ADARB1	FAM198B	1	hdpi__ADARB1	3.08	TRUE	0.030541206
ADARB1	PRUNE2	1	hdpi__ADARB1	3.08	TRUE	0.035455886
ADARB1	SCG2	1	hdpi__ADARB1	3.08	TRUE	0.036852346
AHCTF1	AP1G1	1	cisbp__M0131	3.08	TRUE	0.02129105
AHCTF1	BCL6	1	cisbp__M0131	3.08	TRUE	0.024288907
AHCTF1	GATAD2B	1	cisbp__M0131	3.08	TRUE	0.02327003
AHCTF1	NCOA3	1	cisbp__M0131	3.08	TRUE	0.023507749
AHCTF1	SIN3A	1	cisbp__M0131	3.08	TRUE	0.025667673
AHCTF1	TCF7L2	1	cisbp__M0131	3.08	TRUE	0.031772259
AR	ALDH1A2	3	transfac_pro__M00962	4.24	TRUE	0.030849544
AR	APPL2	1	transfac_pro__M00962	4.24	TRUE	0.041271737
AR	AR	6	transfac_pro__M00962	4.24	TRUE	NA
AR	CCM2	4	transfac_pro__M00962	4.24	TRUE	0.023648074
AR	LUM	1	transfac_pro__M00962	4.24	TRUE	0.020853783
AR	MDK	1	transfac_pro__M00962	4.24	TRUE	0.023667415
AR	SLC43A3	1	transfac_pro__M00962	4.24	TRUE	0.027510247
AR	CCDC80	2	transfac_pro__M00954	3.88	FALSE	0.026574367
AR	PTGFRN	1	transfac_pro__M00954	3.88	FALSE	0.030457403
AR	BNC2	2	transfac_pro__M08908	3.7	TRUE	0.026493753
AR	DAAM1	5	transfac_pro__M08908	3.7	TRUE	0.030091068
AR	MAGEH1	1	transfac_pro__M08908	3.7	TRUE	0.026182428
AR	SPARCL1	1	transfac_pro__M08908	3.7	TRUE	0.017205278
ARID5A	ARID5A	1	transfac_pro__M02840	3.44	TRUE	NA
ARID5A	CTSB	1	transfac_pro__M02840	3.44	TRUE	0.023674025
ARID5A	FOSL2	1	transfac_pro__M02840	3.44	TRUE	0.022176179
ARID5B	ADAMTS5	2	cisbp__M0102	4.09	FALSE	0.013146869
ARID5B	CREB3L1	3	cisbp__M0102	4.09	FALSE	0.02215348
ARID5B	GNAS	2	cisbp__M0102	4.09	FALSE	0.009583674
ARID5B	HNRNPU	2	cisbp__M0102	4.09	FALSE	0.005978311
ARID5B	PTOV1	2	cisbp__M0102	4.06	FALSE	0.006113885
ARID5B	ACTG1	9	cisbp__M0107	3.71	TRUE	0.021669913
ARID5B	ARID5B	9	cisbp__M0107	3.71	TRUE	NA
ARID5B	ERCC1	6	cisbp__M0107	3.71	TRUE	0.006330619
ARID5B	ERF	6	cisbp__M0107	3.71	TRUE	0.006799831
ARID5B	FHL2	5	cisbp__M0107	3.71	TRUE	0.005802633
ARID5B	FOSL2	9	cisbp__M0107	3.71	TRUE	0.018885925
ARID5B	FOXO3	6	cisbp__M0107	3.71	TRUE	0.008725625
ARID5B	KLC2	7	cisbp__M0107	3.71	TRUE	0.017182465
ARID5B	PER1	6	cisbp__M0107	3.71	TRUE	0.012326817
ARID5B	RNF2	9	cisbp__M0107	3.71	TRUE	0.016960574
ARID5B	SH3GL1	6	cisbp__M0107	3.71	TRUE	0.011227699
ARID5B	SRF	6	cisbp__M0107	3.71	TRUE	0.010809039
ARID5B	ARID5A	5	cisbp__M0107	3.25	TRUE	0.01872043
ARID5B	CEBPB	1	cisbp__M0107	3.25	TRUE	0.024068253
ARID5B	FAM118A	3	cisbp__M0107	3.25	TRUE	0.02575877
ARID5B	ID2	5	cisbp__M0107	3.25	TRUE	0.016829041
ARID5B	NRP2	5	cisbp__M0107	3.25	TRUE	0.02232457
ARID5B	PABPC4	7	cisbp__M0107	3.25	TRUE	0.022055438
ARID5B	PIP5K1C	3	cisbp__M0107	3.25	TRUE	0.028397782
ARNT	AMDHD2	5	hocomoco__TFE3_HUMAN.H11MO.0.B	3.2	FALSE	0.00594719
ARNT	APEX1	5	hocomoco__TFE3_HUMAN.H11MO.0.B	3.2	FALSE	0.02449845
ARNT	CDK4	5	hocomoco__TFE3_HUMAN.H11MO.0.B	3.2	FALSE	0.022387376
ARNT	DNAJC8	5	hocomoco__TFE3_HUMAN.H11MO.0.B	3.2	FALSE	0.021071947
ARNT	DVL2	5	hocomoco__TFE3_HUMAN.H11MO.0.B	3.2	FALSE	0.025125144
ARNT	FAM118B	5	hocomoco__TFE3_HUMAN.H11MO.0.B	3.2	FALSE	0.031470155
ARNT	FKBP5	5	hocomoco__TFE3_HUMAN.H11MO.0.B	3.2	FALSE	0.008291216
ARNT	GAA	5	hocomoco__TFE3_HUMAN.H11MO.0.B	3.2	FALSE	0.018690056
ARNT	GIT2	5	hocomoco__TFE3_HUMAN.H11MO.0.B	3.2	FALSE	0.017571055
ARNT	GRN	5	hocomoco__TFE3_HUMAN.H11MO.0.B	3.2	FALSE	0.010018016
ARNT	KAT5	5	hocomoco__TFE3_HUMAN.H11MO.0.B	3.2	FALSE	0.009861256
ARNT	MCOLN1	5	hocomoco__TFE3_HUMAN.H11MO.0.B	3.2	FALSE	0.005480442
ARNT	MED28	5	hocomoco__TFE3_HUMAN.H11MO.0.B	3.2	FALSE	0.006197385
ARNT	MSC	5	hocomoco__TFE3_HUMAN.H11MO.0.B	3.2	FALSE	0.013412102
ARNT	PLD3	5	hocomoco__TFE3_HUMAN.H11MO.0.B	3.2	FALSE	0.019560212
ARNT	RAB9A	5	hocomoco__TFE3_HUMAN.H11MO.0.B	3.2	FALSE	0.016887952
ARNT	RNF115	5	hocomoco__TFE3_HUMAN.H11MO.0.B	3.2	FALSE	0.00785145
ARNT	RRAGB	5	hocomoco__TFE3_HUMAN.H11MO.0.B	3.2	FALSE	0.010523528
ARNT	SPG21	5	hocomoco__TFE3_HUMAN.H11MO.0.B	3.2	FALSE	0.02141032
ARNT	SPNS1	5	hocomoco__TFE3_HUMAN.H11MO.0.B	3.2	FALSE	0.025068535
ARNT	STX4	5	hocomoco__TFE3_HUMAN.H11MO.0.B	3.2	FALSE	0.012557049
ARNT	TCEAL3	5	hocomoco__TFE3_HUMAN.H11MO.0.B	3.2	FALSE	0.015129397
ARNT	THAP8	5	hocomoco__TFE3_HUMAN.H11MO.0.B	3.2	FALSE	0.017046569
ARNT	TMEM126B	5	hocomoco__TFE3_HUMAN.H11MO.0.B	3.2	FALSE	0.008512055
ARNT	VAC14	5	hocomoco__TFE3_HUMAN.H11MO.0.B	3.2	FALSE	0.013756033
ARNT	ABR	4	hocomoco__TFE3_HUMAN.H11MO.0.B	3.19	FALSE	0.022156236
ARNT	ASNA1	4	hocomoco__TFE3_HUMAN.H11MO.0.B	3.19	FALSE	0.009433914
ARNT	DTX3	4	hocomoco__TFE3_HUMAN.H11MO.0.B	3.19	FALSE	0.020332454
ARNT	FHL2	4	hocomoco__TFE3_HUMAN.H11MO.0.B	3.19	FALSE	0.006036783
ARNT	FXYD6	4	hocomoco__TFE3_HUMAN.H11MO.0.B	3.19	FALSE	0.020275032
ARNT	H2AFY	4	hocomoco__TFE3_HUMAN.H11MO.0.B	3.19	FALSE	0.015599133
ARNT	H2AFY2	4	hocomoco__TFE3_HUMAN.H11MO.0.B	3.19	FALSE	0.019107611
ARNT	HMOX1	2	hocomoco__TFE3_HUMAN.H11MO.0.B	3.19	FALSE	0.005618893
ARNT	HOXA11-AS	4	hocomoco__TFE3_HUMAN.H11MO.0.B	3.19	FALSE	0.00958652
ARNT	IRS2	4	hocomoco__TFE3_HUMAN.H11MO.0.B	3.19	FALSE	0.011727722
ARNT	KIAA0513	4	hocomoco__TFE3_HUMAN.H11MO.0.B	3.19	FALSE	0.023550185
ARNT	MOSPD1	4	hocomoco__TFE3_HUMAN.H11MO.0.B	3.19	FALSE	0.011036648
ARNT	NAA50	4	hocomoco__TFE3_HUMAN.H11MO.0.B	3.19	FALSE	0.00783962
ARNT	OSBPL8	4	hocomoco__TFE3_HUMAN.H11MO.0.B	3.19	FALSE	0.022157456
ARNT	PDCD6IP	2	hocomoco__TFE3_HUMAN.H11MO.0.B	3.19	FALSE	0.017510555
ARNT	RASSF2	2	hocomoco__TFE3_HUMAN.H11MO.0.B	3.19	FALSE	0.021316999
ARNT	STK17B	4	hocomoco__TFE3_HUMAN.H11MO.0.B	3.19	FALSE	0.014994477
ARNT	SYS1	4	hocomoco__TFE3_HUMAN.H11MO.0.B	3.19	FALSE	0.011269825
ARNT	TCEAL1	2	hocomoco__TFE3_HUMAN.H11MO.0.B	3.19	FALSE	0.014158493
ARNT	TCEAL4	4	hocomoco__TFE3_HUMAN.H11MO.0.B	3.19	FALSE	0.011835681
ARNT	TPRA1	4	hocomoco__TFE3_HUMAN.H11MO.0.B	3.19	FALSE	0.026896783
ARNT	UBAP2	2	hocomoco__TFE3_HUMAN.H11MO.0.B	3.19	FALSE	0.017435342
ARNT	ACP2	2	transfac_pro__M00303	3.1	FALSE	0.025585447
ARNT	ADAM12	2	transfac_pro__M00303	3.1	FALSE	0.010862709
ARNT	AKAP13	2	transfac_pro__M00303	3.1	FALSE	0.011464792
ARNT	AR	2	transfac_pro__M00303	3.1	FALSE	0.027708684
ARNT	ARID5B	2	transfac_pro__M00303	3.1	FALSE	0.008550993
ARNT	ATP6V1C1	1	transfac_pro__M00303	3.1	FALSE	0.005715051
ARNT	BCL2	2	transfac_pro__M00303	3.1	FALSE	0.022162503
ARNT	C19orf24	2	transfac_pro__M00303	3.1	FALSE	0.005921098
ARNT	CD276	2	transfac_pro__M00303	3.1	FALSE	0.030307365
ARNT	CDKN1A	2	transfac_pro__M00303	3.1	FALSE	0.009722969
ARNT	CELF2	2	transfac_pro__M00303	3.1	FALSE	0.007712257
ARNT	CREB3L1	2	transfac_pro__M00303	3.1	FALSE	0.005987068
ARNT	CTBP2	2	transfac_pro__M00303	3.1	FALSE	0.018994513
ARNT	DTNBP1	2	transfac_pro__M00303	3.1	FALSE	0.014071386
ARNT	ENO2	2	transfac_pro__M00303	3.1	FALSE	0.013507353
ARNT	FAM110B	2	transfac_pro__M00303	3.1	FALSE	0.012059937
ARNT	FAM114A1	2	transfac_pro__M00303	3.1	FALSE	0.020944991
ARNT	FBLN1	2	transfac_pro__M00303	3.1	FALSE	0.014936684
ARNT	GALNTL6	2	transfac_pro__M00303	3.1	FALSE	0.010306705
ARNT	GTDC1	2	transfac_pro__M00303	3.1	FALSE	0.023372723
ARNT	GULP1	2	transfac_pro__M00303	3.1	FALSE	0.007868494
ARNT	HPS4	2	transfac_pro__M00303	3.1	FALSE	0.012357978
ARNT	HSD11B1L	2	transfac_pro__M00303	3.1	FALSE	0.005958888
ARNT	IGFBP4	2	transfac_pro__M00303	3.1	FALSE	0.027763352
ARNT	ITGB2	2	transfac_pro__M00303	3.1	FALSE	0.005959283
ARNT	ITPKB	2	transfac_pro__M00303	3.1	FALSE	0.010586161
ARNT	ITPR1	2	transfac_pro__M00303	3.1	FALSE	0.013472235
ARNT	KANK1	1	transfac_pro__M00303	3.1	FALSE	0.005122962
ARNT	KCNAB1	2	transfac_pro__M00303	3.1	FALSE	0.026435784
ARNT	LIMS1	2	transfac_pro__M00303	3.1	FALSE	0.014838711
ARNT	MAPK10	2	transfac_pro__M00303	3.1	FALSE	0.020105322
ARNT	MAPRE3	2	transfac_pro__M00303	3.1	FALSE	0.016869743
ARNT	MAX	2	transfac_pro__M00303	3.1	FALSE	0.006005472
ARNT	MUM1L1	2	transfac_pro__M00303	3.1	FALSE	0.007814751
ARNT	MXI1	2	transfac_pro__M00303	3.1	FALSE	0.012866078
ARNT	NEK6	2	transfac_pro__M00303	3.1	FALSE	0.024265943
ARNT	PEA15	2	transfac_pro__M00303	3.1	FALSE	0.017072294
ARNT	PI15	2	transfac_pro__M00303	3.1	FALSE	0.020168648
ARNT	PI4KB	2	transfac_pro__M00303	3.1	FALSE	0.019977506
ARNT	PPT1	2	transfac_pro__M00303	3.1	FALSE	0.005800254
ARNT	PRICKLE2	2	transfac_pro__M00303	3.1	FALSE	0.009697269
ARNT	PRPF40B	2	transfac_pro__M00303	3.1	FALSE	0.008127839
ARNT	PSMB2	2	transfac_pro__M00303	3.1	FALSE	0.008574153
ARNT	RABGAP1L	2	transfac_pro__M00303	3.1	FALSE	0.008322032
ARNT	RALY	2	transfac_pro__M00303	3.1	FALSE	0.01409383
ARNT	RASSF8	2	transfac_pro__M00303	3.1	FALSE	0.010512246
ARNT	RBMX2	2	transfac_pro__M00303	3.1	FALSE	0.024112745
ARNT	REL	2	transfac_pro__M00303	3.1	FALSE	0.008765897
ARNT	RERE	2	transfac_pro__M00303	3.1	FALSE	0.018200307
ARNT	RFTN1	2	transfac_pro__M00303	3.1	FALSE	0.012568489
ARNT	RNF2	2	transfac_pro__M00303	3.1	FALSE	0.007727291
ARNT	RPS6KA2	2	transfac_pro__M00303	3.1	FALSE	0.020065017
ARNT	RRP1	2	transfac_pro__M00303	3.1	FALSE	0.014530221
ARNT	SARS	2	transfac_pro__M00303	3.1	FALSE	0.005568221
ARNT	SCRG1	2	transfac_pro__M00303	3.1	FALSE	0.005243157
ARNT	SDCBP	2	transfac_pro__M00303	3.1	FALSE	0.013922482
ARNT	SH3PXD2B	2	transfac_pro__M00303	3.1	FALSE	0.022162752
ARNT	SMARCD3	2	transfac_pro__M00303	3.1	FALSE	0.021529894
ARNT	SND1	2	transfac_pro__M00303	3.1	FALSE	0.029582488
ARNT	SNN	1	transfac_pro__M00303	3.1	FALSE	0.006014011
ARNT	STX7	2	transfac_pro__M00303	3.1	FALSE	0.015142034
ARNT	TANK	2	transfac_pro__M00303	3.1	FALSE	0.010895888
ARNT	THRB	1	transfac_pro__M00303	3.1	FALSE	0.005412331
ARNT	TPRKB	2	transfac_pro__M00303	3.1	FALSE	0.008137896
ARNT	TRIM63	2	transfac_pro__M00303	3.1	FALSE	0.015068587
ARNT	TSPYL2	2	transfac_pro__M00303	3.1	FALSE	0.005827462
ARNT	USP24	2	transfac_pro__M00303	3.1	FALSE	0.006731841
ARNT	VGLL4	2	transfac_pro__M00303	3.1	FALSE	0.017540663
ARNT	WIPF1	2	transfac_pro__M00303	3.1	FALSE	0.019761771
ARNT	ZNF771	2	transfac_pro__M00303	3.1	FALSE	0.01395883
ARNT	ASPSCR1	1	hocomoco__TFE3_HUMAN.H11MO.0.B	3.09	FALSE	0.002111366
ARNT	ATF3	1	hocomoco__TFE3_HUMAN.H11MO.0.B	3.09	FALSE	0.002670731
ARNT	BBC3	1	hocomoco__TFE3_HUMAN.H11MO.0.B	3.09	FALSE	0.002233799
ARNT	BRI3	1	hocomoco__TFE3_HUMAN.H11MO.0.B	3.09	FALSE	0.001492237
ARNT	C1QTNF7	1	hocomoco__TFE3_HUMAN.H11MO.0.B	3.09	FALSE	0.001441614
ARNT	CALR	1	hocomoco__TFE3_HUMAN.H11MO.0.B	3.09	FALSE	0.001115609
ARNT	CAMTA1	1	hocomoco__TFE3_HUMAN.H11MO.0.B	3.09	FALSE	0.001668147
ARNT	CNOT8	1	hocomoco__TFE3_HUMAN.H11MO.0.B	3.09	FALSE	0.001024554
ARNT	CUTA	1	hocomoco__TFE3_HUMAN.H11MO.0.B	3.09	FALSE	0.001113498
ARNT	CYTH3	1	hocomoco__TFE3_HUMAN.H11MO.0.B	3.09	FALSE	0.001259062
ARNT	GBA	1	hocomoco__TFE3_HUMAN.H11MO.0.B	3.09	FALSE	0.004545355
ARNT	GTF2H1	1	hocomoco__TFE3_HUMAN.H11MO.0.B	3.09	FALSE	0.00180496
ARNT	HDAC5	1	hocomoco__TFE3_HUMAN.H11MO.0.B	3.09	FALSE	0.004582036
ARNT	HSD17B6	1	hocomoco__TFE3_HUMAN.H11MO.0.B	3.09	FALSE	0.003508151
ARNT	ILF3	1	hocomoco__TFE3_HUMAN.H11MO.0.B	3.09	FALSE	0.001656233
ARNT	KHDRBS1	1	hocomoco__TFE3_HUMAN.H11MO.0.B	3.09	FALSE	0.003012092
ARNT	KIAA0196	1	hocomoco__TFE3_HUMAN.H11MO.0.B	3.09	FALSE	0.002016596
ARNT	LPP	1	hocomoco__TFE3_HUMAN.H11MO.0.B	3.09	FALSE	0.00151855
ARNT	LZTS2	1	hocomoco__TFE3_HUMAN.H11MO.0.B	3.09	FALSE	0.002197052
ARNT	NSD1	1	hocomoco__TFE3_HUMAN.H11MO.0.B	3.09	FALSE	0.001190723
ARNT	PCM1	1	hocomoco__TFE3_HUMAN.H11MO.0.B	3.09	FALSE	0.001170249
ARNT	PHF20L1	1	hocomoco__TFE3_HUMAN.H11MO.0.B	3.09	FALSE	0.001197667
ARNT	RAB31	1	hocomoco__TFE3_HUMAN.H11MO.0.B	3.09	FALSE	0.003776804
ARNT	RBBP4	1	hocomoco__TFE3_HUMAN.H11MO.0.B	3.09	FALSE	0.001621829
ARNT	SLC25A25	1	hocomoco__TFE3_HUMAN.H11MO.0.B	3.09	FALSE	0.002313878
ARNT	SOCS2	1	hocomoco__TFE3_HUMAN.H11MO.0.B	3.09	FALSE	0.001833632
ARNT	TAF6L	1	hocomoco__TFE3_HUMAN.H11MO.0.B	3.09	FALSE	0.001387583
ARNT	THUMPD2	1	hocomoco__TFE3_HUMAN.H11MO.0.B	3.09	FALSE	0.001871821
ARNT	TOPORS	1	hocomoco__TFE3_HUMAN.H11MO.0.B	3.09	FALSE	0.003503297
ARNT	TRAF3IP2	1	hocomoco__TFE3_HUMAN.H11MO.0.B	3.09	FALSE	0.002216859
ARNT	UBE4B	1	hocomoco__TFE3_HUMAN.H11MO.0.B	3.09	FALSE	0.002309724
ARNT	WIPI1	1	hocomoco__TFE3_HUMAN.H11MO.0.B	3.09	FALSE	0.001670841
ARNT	YPEL2	1	hocomoco__TFE3_HUMAN.H11MO.0.B	3.09	FALSE	0.001178763
ARNT	STXBP6	1	transfac_pro__M00303	3.03	FALSE	0.004501198
ARNT2	ATP6V1A	55	transfac_pro__M07635	4.02	FALSE	0.027047489
ARNT2	FAM168B	38	transfac_pro__M07635	4.02	FALSE	0.021731551
ARNT2	LACTB2	46	transfac_pro__M07635	4.02	FALSE	0.019092307
ARNT2	LRPPRC	12	transfac_pro__M07635	4.02	FALSE	0.027692969
ARNT2	RMND1	48	transfac_pro__M07635	4.02	FALSE	0.025736339
ARNT2	TADA1	53	transfac_pro__M07635	4.02	FALSE	0.035181075
ARNT2	TOM1	16	transfac_pro__M07635	4.02	FALSE	0.021122017
ARNT2	NINJ1	5	swissregulon__hs__SREBF1_2.p2	4	FALSE	0.019115012
ARNT2	PACSIN2	11	swissregulon__hs__SREBF1_2.p2	4	FALSE	0.026626268
ARNT2	ARNT2	1	taipale_cyt_meth__BHLHE41_GTCACGTGAC_eDBD_meth	3.71	FALSE	NA
ARNT2	ASB6	2	taipale_cyt_meth__BHLHE41_GTCACGTGAC_eDBD_meth	3.71	FALSE	0.017497146
ARNT2	ATG10	2	taipale_cyt_meth__BHLHE41_GTCACGTGAC_eDBD_meth	3.71	FALSE	0.023961627
ARNT2	BET1	7	taipale_cyt_meth__BHLHE41_GTCACGTGAC_eDBD_meth	3.71	FALSE	0.031228642
ARNT2	CPVL	5	taipale_cyt_meth__BHLHE41_GTCACGTGAC_eDBD_meth	3.71	FALSE	0.019997267
ARNT2	DBT	1	taipale_cyt_meth__BHLHE41_GTCACGTGAC_eDBD_meth	3.71	FALSE	0.027746248
ARNT2	GALK2	7	taipale_cyt_meth__BHLHE41_GTCACGTGAC_eDBD_meth	3.71	FALSE	0.024038426
ARNT2	IARS	1	taipale_cyt_meth__BHLHE41_GTCACGTGAC_eDBD_meth	3.71	FALSE	0.022058289
ARNT2	METTL14	1	taipale_cyt_meth__BHLHE41_GTCACGTGAC_eDBD_meth	3.71	FALSE	0.022539753
ARNT2	MTOR	2	taipale_cyt_meth__BHLHE41_GTCACGTGAC_eDBD_meth	3.71	FALSE	0.022032068
ARNT2	MYEF2	1	taipale_cyt_meth__BHLHE41_GTCACGTGAC_eDBD_meth	3.71	FALSE	0.038509138
ARNT2	MYO10	1	taipale_cyt_meth__BHLHE41_GTCACGTGAC_eDBD_meth	3.71	FALSE	0.032268382
ARNT2	NAV2	6	taipale_cyt_meth__BHLHE41_GTCACGTGAC_eDBD_meth	3.71	FALSE	0.026811618
ARNT2	ORAOV1	2	taipale_cyt_meth__BHLHE41_GTCACGTGAC_eDBD_meth	3.71	FALSE	0.021069361
ARNT2	VAPB	2	taipale_cyt_meth__BHLHE41_GTCACGTGAC_eDBD_meth	3.71	FALSE	0.028572579
ARNT2	VSIG10	1	taipale_cyt_meth__BHLHE41_GTCACGTGAC_eDBD_meth	3.71	FALSE	0.024702579
ARNT2	AARS	26	taipale__ARNTL_DBD_GTCACGTGAC	3.69	FALSE	0.0060732
ARNT2	ALDH3B1	15	taipale__ARNTL_DBD_GTCACGTGAC	3.69	FALSE	0.004684692
ARNT2	ARFGEF2	34	taipale__ARNTL_DBD_GTCACGTGAC	3.69	FALSE	0.009059509
ARNT2	ATF2	9	taipale__ARNTL_DBD_GTCACGTGAC	3.69	FALSE	0.005651166
ARNT2	CDKN1B	15	taipale__ARNTL_DBD_GTCACGTGAC	3.69	FALSE	0.006782392
ARNT2	COPS7A	31	taipale__ARNTL_DBD_GTCACGTGAC	3.69	FALSE	0.017330307
ARNT2	FAM13A	16	taipale__ARNTL_DBD_GTCACGTGAC	3.69	FALSE	0.010224251
ARNT2	FAM179B	28	taipale__ARNTL_DBD_GTCACGTGAC	3.69	FALSE	0.00743936
ARNT2	FAM192A	34	taipale__ARNTL_DBD_GTCACGTGAC	3.69	FALSE	0.006386424
ARNT2	GET4	33	taipale__ARNTL_DBD_GTCACGTGAC	3.69	FALSE	0.005162912
ARNT2	GLYR1	34	taipale__ARNTL_DBD_GTCACGTGAC	3.69	FALSE	0.015821028
ARNT2	KLC4	16	taipale__ARNTL_DBD_GTCACGTGAC	3.69	FALSE	0.016676161
ARNT2	KLF11	24	taipale__ARNTL_DBD_GTCACGTGAC	3.69	FALSE	0.015074813
ARNT2	NAPA	32	taipale__ARNTL_DBD_GTCACGTGAC	3.69	FALSE	0.012664448
ARNT2	ORC4	34	taipale__ARNTL_DBD_GTCACGTGAC	3.69	FALSE	0.009787279
ARNT2	PPARGC1A	22	taipale__ARNTL_DBD_GTCACGTGAC	3.69	FALSE	0.010769973
ARNT2	SF3B1	16	taipale__ARNTL_DBD_GTCACGTGAC	3.69	FALSE	0.006464363
ARNT2	SKAP2	6	taipale__ARNTL_DBD_GTCACGTGAC	3.69	FALSE	0.004874984
ARNT2	SLC25A13	19	taipale__ARNTL_DBD_GTCACGTGAC	3.69	FALSE	0.010499711
ARNT2	SLC25A36	27	taipale__ARNTL_DBD_GTCACGTGAC	3.69	FALSE	0.01327011
ARNT2	SNRNP48	9	taipale__ARNTL_DBD_GTCACGTGAC	3.69	FALSE	0.007692237
ARNT2	SNRPA	34	taipale__ARNTL_DBD_GTCACGTGAC	3.69	FALSE	0.016910779
ARNT2	SORL1	12	taipale__ARNTL_DBD_GTCACGTGAC	3.69	FALSE	0.004705364
ARNT2	VMA21	24	taipale__ARNTL_DBD_GTCACGTGAC	3.69	FALSE	0.011461552
ARNT2	WDSUB1	9	taipale__ARNTL_DBD_GTCACGTGAC	3.69	FALSE	0.01081072
ARNT2	ADCK4	3	transfac_pro__M09511	3.68	FALSE	0.007154102
ARNT2	BCKDHA	5	transfac_pro__M09511	3.68	FALSE	0.00693394
ARNT2	GPBP1L1	3	transfac_pro__M09511	3.68	FALSE	0.012489276
ARNT2	IRS1	8	transfac_pro__M09511	3.68	FALSE	0.00665433
ARNT2	MCCC2	3	transfac_pro__M09511	3.68	FALSE	0.007371674
ARNT2	RAD9A	14	transfac_pro__M09511	3.68	FALSE	0.007470579
ARNT2	SLC39A8	8	transfac_pro__M09511	3.68	FALSE	0.006458099
ARNT2	UBE2D3	3	transfac_pro__M09511	3.68	FALSE	0.006785511
ARNT2	SUCLG2	6	transfac_public__M00121	3.39	FALSE	0.023779994
ARNT2	ACSF3	7	cisbp__M4080	3.35	FALSE	0.00800172
ARNT2	C14orf159	5	cisbp__M4080	3.35	FALSE	0.013185358
ARNT2	DUSP23	4	cisbp__M4080	3.35	FALSE	0.012767419
ARNT2	EIF4E	8	cisbp__M4080	3.35	FALSE	0.014320616
ARNT2	GABARAP	6	cisbp__M4080	3.35	FALSE	0.004990266
ARNT2	HOOK2	9	cisbp__M4080	3.35	FALSE	0.00833337
ARNT2	HOXD3	8	cisbp__M4080	3.35	FALSE	0.008355556
ARNT2	HSPA8	2	cisbp__M4080	3.35	FALSE	0.004922384
ARNT2	MRRF	5	cisbp__M4080	3.35	FALSE	0.011824152
ARNT2	MYO9A	11	cisbp__M5309	3.35	FALSE	0.014082897
ARNT2	NCL	5	cisbp__M4080	3.35	FALSE	0.019918698
ARNT2	P4HTM	5	cisbp__M4080	3.35	FALSE	0.010301635
ARNT2	PFDN2	8	cisbp__M4080	3.35	FALSE	0.006242697
ARNT2	RNF152	6	cisbp__M4080	3.35	FALSE	0.011263496
ARNT2	SGMS1	8	cisbp__M4080	3.35	FALSE	0.008819735
ARNT2	UBQLN1	5	cisbp__M4080	3.35	FALSE	0.020105802
ARNT2	ZBTB17	4	cisbp__M4080	3.35	FALSE	0.00685774
ARNT2	ME3	1	cisbp__M5217	3.28	FALSE	0.020429323
ARNT2	MLH1	1	cisbp__M5217	3.28	FALSE	0.026868038
ARNT2	PCGF1	2	taipale_cyt_meth__BHLHE40_GTCACGTGAC_eDBD_meth_repr	3.28	FALSE	0.017271152
ARNT2	SMC2	1	cisbp__M5217	3.28	FALSE	0.032885659
ARNT2	TCTA	1	cisbp__M5217	3.28	FALSE	0.033325281
ARNT2	VAPA	3	cisbp__M0245	3.25	FALSE	0.005636637
ARNT2	ZNF506	3	cisbp__M0245	3.25	FALSE	0.013208939
ARNT2	AGL	2	transfac_public__M00121	3.22	FALSE	0.019641122
ARNT2	ANK3	2	transfac_public__M00121	3.22	FALSE	0.007940393
ARNT2	ARL5A	3	transfac_public__M00121	3.22	FALSE	0.007957206
ARNT2	BCL7A	3	transfac_public__M00121	3.22	FALSE	0.005643642
ARNT2	DCTD	2	transfac_public__M00121	3.22	FALSE	0.008647566
ARNT2	GSK3B	3	transfac_public__M00121	3.22	FALSE	0.007256432
ARNT2	MGAT4A	4	transfac_public__M00121	3.22	FALSE	0.015348875
ARNT2	MOCS1	3	transfac_public__M00121	3.22	FALSE	0.005448591
ARNT2	MRAS	4	transfac_public__M00121	3.22	FALSE	0.013841485
ARNT2	RCL1	2	transfac_public__M00121	3.22	FALSE	0.011989053
ARNT2	SPATA13	2	transfac_public__M00121	3.22	FALSE	0.005369423
ARNT2	FGD4	1	scertf__macisaac.CBF1	3.14	FALSE	0.009028659
ARNT2	TBC1D5	1	scertf__macisaac.CBF1	3.14	FALSE	0.019651051
ARNT2	UBE2E3	3	scertf__macisaac.CBF1	3.14	FALSE	0.018566941
ARNT2	USP12	1	transfac_pro__M01793	3.12	FALSE	0.006424543
ARNT2	ZNF680	1	transfac_pro__M01793	3.12	FALSE	0.020173067
ARNT2	AACS	1	taipale_cyt_meth__BHLHE41_GTCACGTGAC_eDBD	3.04	FALSE	0.01396191
ARNT2	ABHD10	1	taipale_cyt_meth__BHLHE41_GTCACGTGAC_eDBD	3.04	FALSE	0.005281078
ARNT2	AGGF1	1	taipale_cyt_meth__BHLHE41_GTCACGTGAC_eDBD	3.04	FALSE	0.009798044
ARNT2	AIG1	1	taipale_cyt_meth__BHLHE41_GTCACGTGAC_eDBD	3.04	FALSE	0.007182621
ARNT2	ANKMY2	1	taipale_cyt_meth__BHLHE41_GTCACGTGAC_eDBD	3.04	FALSE	0.018857366
ARNT2	ANXA4	1	taipale_cyt_meth__BHLHE41_GTCACGTGAC_eDBD	3.04	FALSE	0.009404959
ARNT2	B9D1	1	taipale_cyt_meth__BHLHE41_GTCACGTGAC_eDBD	3.04	FALSE	0.012136921
ARNT2	BCKDHB	1	taipale_cyt_meth__BHLHE41_GTCACGTGAC_eDBD	3.04	FALSE	0.012718414
ARNT2	BMI1	1	taipale_cyt_meth__BHLHE41_GTCACGTGAC_eDBD	3.04	FALSE	0.005839164
ARNT2	BSCL2	1	taipale_cyt_meth__BHLHE41_GTCACGTGAC_eDBD	3.04	FALSE	0.009033651
ARNT2	BZW2	1	taipale_cyt_meth__BHLHE41_GTCACGTGAC_eDBD	3.04	FALSE	0.013795405
ARNT2	C12orf73	1	taipale_cyt_meth__BHLHE41_GTCACGTGAC_eDBD	3.04	FALSE	0.012299383
ARNT2	C19orf25	1	taipale_cyt_meth__BHLHE41_GTCACGTGAC_eDBD	3.04	FALSE	0.007235221
ARNT2	CCDC115	1	taipale_cyt_meth__BHLHE41_GTCACGTGAC_eDBD	3.04	FALSE	0.007572943
ARNT2	CDC73	1	taipale_cyt_meth__BHLHE41_GTCACGTGAC_eDBD	3.04	FALSE	0.015323114
ARNT2	CISD1	1	taipale_cyt_meth__BHLHE41_GTCACGTGAC_eDBD	3.04	FALSE	0.028149793
ARNT2	CLCN3	1	taipale_cyt_meth__BHLHE41_GTCACGTGAC_eDBD	3.04	FALSE	0.015709478
ARNT2	CLINT1	1	taipale_cyt_meth__BHLHE41_GTCACGTGAC_eDBD	3.04	FALSE	0.008533441
ARNT2	CTBS	1	taipale_cyt_meth__BHLHE41_GTCACGTGAC_eDBD	3.04	FALSE	0.0136197
ARNT2	DLAT	1	taipale_cyt_meth__BHLHE41_GTCACGTGAC_eDBD	3.04	FALSE	0.009357463
ARNT2	DTWD2	1	taipale_cyt_meth__BHLHE41_GTCACGTGAC_eDBD	3.04	FALSE	0.016467936
ARNT2	GGH	1	taipale_cyt_meth__BHLHE41_GTCACGTGAC_eDBD	3.04	FALSE	0.007217578
ARNT2	HDGF	1	taipale_cyt_meth__BHLHE41_GTCACGTGAC_eDBD	3.04	FALSE	0.005644965
ARNT2	HIP1	1	taipale_cyt_meth__BHLHE41_GTCACGTGAC_eDBD	3.04	FALSE	0.00516752
ARNT2	HMGN3	1	taipale_cyt_meth__BHLHE41_GTCACGTGAC_eDBD	3.04	FALSE	0.012807176
ARNT2	HSPA5	1	taipale_cyt_meth__BHLHE41_GTCACGTGAC_eDBD	3.04	FALSE	0.005602373
ARNT2	IMP4	1	taipale_cyt_meth__BHLHE41_GTCACGTGAC_eDBD	3.04	FALSE	0.007382091
ARNT2	IRF2	1	taipale_cyt_meth__BHLHE41_GTCACGTGAC_eDBD	3.04	FALSE	0.011303099
ARNT2	ISCA1	1	taipale_cyt_meth__BHLHE41_GTCACGTGAC_eDBD	3.04	FALSE	0.005528865
ARNT2	LANCL1	1	taipale_cyt_meth__BHLHE41_GTCACGTGAC_eDBD	3.04	FALSE	0.011640745
ARNT2	MAP9	1	taipale_cyt_meth__BHLHE41_GTCACGTGAC_eDBD	3.04	FALSE	0.01346423
ARNT2	MFAP1	1	taipale_cyt_meth__BHLHE41_GTCACGTGAC_eDBD	3.04	FALSE	0.019015498
ARNT2	MPP7	1	taipale_cyt_meth__BHLHE41_GTCACGTGAC_eDBD	3.04	FALSE	0.008299614
ARNT2	MRPL49	1	taipale_cyt_meth__BHLHE41_GTCACGTGAC_eDBD	3.04	FALSE	0.008538907
ARNT2	NDUFAF4	1	taipale_cyt_meth__BHLHE41_GTCACGTGAC_eDBD	3.04	FALSE	0.01381198
ARNT2	NIF3L1	1	taipale_cyt_meth__BHLHE41_GTCACGTGAC_eDBD	3.04	FALSE	0.006791133
ARNT2	NT5DC1	1	taipale_cyt_meth__BHLHE41_GTCACGTGAC_eDBD	3.04	FALSE	0.006685098
ARNT2	NUBPL	1	taipale_cyt_meth__BHLHE41_GTCACGTGAC_eDBD	3.04	FALSE	0.020974096
ARNT2	PDDC1	1	taipale_cyt_meth__BHLHE41_GTCACGTGAC_eDBD	3.04	FALSE	0.006650607
ARNT2	PFKP	1	taipale_cyt_meth__BHLHE41_GTCACGTGAC_eDBD	3.04	FALSE	0.005411214
ARNT2	PRKAR1B	1	taipale_cyt_meth__BHLHE41_GTCACGTGAC_eDBD	3.04	FALSE	0.005034484
ARNT2	PTPN4	1	taipale_cyt_meth__BHLHE41_GTCACGTGAC_eDBD	3.04	FALSE	0.006361065
ARNT2	RALGPS1	1	taipale_cyt_meth__BHLHE41_GTCACGTGAC_eDBD	3.04	FALSE	0.01430794
ARNT2	SCAMP4	1	taipale_cyt_meth__BHLHE41_GTCACGTGAC_eDBD	3.04	FALSE	0.00553854
ARNT2	SCOC	1	taipale_cyt_meth__BHLHE41_GTCACGTGAC_eDBD	3.04	FALSE	0.005327033
ARNT2	SLC47A1	1	taipale_cyt_meth__BHLHE41_GTCACGTGAC_eDBD	3.04	FALSE	0.018750225
ARNT2	TMEM116	1	taipale_cyt_meth__BHLHE41_GTCACGTGAC_eDBD	3.04	FALSE	0.009557017
ARNT2	TMEM134	1	taipale_cyt_meth__BHLHE41_GTCACGTGAC_eDBD	3.04	FALSE	0.011590672
ARNT2	TMEM14A	1	taipale_cyt_meth__BHLHE41_GTCACGTGAC_eDBD	3.04	FALSE	0.010430602
ARNT2	TSPAN6	1	taipale_cyt_meth__BHLHE41_GTCACGTGAC_eDBD	3.04	FALSE	0.01331498
ARNT2	UBXN8	1	taipale_cyt_meth__BHLHE41_GTCACGTGAC_eDBD	3.04	FALSE	0.005555865
ARNT2	USP4	1	taipale_cyt_meth__BHLHE41_GTCACGTGAC_eDBD	3.04	FALSE	0.011873172
ARNT2	USP46	1	taipale_cyt_meth__BHLHE41_GTCACGTGAC_eDBD	3.04	FALSE	0.009304437
ARNT2	ZC3H6	1	taipale_cyt_meth__BHLHE41_GTCACGTGAC_eDBD	3.04	FALSE	0.022409419
ARNT2	ZNF460	1	taipale_cyt_meth__BHLHE41_GTCACGTGAC_eDBD	3.04	FALSE	0.022538832
ARNTL	C1QTNF1	2	cisbp__M0243	3.06	FALSE	0.022323339
ARNTL	CD7	2	cisbp__M0243	3.06	FALSE	0.020597418
ARNTL	ITGB2	2	cisbp__M0243	3.06	FALSE	0.022437892
ARNTL	TXNL4A	2	cisbp__M0243	3.06	FALSE	0.018227381
ATF1	ACTR6	6	dbcorrdb__POLR2AphosphoS2__ENCSR000ECT_1__m1	6.18	FALSE	0.015778192
ATF1	ADAM17	9	dbcorrdb__POLR2AphosphoS2__ENCSR000ECT_1__m1	6.18	FALSE	0.012419682
ATF1	ADSS	6	dbcorrdb__POLR2AphosphoS2__ENCSR000ECT_1__m1	6.18	FALSE	0.007001062
ATF1	ANXA7	7	dbcorrdb__POLR2AphosphoS2__ENCSR000ECT_1__m1	6.18	FALSE	0.014213718
ATF1	AP3B1	3	dbcorrdb__POLR2AphosphoS2__ENCSR000ECT_1__m1	6.18	FALSE	0.008842748
ATF1	ARFIP1	7	dbcorrdb__POLR2AphosphoS2__ENCSR000ECT_1__m1	6.18	FALSE	0.008179105
ATF1	ARL2BP	10	dbcorrdb__POLR2AphosphoS2__ENCSR000ECT_1__m1	6.18	FALSE	0.016440231
ATF1	ARPC5L	9	dbcorrdb__POLR2AphosphoS2__ENCSR000ECT_1__m1	6.18	FALSE	0.013535197
ATF1	BANF1	6	dbcorrdb__POLR2AphosphoS2__ENCSR000ECT_1__m1	6.18	FALSE	0.013687848
ATF1	BOC	8	dbcorrdb__POLR2AphosphoS2__ENCSR000ECT_1__m1	6.18	FALSE	0.025811419
ATF1	BZW1	13	dbcorrdb__POLR2AphosphoS2__ENCSR000ECT_1__m1	6.18	FALSE	0.012738275
ATF1	C11orf57	3	dbcorrdb__POLR2AphosphoS2__ENCSR000ECT_1__m1	6.18	FALSE	0.014892328
ATF1	C14orf119	8	dbcorrdb__POLR2AphosphoS2__ENCSR000ECT_1__m1	6.18	FALSE	0.007198902
ATF1	C16orf91	7	dbcorrdb__POLR2AphosphoS2__ENCSR000ECT_1__m1	6.18	FALSE	0.007606365
ATF1	C18orf25	8	dbcorrdb__POLR2AphosphoS2__ENCSR000ECT_1__m1	6.18	FALSE	0.031921724
ATF1	C19orf25	9	dbcorrdb__POLR2AphosphoS2__ENCSR000ECT_1__m1	6.18	FALSE	0.007634167
ATF1	C1orf131	6	dbcorrdb__POLR2AphosphoS2__ENCSR000ECT_1__m1	6.18	FALSE	0.007173219
ATF1	CASP7	3	dbcorrdb__POLR2AphosphoS2__ENCSR000ECT_1__m1	6.18	FALSE	0.019427636
ATF1	CBR4	32	dbcorrdb__POLR2AphosphoS2__ENCSR000ECT_1__m1	6.18	FALSE	0.007608277
ATF1	CCDC91	2	dbcorrdb__POLR2AphosphoS2__ENCSR000ECT_1__m1	6.18	FALSE	0.019475404
ATF1	CCNDBP1	3	dbcorrdb__POLR2AphosphoS2__ENCSR000ECT_1__m1	6.18	FALSE	0.008334979
ATF1	CCT2	14	dbcorrdb__POLR2AphosphoS2__ENCSR000ECT_1__m1	6.18	FALSE	0.00613306
ATF1	CDC123	8	dbcorrdb__POLR2AphosphoS2__ENCSR000ECT_1__m1	6.18	FALSE	0.016107972
ATF1	CDC42EP2	7	dbcorrdb__POLR2AphosphoS2__ENCSR000ECT_1__m1	6.18	FALSE	0.03330088
ATF1	CGGBP1	6	dbcorrdb__POLR2AphosphoS2__ENCSR000ECT_1__m1	6.18	FALSE	0.007081655
ATF1	CLK3	7	dbcorrdb__POLR2AphosphoS2__ENCSR000ECT_1__m1	6.18	FALSE	0.009340806
ATF1	CTNND1	31	dbcorrdb__POLR2AphosphoS2__ENCSR000ECT_1__m1	6.18	FALSE	0.022311053
ATF1	DAXX	10	dbcorrdb__POLR2AphosphoS2__ENCSR000ECT_1__m1	6.18	FALSE	0.018005497
ATF1	DCP2	6	dbcorrdb__POLR2AphosphoS2__ENCSR000ECT_1__m1	6.18	FALSE	0.020041938
ATF1	DHX40	28	dbcorrdb__POLR2AphosphoS2__ENCSR000ECT_1__m1	6.18	FALSE	0.019608727
ATF1	DMXL1	12	dbcorrdb__POLR2AphosphoS2__ENCSR000ECT_1__m1	6.18	FALSE	0.011637172
ATF1	DSCR3	11	dbcorrdb__POLR2AphosphoS2__ENCSR000ECT_1__m1	6.18	FALSE	0.018311201
ATF1	DUSP14	23	dbcorrdb__POLR2AphosphoS2__ENCSR000ECT_1__m1	6.18	FALSE	0.01370282
ATF1	EIF4E2	3	dbcorrdb__POLR2AphosphoS2__ENCSR000ECT_1__m1	6.18	FALSE	0.006177416
ATF1	ELF2	6	dbcorrdb__POLR2AphosphoS2__ENCSR000ECT_1__m1	6.18	FALSE	0.01540739
ATF1	ELK3	3	dbcorrdb__POLR2AphosphoS2__ENCSR000ECT_1__m1	6.18	FALSE	0.007380723
ATF1	ERCC1	6	dbcorrdb__POLR2AphosphoS2__ENCSR000ECT_1__m1	6.18	FALSE	0.006761804
ATF1	ERICH1	8	dbcorrdb__POLR2AphosphoS2__ENCSR000ECT_1__m1	6.18	FALSE	0.014436403
ATF1	ESD	3	dbcorrdb__POLR2AphosphoS2__ENCSR000ECT_1__m1	6.18	FALSE	0.024143078
ATF1	FAM122B	8	dbcorrdb__POLR2AphosphoS2__ENCSR000ECT_1__m1	6.18	FALSE	0.024620812
ATF1	FAM172A	16	dbcorrdb__POLR2AphosphoS2__ENCSR000ECT_1__m1	6.18	FALSE	0.008650559
ATF1	FAM173A	6	dbcorrdb__POLR2AphosphoS2__ENCSR000ECT_1__m1	6.18	FALSE	0.016729459
ATF1	FBXO8	20	dbcorrdb__POLR2AphosphoS2__ENCSR000ECT_1__m1	6.18	FALSE	0.010631415
ATF1	FRA10AC1	7	dbcorrdb__POLR2AphosphoS2__ENCSR000ECT_1__m1	6.18	FALSE	0.020492056
ATF1	FUCA1	3	dbcorrdb__POLR2AphosphoS2__ENCSR000ECT_1__m1	6.18	FALSE	0.00598592
ATF1	GAR1	8	dbcorrdb__POLR2AphosphoS2__ENCSR000ECT_1__m1	6.18	FALSE	0.026401306
ATF1	GFM2	3	dbcorrdb__POLR2AphosphoS2__ENCSR000ECT_1__m1	6.18	FALSE	0.007660878
ATF1	GRB2	17	dbcorrdb__POLR2AphosphoS2__ENCSR000ECT_1__m1	6.18	FALSE	0.006249756
ATF1	HBP1	14	dbcorrdb__POLR2AphosphoS2__ENCSR000ECT_1__m1	6.18	FALSE	0.011551808
ATF1	HMGN5	6	dbcorrdb__POLR2AphosphoS2__ENCSR000ECT_1__m1	6.18	FALSE	0.018376468
ATF1	HNRNPH3	13	dbcorrdb__POLR2AphosphoS2__ENCSR000ECT_1__m1	6.18	FALSE	0.007935879
ATF1	HOXC6	30	dbcorrdb__POLR2AphosphoS2__ENCSR000ECT_1__m1	6.18	FALSE	0.006518963
ATF1	ID2	10	dbcorrdb__POLR2AphosphoS2__ENCSR000ECT_1__m1	6.18	FALSE	0.005662308
ATF1	IDI1	3	dbcorrdb__POLR2AphosphoS2__ENCSR000ECT_1__m1	6.18	FALSE	0.011640869
ATF1	IKZF5	10	dbcorrdb__POLR2AphosphoS2__ENCSR000ECT_1__m1	6.18	FALSE	0.017211761
ATF1	IQCB1	3	dbcorrdb__POLR2AphosphoS2__ENCSR000ECT_1__m1	6.18	FALSE	0.007687748
ATF1	KLF3	4	dbcorrdb__POLR2AphosphoS2__ENCSR000ECT_1__m1	6.18	FALSE	0.010310121
ATF1	KLHDC2	4	dbcorrdb__POLR2AphosphoS2__ENCSR000ECT_1__m1	6.18	FALSE	0.012560053
ATF1	LCORL	6	dbcorrdb__POLR2AphosphoS2__ENCSR000ECT_1__m1	6.18	FALSE	0.029429636
ATF1	LHFPL2	11	dbcorrdb__POLR2AphosphoS2__ENCSR000ECT_1__m1	6.18	FALSE	0.007624236
ATF1	LYRM7	6	dbcorrdb__POLR2AphosphoS2__ENCSR000ECT_1__m1	6.18	FALSE	0.006320657
ATF1	MAGI1	11	dbcorrdb__POLR2AphosphoS2__ENCSR000ECT_1__m1	6.18	FALSE	0.008167561
ATF1	MCTS1	6	dbcorrdb__POLR2AphosphoS2__ENCSR000ECT_1__m1	6.18	FALSE	0.01169145
ATF1	MGEA5	7	dbcorrdb__POLR2AphosphoS2__ENCSR000ECT_1__m1	6.18	FALSE	0.0062471
ATF1	MLLT6	3	dbcorrdb__POLR2AphosphoS2__ENCSR000ECT_1__m1	6.18	FALSE	0.008213438
ATF1	MMADHC	5	dbcorrdb__POLR2AphosphoS2__ENCSR000ECT_1__m1	6.18	FALSE	0.023826821
ATF1	MRPL1	8	dbcorrdb__POLR2AphosphoS2__ENCSR000ECT_1__m1	6.18	FALSE	0.006273737
ATF1	MRPS10	3	dbcorrdb__POLR2AphosphoS2__ENCSR000ECT_1__m1	6.18	FALSE	0.019756864
ATF1	MTF2	5	dbcorrdb__POLR2AphosphoS2__ENCSR000ECT_1__m1	6.18	FALSE	0.006427287
ATF1	NEDD8	7	dbcorrdb__POLR2AphosphoS2__ENCSR000ECT_1__m1	6.18	FALSE	0.01817567
ATF1	NEIL2	3	dbcorrdb__POLR2AphosphoS2__ENCSR000ECT_1__m1	6.18	FALSE	0.010925059
ATF1	NOSIP	6	dbcorrdb__POLR2AphosphoS2__ENCSR000ECT_1__m1	6.18	FALSE	0.011193942
ATF1	NSUN5	9	dbcorrdb__POLR2AphosphoS2__ENCSR000ECT_1__m1	6.18	FALSE	0.007681887
ATF1	PDGFRA	7	dbcorrdb__POLR2AphosphoS2__ENCSR000ECT_1__m1	6.18	FALSE	0.010097926
ATF1	PDRG1	7	dbcorrdb__POLR2AphosphoS2__ENCSR000ECT_1__m1	6.18	FALSE	0.023512759
ATF1	PHF23	7	dbcorrdb__POLR2AphosphoS2__ENCSR000ECT_1__m1	6.18	FALSE	0.02053718
ATF1	PIBF1	9	dbcorrdb__POLR2AphosphoS2__ENCSR000ECT_1__m1	6.18	FALSE	0.005592323
ATF1	PLEKHA1	33	dbcorrdb__POLR2AphosphoS2__ENCSR000ECT_1__m1	6.18	FALSE	0.013265192
ATF1	POMP	3	dbcorrdb__POLR2AphosphoS2__ENCSR000ECT_1__m1	6.18	FALSE	0.011547993
ATF1	PPME1	7	dbcorrdb__POLR2AphosphoS2__ENCSR000ECT_1__m1	6.18	FALSE	0.005359738
ATF1	PRPF18	6	dbcorrdb__POLR2AphosphoS2__ENCSR000ECT_1__m1	6.18	FALSE	0.019997129
ATF1	PRRC1	8	dbcorrdb__POLR2AphosphoS2__ENCSR000ECT_1__m1	6.18	FALSE	0.021467092
ATF1	QRICH1	14	dbcorrdb__POLR2AphosphoS2__ENCSR000ECT_1__m1	6.18	FALSE	0.008975827
ATF1	RGL2	7	dbcorrdb__POLR2AphosphoS2__ENCSR000ECT_1__m1	6.18	FALSE	0.02397629
ATF1	RNF170	6	dbcorrdb__POLR2AphosphoS2__ENCSR000ECT_1__m1	6.18	FALSE	0.007850873
ATF1	RPF1	6	dbcorrdb__POLR2AphosphoS2__ENCSR000ECT_1__m1	6.18	FALSE	0.009498672
ATF1	RPL26L1	6	dbcorrdb__POLR2AphosphoS2__ENCSR000ECT_1__m1	6.18	FALSE	0.00953013
ATF1	SEC11A	7	dbcorrdb__POLR2AphosphoS2__ENCSR000ECT_1__m1	6.18	FALSE	0.021040425
ATF1	SENP6	3	dbcorrdb__POLR2AphosphoS2__ENCSR000ECT_1__m1	6.18	FALSE	0.007528302
ATF1	SERBP1	10	dbcorrdb__POLR2AphosphoS2__ENCSR000ECT_1__m1	6.18	FALSE	0.019357836
ATF1	SETD6	3	dbcorrdb__POLR2AphosphoS2__ENCSR000ECT_1__m1	6.18	FALSE	0.00768853
ATF1	SFMBT1	12	dbcorrdb__POLR2AphosphoS2__ENCSR000ECT_1__m1	6.18	FALSE	0.007332333
ATF1	SFXN1	6	dbcorrdb__POLR2AphosphoS2__ENCSR000ECT_1__m1	6.18	FALSE	0.005506224
ATF1	SLAIN2	11	dbcorrdb__POLR2AphosphoS2__ENCSR000ECT_1__m1	6.18	FALSE	0.026264064
ATF1	SMARCD1	6	dbcorrdb__POLR2AphosphoS2__ENCSR000ECT_1__m1	6.18	FALSE	0.013474478
ATF1	SMUG1	6	dbcorrdb__POLR2AphosphoS2__ENCSR000ECT_1__m1	6.18	FALSE	0.014325253
ATF1	SNCAIP	38	dbcorrdb__POLR2AphosphoS2__ENCSR000ECT_1__m1	6.18	FALSE	0.035249634
ATF1	SSBP3	12	dbcorrdb__POLR2AphosphoS2__ENCSR000ECT_1__m1	6.18	FALSE	0.013176906
ATF1	STAG2	9	dbcorrdb__POLR2AphosphoS2__ENCSR000ECT_1__m1	6.18	FALSE	0.015503175
ATF1	STAU1	7	dbcorrdb__POLR2AphosphoS2__ENCSR000ECT_1__m1	6.18	FALSE	0.01041434
ATF1	SUPT4H1	9	dbcorrdb__POLR2AphosphoS2__ENCSR000ECT_1__m1	6.18	FALSE	0.008902909
ATF1	TCEAL8	15	dbcorrdb__POLR2AphosphoS2__ENCSR000ECT_1__m1	6.18	FALSE	0.012191322
ATF1	THAP11	11	dbcorrdb__POLR2AphosphoS2__ENCSR000ECT_1__m1	6.18	FALSE	0.011742696
ATF1	THAP2	12	dbcorrdb__POLR2AphosphoS2__ENCSR000ECT_1__m1	6.18	FALSE	0.006370207
ATF1	THAP6	3	dbcorrdb__POLR2AphosphoS2__ENCSR000ECT_1__m1	6.18	FALSE	0.019998429
ATF1	TMEM11	3	dbcorrdb__POLR2AphosphoS2__ENCSR000ECT_1__m1	6.18	FALSE	0.007982479
ATF1	TMEM199	7	dbcorrdb__POLR2AphosphoS2__ENCSR000ECT_1__m1	6.18	FALSE	0.019439645
ATF1	TMEM218	3	dbcorrdb__POLR2AphosphoS2__ENCSR000ECT_1__m1	6.18	FALSE	0.013495197
ATF1	TMOD3	3	dbcorrdb__POLR2AphosphoS2__ENCSR000ECT_1__m1	6.18	FALSE	0.015434205
ATF1	TRAPPC4	7	dbcorrdb__POLR2AphosphoS2__ENCSR000ECT_1__m1	6.18	FALSE	0.02417771
ATF1	TRIM4	6	dbcorrdb__POLR2AphosphoS2__ENCSR000ECT_1__m1	6.18	FALSE	0.012045728
ATF1	UBE2E1	7	dbcorrdb__POLR2AphosphoS2__ENCSR000ECT_1__m1	6.18	FALSE	0.006757013
ATF1	UBE2J2	10	dbcorrdb__POLR2AphosphoS2__ENCSR000ECT_1__m1	6.18	FALSE	0.017075741
ATF1	UBR7	3	dbcorrdb__POLR2AphosphoS2__ENCSR000ECT_1__m1	6.18	FALSE	0.011907961
ATF1	UFM1	6	dbcorrdb__POLR2AphosphoS2__ENCSR000ECT_1__m1	6.18	FALSE	0.013510733
ATF1	URGCP	10	dbcorrdb__POLR2AphosphoS2__ENCSR000ECT_1__m1	6.18	FALSE	0.018050895
ATF1	USP1	7	dbcorrdb__POLR2AphosphoS2__ENCSR000ECT_1__m1	6.18	FALSE	0.025466367
ATF1	USP16	9	dbcorrdb__POLR2AphosphoS2__ENCSR000ECT_1__m1	6.18	FALSE	0.019198763
ATF1	VPS4B	14	dbcorrdb__POLR2AphosphoS2__ENCSR000ECT_1__m1	6.18	FALSE	0.007917273
ATF1	WTAP	13	dbcorrdb__POLR2AphosphoS2__ENCSR000ECT_1__m1	6.18	FALSE	0.014870134
ATF1	ZC3H18	32	dbcorrdb__POLR2AphosphoS2__ENCSR000ECT_1__m1	6.18	FALSE	0.018349341
ATF1	ZNF260	5	dbcorrdb__POLR2AphosphoS2__ENCSR000ECT_1__m1	6.18	FALSE	0.025560937
ATF1	ZNF605	4	dbcorrdb__POLR2AphosphoS2__ENCSR000ECT_1__m1	6.18	FALSE	0.015576992
ATF1	ZNF83	3	dbcorrdb__POLR2AphosphoS2__ENCSR000ECT_1__m1	6.18	FALSE	0.010831574
ATF1	AMIGO2	10	dbcorrdb__POLR2AphosphoS2__ENCSR000ECT_1__m1	6.02	FALSE	0.005729389
ATF1	BRF2	4	dbcorrdb__POLR2AphosphoS2__ENCSR000ECT_1__m1	6.02	FALSE	0.005483983
ATF1	C1orf21	8	dbcorrdb__POLR2AphosphoS2__ENCSR000ECT_1__m1	6.02	FALSE	0.00919504
ATF1	CLOCK	7	dbcorrdb__POLR2AphosphoS2__ENCSR000ECT_1__m1	6.02	FALSE	0.005134272
ATF1	ETAA1	4	dbcorrdb__POLR2AphosphoS2__ENCSR000ECT_1__m1	6.02	FALSE	0.005117941
ATF1	GTF2H2	9	dbcorrdb__POLR2AphosphoS2__ENCSR000ECT_1__m1	6.02	FALSE	0.005130995
ATF1	KRAS	9	dbcorrdb__POLR2AphosphoS2__ENCSR000ECT_1__m1	6.02	FALSE	0.006009849
ATF1	LLPH	4	dbcorrdb__POLR2AphosphoS2__ENCSR000ECT_1__m1	6.02	FALSE	0.006978784
ATF1	MRPL23	5	dbcorrdb__POLR2AphosphoS2__ENCSR000ECT_1__m1	6.02	FALSE	0.005371826
ATF1	NAB2	7	dbcorrdb__POLR2AphosphoS2__ENCSR000ECT_1__m1	6.02	FALSE	0.006409863
ATF1	POLL	2	dbcorrdb__POLR2AphosphoS2__ENCSR000ECT_1__m1	6.02	FALSE	0.005941662
ATF1	RNF24	5	dbcorrdb__POLR2AphosphoS2__ENCSR000ECT_1__m1	6.02	FALSE	0.005429672
ATF1	TBP	6	dbcorrdb__POLR2AphosphoS2__ENCSR000ECT_1__m1	6.02	FALSE	0.005529648
ATF1	TRPS1	25	dbcorrdb__POLR2AphosphoS2__ENCSR000ECT_1__m1	6.02	FALSE	0.005573966
ATF1	UBE3B	4	dbcorrdb__POLR2AphosphoS2__ENCSR000ECT_1__m1	6.02	FALSE	0.005138351
ATF1	ABI2	4	dbcorrdb__POLR2AphosphoS2__ENCSR000ECT_1__m1	4.47	FALSE	0.002235615
ATF1	ACBD5	2	dbcorrdb__POLR2AphosphoS2__ENCSR000ECT_1__m1	4.47	FALSE	0.001524887
ATF1	ACSF3	2	dbcorrdb__POLR2AphosphoS2__ENCSR000ECT_1__m1	4.47	FALSE	0.002503602
ATF1	AMOTL2	33	dbcorrdb__POLR2AphosphoS2__ENCSR000ECT_1__m1	4.47	FALSE	0.001820699
ATF1	AP3S2	1	dbcorrdb__POLR2AphosphoS2__ENCSR000ECT_1__m1	4.47	FALSE	0.003251472
ATF1	APEX2	3	dbcorrdb__POLR2AphosphoS2__ENCSR000ECT_1__m1	4.47	FALSE	0.002446124
ATF1	ARF3	3	dbcorrdb__POLR2AphosphoS2__ENCSR000ECT_1__m1	4.47	FALSE	0.002026064
ATF1	ARID2	1	dbcorrdb__POLR2AphosphoS2__ENCSR000ECT_1__m1	4.47	FALSE	0.002649469
ATF1	ARPC4	3	dbcorrdb__POLR2AphosphoS2__ENCSR000ECT_1__m1	4.47	FALSE	0.001871584
ATF1	ARRDC3	2	dbcorrdb__POLR2AphosphoS2__ENCSR000ECT_1__m1	4.47	FALSE	0.001566227
ATF1	ATF5	4	dbcorrdb__POLR2AphosphoS2__ENCSR000ECT_1__m1	4.47	FALSE	0.001373526
ATF1	ATG4C	2	dbcorrdb__POLR2AphosphoS2__ENCSR000ECT_1__m1	4.47	FALSE	0.001007272
ATF1	ATP2C1	2	dbcorrdb__POLR2AphosphoS2__ENCSR000ECT_1__m1	4.47	FALSE	0.003977772
ATF1	BBS2	1	dbcorrdb__POLR2AphosphoS2__ENCSR000ECT_1__m1	4.47	FALSE	0.001621441
ATF1	BRD3	11	dbcorrdb__POLR2AphosphoS2__ENCSR000ECT_1__m1	4.47	FALSE	0.002183716
ATF1	C14orf142	2	dbcorrdb__POLR2AphosphoS2__ENCSR000ECT_1__m1	4.47	FALSE	0.001568892
ATF1	C21orf59	3	dbcorrdb__POLR2AphosphoS2__ENCSR000ECT_1__m1	4.47	FALSE	0.003631535
ATF1	C2orf68	3	dbcorrdb__POLR2AphosphoS2__ENCSR000ECT_1__m1	4.47	FALSE	0.001241908
ATF1	C3orf14	33	dbcorrdb__POLR2AphosphoS2__ENCSR000ECT_1__m1	4.47	FALSE	0.002426425
ATF1	C4orf27	1	dbcorrdb__POLR2AphosphoS2__ENCSR000ECT_1__m1	4.47	FALSE	0.001245879
ATF1	C6orf62	8	dbcorrdb__POLR2AphosphoS2__ENCSR000ECT_1__m1	4.47	FALSE	0.004817062
ATF1	CAB39	17	dbcorrdb__POLR2AphosphoS2__ENCSR000ECT_1__m1	4.47	FALSE	0.001520663
ATF1	CAPZA2	1	dbcorrdb__POLR2AphosphoS2__ENCSR000ECT_1__m1	4.47	FALSE	0.001033029
ATF1	CCDC82	1	dbcorrdb__POLR2AphosphoS2__ENCSR000ECT_1__m1	4.47	FALSE	0.001121702
ATF1	CDC40	2	dbcorrdb__POLR2AphosphoS2__ENCSR000ECT_1__m1	4.47	FALSE	0.004703391
ATF1	CDC42SE1	7	dbcorrdb__POLR2AphosphoS2__ENCSR000ECT_1__m1	4.47	FALSE	0.002801262
ATF1	CHMP5	1	dbcorrdb__POLR2AphosphoS2__ENCSR000ECT_1__m1	4.47	FALSE	0.001115746
ATF1	COMMD6	2	dbcorrdb__POLR2AphosphoS2__ENCSR000ECT_1__m1	4.47	FALSE	0.002152538
ATF1	COX15	1	dbcorrdb__POLR2AphosphoS2__ENCSR000ECT_1__m1	4.47	FALSE	0.001616725
ATF1	COX7A2L	3	dbcorrdb__POLR2AphosphoS2__ENCSR000ECT_1__m1	4.47	FALSE	0.003522351
ATF1	CPT1A	11	dbcorrdb__POLR2AphosphoS2__ENCSR000ECT_1__m1	4.47	FALSE	0.00405526
ATF1	CRIPT	2	dbcorrdb__POLR2AphosphoS2__ENCSR000ECT_1__m1	4.47	FALSE	0.00385986
ATF1	CSNK1G3	11	dbcorrdb__POLR2AphosphoS2__ENCSR000ECT_1__m1	4.47	FALSE	0.00131481
ATF1	CSNK2B	3	dbcorrdb__POLR2AphosphoS2__ENCSR000ECT_1__m1	4.47	FALSE	0.002440079
ATF1	CTNNB1	5	dbcorrdb__POLR2AphosphoS2__ENCSR000ECT_1__m1	4.47	FALSE	0.001672523
ATF1	CTSH	1	dbcorrdb__POLR2AphosphoS2__ENCSR000ECT_1__m1	4.47	FALSE	0.001908768
ATF1	DCAF12	28	dbcorrdb__POLR2AphosphoS2__ENCSR000ECT_1__m1	4.47	FALSE	0.001408471
ATF1	DDX55	2	dbcorrdb__POLR2AphosphoS2__ENCSR000ECT_1__m1	4.47	FALSE	0.002989658
ATF1	DDX56	1	dbcorrdb__POLR2AphosphoS2__ENCSR000ECT_1__m1	4.47	FALSE	0.001930203
ATF1	DHX16	1	dbcorrdb__POLR2AphosphoS2__ENCSR000ECT_1__m1	4.47	FALSE	0.001471431
ATF1	DICER1	13	dbcorrdb__POLR2AphosphoS2__ENCSR000ECT_1__m1	4.47	FALSE	0.003239721
ATF1	DNAJB14	2	dbcorrdb__POLR2AphosphoS2__ENCSR000ECT_1__m1	4.47	FALSE	0.00157656
ATF1	EAF1	1	dbcorrdb__POLR2AphosphoS2__ENCSR000ECT_1__m1	4.47	FALSE	0.001656162
ATF1	EAPP	3	dbcorrdb__POLR2AphosphoS2__ENCSR000ECT_1__m1	4.47	FALSE	0.001717441
ATF1	EHD1	6	dbcorrdb__POLR2AphosphoS2__ENCSR000ECT_1__m1	4.47	FALSE	0.001000263
ATF1	EIF1AD	3	dbcorrdb__POLR2AphosphoS2__ENCSR000ECT_1__m1	4.47	FALSE	0.001886168
ATF1	EIF4E	3	dbcorrdb__POLR2AphosphoS2__ENCSR000ECT_1__m1	4.47	FALSE	0.003388255
ATF1	EMP1	22	dbcorrdb__POLR2AphosphoS2__ENCSR000ECT_1__m1	4.47	FALSE	0.002517989
ATF1	EMX2	3	dbcorrdb__POLR2AphosphoS2__ENCSR000ECT_1__m1	4.47	FALSE	0.001167938
ATF1	ENOPH1	1	dbcorrdb__POLR2AphosphoS2__ENCSR000ECT_1__m1	4.47	FALSE	0.002040824
ATF1	ENY2	2	dbcorrdb__POLR2AphosphoS2__ENCSR000ECT_1__m1	4.47	FALSE	0.003824321
ATF1	FAM103A1	4	dbcorrdb__POLR2AphosphoS2__ENCSR000ECT_1__m1	4.47	FALSE	0.002449808
ATF1	FAM126B	2	dbcorrdb__POLR2AphosphoS2__ENCSR000ECT_1__m1	4.47	FALSE	0.001576049
ATF1	FBXW11	3	dbcorrdb__POLR2AphosphoS2__ENCSR000ECT_1__m1	4.47	FALSE	0.002562938
ATF1	FEM1C	7	dbcorrdb__POLR2AphosphoS2__ENCSR000ECT_1__m1	4.47	FALSE	0.001785245
ATF1	FIS1	4	dbcorrdb__POLR2AphosphoS2__ENCSR000ECT_1__m1	4.47	FALSE	0.00187171
ATF1	FYN	26	dbcorrdb__POLR2AphosphoS2__ENCSR000ECT_1__m1	4.47	FALSE	0.00130659
ATF1	GADD45A	9	dbcorrdb__POLR2AphosphoS2__ENCSR000ECT_1__m1	4.47	FALSE	0.004287303
ATF1	GAS1	3	dbcorrdb__POLR2AphosphoS2__ENCSR000ECT_1__m1	4.47	FALSE	0.001809996
ATF1	GATAD2B	5	dbcorrdb__POLR2AphosphoS2__ENCSR000ECT_1__m1	4.47	FALSE	0.003105278
ATF1	GBA2	2	dbcorrdb__POLR2AphosphoS2__ENCSR000ECT_1__m1	4.47	FALSE	0.003123405
ATF1	GDAP2	3	dbcorrdb__POLR2AphosphoS2__ENCSR000ECT_1__m1	4.47	FALSE	0.001171788
ATF1	GIGYF1	9	dbcorrdb__POLR2AphosphoS2__ENCSR000ECT_1__m1	4.47	FALSE	0.003734489
ATF1	GLI4	2	dbcorrdb__POLR2AphosphoS2__ENCSR000ECT_1__m1	4.47	FALSE	0.002724134
ATF1	GNL1	34	dbcorrdb__POLR2AphosphoS2__ENCSR000ECT_1__m1	4.47	FALSE	0.002184073
ATF1	GTF3C2	5	dbcorrdb__POLR2AphosphoS2__ENCSR000ECT_1__m1	4.47	FALSE	0.002756951
ATF1	HCFC1	6	dbcorrdb__POLR2AphosphoS2__ENCSR000ECT_1__m1	4.47	FALSE	0.004331187
ATF1	HMOX2	13	dbcorrdb__POLR2AphosphoS2__ENCSR000ECT_1__m1	4.47	FALSE	0.004315275
ATF1	HNRNPC	4	dbcorrdb__POLR2AphosphoS2__ENCSR000ECT_1__m1	4.47	FALSE	0.003387884
ATF1	HP1BP3	4	dbcorrdb__POLR2AphosphoS2__ENCSR000ECT_1__m1	4.47	FALSE	0.002186642
ATF1	HPCAL1	11	dbcorrdb__POLR2AphosphoS2__ENCSR000ECT_1__m1	4.47	FALSE	0.002190164
ATF1	HUS1	2	dbcorrdb__POLR2AphosphoS2__ENCSR000ECT_1__m1	4.47	FALSE	0.001353336
ATF1	HYAL2	2	dbcorrdb__POLR2AphosphoS2__ENCSR000ECT_1__m1	4.47	FALSE	0.001337105
ATF1	IMPA1	1	dbcorrdb__POLR2AphosphoS2__ENCSR000ECT_1__m1	4.47	FALSE	0.004118921
ATF1	IRS1	8	dbcorrdb__POLR2AphosphoS2__ENCSR000ECT_1__m1	4.47	FALSE	0.002147469
ATF1	JTB	1	dbcorrdb__POLR2AphosphoS2__ENCSR000ECT_1__m1	4.47	FALSE	0.003370397
ATF1	KCTD13	1	dbcorrdb__POLR2AphosphoS2__ENCSR000ECT_1__m1	4.47	FALSE	0.003358831
ATF1	KLF9	26	dbcorrdb__POLR2AphosphoS2__ENCSR000ECT_1__m1	4.47	FALSE	0.002850145
ATF1	KLHL5	4	dbcorrdb__POLR2AphosphoS2__ENCSR000ECT_1__m1	4.47	FALSE	0.003986447
ATF1	KRCC1	4	dbcorrdb__POLR2AphosphoS2__ENCSR000ECT_1__m1	4.47	FALSE	0.004157245
ATF1	KRR1	1	dbcorrdb__POLR2AphosphoS2__ENCSR000ECT_1__m1	4.47	FALSE	0.003710433
ATF1	LAGE3	2	dbcorrdb__POLR2AphosphoS2__ENCSR000ECT_1__m1	4.47	FALSE	0.001427637
ATF1	LAPTM4B	2	dbcorrdb__POLR2AphosphoS2__ENCSR000ECT_1__m1	4.47	FALSE	0.003851549
ATF1	LASP1	6	dbcorrdb__POLR2AphosphoS2__ENCSR000ECT_1__m1	4.47	FALSE	0.002345744
ATF1	LIFR	5	dbcorrdb__POLR2AphosphoS2__ENCSR000ECT_1__m1	4.47	FALSE	0.002852217
ATF1	MAP4K3	3	dbcorrdb__POLR2AphosphoS2__ENCSR000ECT_1__m1	4.47	FALSE	0.001322541
ATF1	MAPK1IP1L	19	dbcorrdb__POLR2AphosphoS2__ENCSR000ECT_1__m1	4.47	FALSE	0.002603222
ATF1	MATR3	4	dbcorrdb__POLR2AphosphoS2__ENCSR000ECT_1__m1	4.47	FALSE	0.003949247
ATF1	MDM4	4	dbcorrdb__POLR2AphosphoS2__ENCSR000ECT_1__m1	4.47	FALSE	0.003338044
ATF1	MED11	2	dbcorrdb__POLR2AphosphoS2__ENCSR000ECT_1__m1	4.47	FALSE	0.001445751
ATF1	MESP1	1	dbcorrdb__POLR2AphosphoS2__ENCSR000ECT_1__m1	4.47	FALSE	0.001210612
ATF1	METRNL	9	dbcorrdb__POLR2AphosphoS2__ENCSR000ECT_1__m1	4.47	FALSE	0.001744601
ATF1	MPDU1	2	dbcorrdb__POLR2AphosphoS2__ENCSR000ECT_1__m1	4.47	FALSE	0.003425724
ATF1	MYL12B	4	dbcorrdb__POLR2AphosphoS2__ENCSR000ECT_1__m1	4.47	FALSE	0.002771254
ATF1	MYO1B	17	dbcorrdb__POLR2AphosphoS2__ENCSR000ECT_1__m1	4.47	FALSE	0.001118852
ATF1	NAA10	2	dbcorrdb__POLR2AphosphoS2__ENCSR000ECT_1__m1	4.47	FALSE	0.002437732
ATF1	NCOA3	3	dbcorrdb__POLR2AphosphoS2__ENCSR000ECT_1__m1	4.47	FALSE	0.00291251
ATF1	NDUFAF1	2	dbcorrdb__POLR2AphosphoS2__ENCSR000ECT_1__m1	4.47	FALSE	0.002302723
ATF1	NFE2L2	7	dbcorrdb__POLR2AphosphoS2__ENCSR000ECT_1__m1	4.47	FALSE	0.001065846
ATF1	NIP7	1	dbcorrdb__POLR2AphosphoS2__ENCSR000ECT_1__m1	4.47	FALSE	0.001597472
ATF1	NOP10	2	dbcorrdb__POLR2AphosphoS2__ENCSR000ECT_1__m1	4.47	FALSE	0.001335393
ATF1	NOVA1	26	dbcorrdb__POLR2AphosphoS2__ENCSR000ECT_1__m1	4.47	FALSE	0.003782007
ATF1	NPEPL1	3	dbcorrdb__POLR2AphosphoS2__ENCSR000ECT_1__m1	4.47	FALSE	0.004005731
ATF1	NUDT21	2	dbcorrdb__POLR2AphosphoS2__ENCSR000ECT_1__m1	4.47	FALSE	0.001396833
ATF1	NUDT5	2	dbcorrdb__POLR2AphosphoS2__ENCSR000ECT_1__m1	4.47	FALSE	0.003301805
ATF1	OVCA2	1	dbcorrdb__POLR2AphosphoS2__ENCSR000ECT_1__m1	4.47	FALSE	0.001446746
ATF1	PARP3	2	dbcorrdb__POLR2AphosphoS2__ENCSR000ECT_1__m1	4.47	FALSE	0.001488678
ATF1	PHKG2	1	dbcorrdb__POLR2AphosphoS2__ENCSR000ECT_1__m1	4.47	FALSE	0.001021873
ATF1	PIGF	2	dbcorrdb__POLR2AphosphoS2__ENCSR000ECT_1__m1	4.47	FALSE	0.003572273
ATF1	PKD1	12	dbcorrdb__POLR2AphosphoS2__ENCSR000ECT_1__m1	4.47	FALSE	0.001406744
ATF1	PMPCB	3	dbcorrdb__POLR2AphosphoS2__ENCSR000ECT_1__m1	4.47	FALSE	0.003885784
ATF1	POLR2K	3	dbcorrdb__POLR2AphosphoS2__ENCSR000ECT_1__m1	4.47	FALSE	0.001978514
ATF1	PPARA	1	dbcorrdb__POLR2AphosphoS2__ENCSR000ECT_1__m1	4.47	FALSE	0.002570797
ATF1	PPID	2	dbcorrdb__POLR2AphosphoS2__ENCSR000ECT_1__m1	4.47	FALSE	0.001132334
ATF1	PPIL2	1	dbcorrdb__POLR2AphosphoS2__ENCSR000ECT_1__m1	4.47	FALSE	0.001491809
ATF1	PPIL3	2	dbcorrdb__POLR2AphosphoS2__ENCSR000ECT_1__m1	4.47	FALSE	0.001416509
ATF1	PRKAG2	25	dbcorrdb__POLR2AphosphoS2__ENCSR000ECT_1__m1	4.47	FALSE	0.002227015
ATF1	PSMA3	3	dbcorrdb__POLR2AphosphoS2__ENCSR000ECT_1__m1	4.47	FALSE	0.004980943
ATF1	PSMA6	3	dbcorrdb__POLR2AphosphoS2__ENCSR000ECT_1__m1	4.47	FALSE	0.001645701
ATF1	PYROXD1	1	dbcorrdb__POLR2AphosphoS2__ENCSR000ECT_1__m1	4.47	FALSE	0.001697349
ATF1	RAB14	4	dbcorrdb__POLR2AphosphoS2__ENCSR000ECT_1__m1	4.47	FALSE	0.002281178
ATF1	RAB5C	4	dbcorrdb__POLR2AphosphoS2__ENCSR000ECT_1__m1	4.47	FALSE	0.002545259
ATF1	RABIF	2	dbcorrdb__POLR2AphosphoS2__ENCSR000ECT_1__m1	4.47	FALSE	0.001211988
ATF1	RGS14	1	dbcorrdb__POLR2AphosphoS2__ENCSR000ECT_1__m1	4.47	FALSE	0.003398915
ATF1	RNF14	11	dbcorrdb__POLR2AphosphoS2__ENCSR000ECT_1__m1	4.47	FALSE	0.001391524
ATF1	RNF2	12	dbcorrdb__POLR2AphosphoS2__ENCSR000ECT_1__m1	4.47	FALSE	0.003583567
ATF1	RNF214	2	dbcorrdb__POLR2AphosphoS2__ENCSR000ECT_1__m1	4.47	FALSE	0.004295136
ATF1	RPL23A	3	dbcorrdb__POLR2AphosphoS2__ENCSR000ECT_1__m1	4.47	FALSE	0.004658298
ATF1	RPL26	4	dbcorrdb__POLR2AphosphoS2__ENCSR000ECT_1__m1	4.47	FALSE	0.003542078
ATF1	RPS19BP1	4	dbcorrdb__POLR2AphosphoS2__ENCSR000ECT_1__m1	4.47	FALSE	0.002294468
ATF1	RPS27L	1	dbcorrdb__POLR2AphosphoS2__ENCSR000ECT_1__m1	4.47	FALSE	0.001983807
ATF1	RPS6KA3	19	dbcorrdb__POLR2AphosphoS2__ENCSR000ECT_1__m1	4.47	FALSE	0.002835385
ATF1	RWDD2B	2	dbcorrdb__POLR2AphosphoS2__ENCSR000ECT_1__m1	4.47	FALSE	0.002375127
ATF1	SCYL2	34	dbcorrdb__POLR2AphosphoS2__ENCSR000ECT_1__m1	4.47	FALSE	0.001257106
ATF1	SEPHS1	4	dbcorrdb__POLR2AphosphoS2__ENCSR000ECT_1__m1	4.47	FALSE	0.004145004
ATF1	SF3B14	2	dbcorrdb__POLR2AphosphoS2__ENCSR000ECT_1__m1	4.47	FALSE	0.003956605
ATF1	SF3B3	1	dbcorrdb__POLR2AphosphoS2__ENCSR000ECT_1__m1	4.47	FALSE	0.003745695
ATF1	SFT2D1	2	dbcorrdb__POLR2AphosphoS2__ENCSR000ECT_1__m1	4.47	FALSE	0.003568923
ATF1	SLC25A44	2	dbcorrdb__POLR2AphosphoS2__ENCSR000ECT_1__m1	4.47	FALSE	0.002332337
ATF1	SMAD3	9	dbcorrdb__POLR2AphosphoS2__ENCSR000ECT_1__m1	4.47	FALSE	0.00443749
ATF1	SNRPB2	2	dbcorrdb__POLR2AphosphoS2__ENCSR000ECT_1__m1	4.47	FALSE	0.001662979
ATF1	SNRPD1	2	dbcorrdb__POLR2AphosphoS2__ENCSR000ECT_1__m1	4.47	FALSE	0.004334438
ATF1	SNRPE	2	dbcorrdb__POLR2AphosphoS2__ENCSR000ECT_1__m1	4.47	FALSE	0.001806137
ATF1	SNX11	6	dbcorrdb__POLR2AphosphoS2__ENCSR000ECT_1__m1	4.47	FALSE	0.002152245
ATF1	SOCS2	3	dbcorrdb__POLR2AphosphoS2__ENCSR000ECT_1__m1	4.47	FALSE	0.002484873
ATF1	SPATA13	11	dbcorrdb__POLR2AphosphoS2__ENCSR000ECT_1__m1	4.47	FALSE	0.003107002
ATF1	SQRDL	2	dbcorrdb__POLR2AphosphoS2__ENCSR000ECT_1__m1	4.47	FALSE	0.001543426
ATF1	SSBP4	3	dbcorrdb__POLR2AphosphoS2__ENCSR000ECT_1__m1	4.47	FALSE	0.003297168
ATF1	SSRP1	3	dbcorrdb__POLR2AphosphoS2__ENCSR000ECT_1__m1	4.47	FALSE	0.001059217
ATF1	ST3GAL1	1	dbcorrdb__POLR2AphosphoS2__ENCSR000ECT_1__m1	4.47	FALSE	0.00142505
ATF1	STAG1	28	dbcorrdb__POLR2AphosphoS2__ENCSR000ECT_1__m1	4.47	FALSE	0.004354492
ATF1	SYF2	2	dbcorrdb__POLR2AphosphoS2__ENCSR000ECT_1__m1	4.47	FALSE	0.001811077
ATF1	TAF12	3	dbcorrdb__POLR2AphosphoS2__ENCSR000ECT_1__m1	4.47	FALSE	0.001724701
ATF1	TAF13	4	dbcorrdb__POLR2AphosphoS2__ENCSR000ECT_1__m1	4.47	FALSE	0.004834845
ATF1	TBC1D5	3	dbcorrdb__POLR2AphosphoS2__ENCSR000ECT_1__m1	4.47	FALSE	0.002195206
ATF1	TCP1	2	dbcorrdb__POLR2AphosphoS2__ENCSR000ECT_1__m1	4.47	FALSE	0.001162959
ATF1	TGIF1	11	dbcorrdb__POLR2AphosphoS2__ENCSR000ECT_1__m1	4.47	FALSE	0.002697858
ATF1	THTPA	2	dbcorrdb__POLR2AphosphoS2__ENCSR000ECT_1__m1	4.47	FALSE	0.002161293
ATF1	TIMM17A	6	dbcorrdb__POLR2AphosphoS2__ENCSR000ECT_1__m1	4.47	FALSE	0.00301572
ATF1	TMEM167A	2	dbcorrdb__POLR2AphosphoS2__ENCSR000ECT_1__m1	4.47	FALSE	0.002725657
ATF1	TMEM208	2	dbcorrdb__POLR2AphosphoS2__ENCSR000ECT_1__m1	4.47	FALSE	0.001350189
ATF1	TMEM60	2	dbcorrdb__POLR2AphosphoS2__ENCSR000ECT_1__m1	4.47	FALSE	0.001395729
ATF1	TMEM69	1	dbcorrdb__POLR2AphosphoS2__ENCSR000ECT_1__m1	4.47	FALSE	0.002993897
ATF1	TOLLIP	1	dbcorrdb__POLR2AphosphoS2__ENCSR000ECT_1__m1	4.47	FALSE	0.001389949
ATF1	TRAF6	1	dbcorrdb__POLR2AphosphoS2__ENCSR000ECT_1__m1	4.47	FALSE	0.001244246
ATF1	TRAPPC6B	8	dbcorrdb__POLR2AphosphoS2__ENCSR000ECT_1__m1	4.47	FALSE	0.003814165
ATF1	TRNT1	26	dbcorrdb__POLR2AphosphoS2__ENCSR000ECT_1__m1	4.47	FALSE	0.002802388
ATF1	TTLL1	5	dbcorrdb__POLR2AphosphoS2__ENCSR000ECT_1__m1	4.47	FALSE	0.002410913
ATF1	TUBGCP2	9	dbcorrdb__POLR2AphosphoS2__ENCSR000ECT_1__m1	4.47	FALSE	0.002399757
ATF1	U2AF1	1	dbcorrdb__POLR2AphosphoS2__ENCSR000ECT_1__m1	4.47	FALSE	0.002958975
ATF1	UBL5	3	dbcorrdb__POLR2AphosphoS2__ENCSR000ECT_1__m1	4.47	FALSE	0.001118769
ATF1	UBQLN1	32	dbcorrdb__POLR2AphosphoS2__ENCSR000ECT_1__m1	4.47	FALSE	0.004581951
ATF1	UBTF	3	dbcorrdb__POLR2AphosphoS2__ENCSR000ECT_1__m1	4.47	FALSE	0.004299411
ATF1	UHMK1	1	dbcorrdb__POLR2AphosphoS2__ENCSR000ECT_1__m1	4.47	FALSE	0.001220942
ATF1	UXS1	2	dbcorrdb__POLR2AphosphoS2__ENCSR000ECT_1__m1	4.47	FALSE	0.004812759
ATF1	VASP	3	dbcorrdb__POLR2AphosphoS2__ENCSR000ECT_1__m1	4.47	FALSE	0.00449893
ATF1	VEZF1	3	dbcorrdb__POLR2AphosphoS2__ENCSR000ECT_1__m1	4.47	FALSE	0.002961133
ATF1	WWTR1	6	dbcorrdb__POLR2AphosphoS2__ENCSR000ECT_1__m1	4.47	FALSE	0.003407458
ATF1	YES1	4	dbcorrdb__POLR2AphosphoS2__ENCSR000ECT_1__m1	4.47	FALSE	0.001447341
ATF1	ZBTB1	1	dbcorrdb__POLR2AphosphoS2__ENCSR000ECT_1__m1	4.47	FALSE	0.001372376
ATF1	ZBTB43	2	dbcorrdb__POLR2AphosphoS2__ENCSR000ECT_1__m1	4.47	FALSE	0.002213512
ATF1	ZGPAT	1	dbcorrdb__POLR2AphosphoS2__ENCSR000ECT_1__m1	4.47	FALSE	0.001407228
ATF1	ZKSCAN1	6	dbcorrdb__POLR2AphosphoS2__ENCSR000ECT_1__m1	4.47	FALSE	0.002265255
ATF1	ZNF134	2	dbcorrdb__POLR2AphosphoS2__ENCSR000ECT_1__m1	4.47	FALSE	0.002077962
ATF1	ZNF664	2	dbcorrdb__POLR2AphosphoS2__ENCSR000ECT_1__m1	4.47	FALSE	0.001411287
ATF1	ZNF90	1	dbcorrdb__POLR2AphosphoS2__ENCSR000ECT_1__m1	4.47	FALSE	0.004269142
ATF1	ABCE1	34	dbcorrdb__BRCA1__ENCSR000EDB_1__m1	4.11	FALSE	0.003245531
ATF1	AFF1	3	dbcorrdb__BRCA1__ENCSR000EDB_1__m1	4.11	FALSE	0.003680004
ATF1	AKIRIN1	28	dbcorrdb__BRCA1__ENCSR000EDB_1__m1	4.11	FALSE	0.007363885
ATF1	AKT1	2	dbcorrdb__BRCA1__ENCSR000EDB_1__m1	4.11	FALSE	0.004965817
ATF1	AMFR	2	dbcorrdb__BRCA1__ENCSR000EDB_1__m1	4.11	FALSE	0.003271418
ATF1	AP2A2	5	dbcorrdb__BRCA1__ENCSR000EDB_1__m1	4.11	FALSE	0.007436203
ATF1	ARHGEF10	9	dbcorrdb__BRCA1__ENCSR000EDB_1__m1	4.11	FALSE	0.003866092
ATF1	ARHGEF12	13	dbcorrdb__BRCA1__ENCSR000EDB_1__m1	4.11	FALSE	0.011637947
ATF1	ARHGEF2	3	dbcorrdb__BRCA1__ENCSR000EDB_1__m1	4.11	FALSE	0.02181635
ATF1	ARNT2	3	dbcorrdb__BRCA1__ENCSR000EDB_1__m1	4.11	FALSE	0.001600771
ATF1	ATG4B	5	dbcorrdb__BRCA1__ENCSR000EDB_1__m1	4.11	FALSE	0.025806763
ATF1	BCAR1	3	dbcorrdb__BRCA1__ENCSR000EDB_1__m1	4.11	FALSE	0.004355101
ATF1	BICD2	14	dbcorrdb__BRCA1__ENCSR000EDB_1__m1	4.11	FALSE	0.001479819
ATF1	BNIP2	1	dbcorrdb__BRCA1__ENCSR000EDB_1__m1	4.11	FALSE	0.002245905
ATF1	BSDC1	3	dbcorrdb__BRCA1__ENCSR000EDB_1__m1	4.11	FALSE	0.005365571
ATF1	BTG3	39	dbcorrdb__BRCA1__ENCSR000EDB_1__m1	4.11	FALSE	0.025383855
ATF1	BUB3	1	dbcorrdb__BRCA1__ENCSR000EDB_1__m1	4.11	FALSE	0.001501509
ATF1	C14orf159	2	dbcorrdb__BRCA1__ENCSR000EDB_1__m1	4.11	FALSE	0.001443969
ATF1	C16orf87	1	dbcorrdb__BRCA1__ENCSR000EDB_1__m1	4.11	FALSE	0.002465582
ATF1	C17orf80	2	dbcorrdb__BRCA1__ENCSR000EDB_1__m1	4.11	FALSE	0.001548056
ATF1	C8orf33	3	dbcorrdb__BRCA1__ENCSR000EDB_1__m1	4.11	FALSE	0.016864585
ATF1	CAPZA1	1	dbcorrdb__BRCA1__ENCSR000EDB_1__m1	4.11	FALSE	0.003228566
ATF1	CASP3	1	dbcorrdb__BRCA1__ENCSR000EDB_1__m1	4.11	FALSE	0.001443689
ATF1	CBWD1	29	dbcorrdb__BRCA1__ENCSR000EDB_1__m1	4.11	FALSE	0.002601026
ATF1	CCDC43	8	dbcorrdb__BRCA1__ENCSR000EDB_1__m1	4.11	FALSE	0.010057666
ATF1	CCNC	3	dbcorrdb__BRCA1__ENCSR000EDB_1__m1	4.11	FALSE	0.001963716
ATF1	CDC42	25	dbcorrdb__BRCA1__ENCSR000EDB_1__m1	4.11	FALSE	0.003069691
ATF1	CDC42SE2	2	dbcorrdb__BRCA1__ENCSR000EDB_1__m1	4.11	FALSE	0.00357291
ATF1	CDKN1B	10	dbcorrdb__BRCA1__ENCSR000EDB_1__m1	4.11	FALSE	0.004282593
ATF1	CDYL	10	dbcorrdb__BRCA1__ENCSR000EDB_1__m1	4.11	FALSE	0.003106508
ATF1	CHCHD10	1	dbcorrdb__BRCA1__ENCSR000EDB_1__m1	4.11	FALSE	0.001855913
ATF1	CHIC2	4	dbcorrdb__BRCA1__ENCSR000EDB_1__m1	4.11	FALSE	0.003433111
ATF1	CIAPIN1	5	dbcorrdb__BRCA1__ENCSR000EDB_1__m1	4.11	FALSE	0.00445918
ATF1	CKB	22	dbcorrdb__BRCA1__ENCSR000EDB_1__m1	4.11	FALSE	0.001212431
ATF1	CLEC2B	7	dbcorrdb__BRCA1__ENCSR000EDB_1__m1	4.11	FALSE	0.019403777
ATF1	CNIH3	15	dbcorrdb__BRCA1__ENCSR000EDB_1__m1	4.11	FALSE	0.00117488
ATF1	CNOT4	10	dbcorrdb__BRCA1__ENCSR000EDB_1__m1	4.11	FALSE	0.008155684
ATF1	COBL	2	dbcorrdb__BRCA1__ENCSR000EDB_1__m1	4.11	FALSE	0.001777174
ATF1	COG7	2	dbcorrdb__BRCA1__ENCSR000EDB_1__m1	4.11	FALSE	0.001434304
ATF1	COMMD2	3	dbcorrdb__BRCA1__ENCSR000EDB_1__m1	4.11	FALSE	0.025752509
ATF1	COX11	2	dbcorrdb__BRCA1__ENCSR000EDB_1__m1	4.11	FALSE	0.001873402
ATF1	CRTC1	2	dbcorrdb__BRCA1__ENCSR000EDB_1__m1	4.11	FALSE	0.001794964
ATF1	CRY1	2	dbcorrdb__BRCA1__ENCSR000EDB_1__m1	4.11	FALSE	0.002825816
ATF1	CTNNBIP1	5	dbcorrdb__BRCA1__ENCSR000EDB_1__m1	4.11	FALSE	0.001229577
ATF1	DCUN1D1	15	dbcorrdb__BRCA1__ENCSR000EDB_1__m1	4.11	FALSE	0.001942245
ATF1	DDHD2	3	dbcorrdb__BRCA1__ENCSR000EDB_1__m1	4.11	FALSE	0.001981711
ATF1	DHX32	1	dbcorrdb__BRCA1__ENCSR000EDB_1__m1	4.11	FALSE	0.00287977
ATF1	DOK5	6	dbcorrdb__BRCA1__ENCSR000EDB_1__m1	4.11	FALSE	0.011485122
ATF1	DZIP3	3	dbcorrdb__BRCA1__ENCSR000EDB_1__m1	4.11	FALSE	0.014900911
ATF1	EEA1	6	dbcorrdb__BRCA1__ENCSR000EDB_1__m1	4.11	FALSE	0.005474264
ATF1	EFHC1	3	dbcorrdb__BRCA1__ENCSR000EDB_1__m1	4.11	FALSE	0.001125224
ATF1	EIF2AK4	3	dbcorrdb__BRCA1__ENCSR000EDB_1__m1	4.11	FALSE	0.007122434
ATF1	EIF4A3	2	dbcorrdb__BRCA1__ENCSR000EDB_1__m1	4.11	FALSE	0.001935508
ATF1	FAM46B	3	dbcorrdb__BRCA1__ENCSR000EDB_1__m1	4.11	FALSE	0.005650814
ATF1	FAM63B	6	dbcorrdb__BRCA1__ENCSR000EDB_1__m1	4.11	FALSE	0.014100966
ATF1	FGFR1OP2	1	dbcorrdb__BRCA1__ENCSR000EDB_1__m1	4.11	FALSE	0.003640866
ATF1	FKBP1B	1	dbcorrdb__BRCA1__ENCSR000EDB_1__m1	4.11	FALSE	0.001204863
ATF1	GDI2	9	dbcorrdb__BRCA1__ENCSR000EDB_1__m1	4.11	FALSE	0.010248278
ATF1	GFM1	2	dbcorrdb__BRCA1__ENCSR000EDB_1__m1	4.11	FALSE	0.005278247
ATF1	GPR108	1	dbcorrdb__BRCA1__ENCSR000EDB_1__m1	4.11	FALSE	0.001378145
ATF1	GPRC5A	17	dbcorrdb__BRCA1__ENCSR000EDB_1__m1	4.11	FALSE	0.01969087
ATF1	HAUS2	1	dbcorrdb__BRCA1__ENCSR000EDB_1__m1	4.11	FALSE	0.001376164
ATF1	HDAC7	2	dbcorrdb__BRCA1__ENCSR000EDB_1__m1	4.11	FALSE	0.005479215
ATF1	HMGN3	1	dbcorrdb__BRCA1__ENCSR000EDB_1__m1	4.11	FALSE	0.001704984
ATF1	HN1	27	dbcorrdb__BRCA1__ENCSR000EDB_1__m1	4.11	FALSE	0.001583496
ATF1	HNRNPM	4	dbcorrdb__BRCA1__ENCSR000EDB_1__m1	4.11	FALSE	0.004153074
ATF1	HNRNPR	4	dbcorrdb__BRCA1__ENCSR000EDB_1__m1	4.11	FALSE	0.011362108
ATF1	HOMER1	32	dbcorrdb__BRCA1__ENCSR000EDB_1__m1	4.11	FALSE	0.002638993
ATF1	HSD11B1L	3	dbcorrdb__BRCA1__ENCSR000EDB_1__m1	4.11	FALSE	0.003067498
ATF1	IFNAR1	4	dbcorrdb__BRCA1__ENCSR000EDB_1__m1	4.11	FALSE	0.010466158
ATF1	IGSF8	21	dbcorrdb__BRCA1__ENCSR000EDB_1__m1	4.11	FALSE	0.004114487
ATF1	IKBIP	1	dbcorrdb__BRCA1__ENCSR000EDB_1__m1	4.11	FALSE	0.001083557
ATF1	INTS10	3	dbcorrdb__BRCA1__ENCSR000EDB_1__m1	4.11	FALSE	0.007726899
ATF1	IPO5	16	dbcorrdb__BRCA1__ENCSR000EDB_1__m1	4.11	FALSE	0.007181728
ATF1	IPO7	2	dbcorrdb__BRCA1__ENCSR000EDB_1__m1	4.11	FALSE	0.001587547
ATF1	IREB2	2	dbcorrdb__BRCA1__ENCSR000EDB_1__m1	4.11	FALSE	0.001799804
ATF1	ISOC1	3	dbcorrdb__BRCA1__ENCSR000EDB_1__m1	4.11	FALSE	0.006418841
ATF1	KCNQ1OT1	7	dbcorrdb__BRCA1__ENCSR000EDB_1__m1	4.11	FALSE	0.014290882
ATF1	KCTD20	2	dbcorrdb__BRCA1__ENCSR000EDB_1__m1	4.11	FALSE	0.002833152
ATF1	KIAA0368	1	dbcorrdb__BRCA1__ENCSR000EDB_1__m1	4.11	FALSE	0.001368858
ATF1	KIAA1143	15	dbcorrdb__BRCA1__ENCSR000EDB_1__m1	4.11	FALSE	0.001198425
ATF1	LCOR	1	dbcorrdb__BRCA1__ENCSR000EDB_1__m1	4.11	FALSE	0.003303208
ATF1	LETM1	3	dbcorrdb__BRCA1__ENCSR000EDB_1__m1	4.11	FALSE	0.001740547
ATF1	LSM14A	6	dbcorrdb__BRCA1__ENCSR000EDB_1__m1	4.11	FALSE	0.014637342
ATF1	LSM2	25	dbcorrdb__BRCA1__ENCSR000EDB_1__m1	4.11	FALSE	0.005803108
ATF1	LSM6	2	dbcorrdb__BRCA1__ENCSR000EDB_1__m1	4.11	FALSE	0.002054701
ATF1	LYSMD2	3	dbcorrdb__BRCA1__ENCSR000EDB_1__m1	4.11	FALSE	0.023801224
ATF1	MAP2K2	2	dbcorrdb__BRCA1__ENCSR000EDB_1__m1	4.11	FALSE	0.001154456
ATF1	METTL2B	2	dbcorrdb__BRCA1__ENCSR000EDB_1__m1	4.11	FALSE	0.001609705
ATF1	MFAP1	1	dbcorrdb__BRCA1__ENCSR000EDB_1__m1	4.11	FALSE	0.001667046
ATF1	MRFAP1	1	dbcorrdb__BRCA1__ENCSR000EDB_1__m1	4.11	FALSE	0.00432145
ATF1	MRFAP1L1	2	dbcorrdb__BRCA1__ENCSR000EDB_1__m1	4.11	FALSE	0.004399765
ATF1	MYEF2	10	dbcorrdb__BRCA1__ENCSR000EDB_1__m1	4.11	FALSE	0.001475558
ATF1	NARFL	2	dbcorrdb__BRCA1__ENCSR000EDB_1__m1	4.11	FALSE	0.001504008
ATF1	NCOA4	3	dbcorrdb__BRCA1__ENCSR000EDB_1__m1	4.11	FALSE	0.008268182
ATF1	NFIC	4	dbcorrdb__BRCA1__ENCSR000EDB_1__m1	4.11	FALSE	0.006946042
ATF1	NFYB	6	dbcorrdb__BRCA1__ENCSR000EDB_1__m1	4.11	FALSE	0.007749677
ATF1	NOL11	7	dbcorrdb__BRCA1__ENCSR000EDB_1__m1	4.11	FALSE	0.01932311
ATF1	NPRL3	6	dbcorrdb__BRCA1__ENCSR000EDB_1__m1	4.11	FALSE	0.018494985
ATF1	NSL1	3	dbcorrdb__BRCA1__ENCSR000EDB_1__m1	4.11	FALSE	0.014950505
ATF1	NT5C2	4	dbcorrdb__BRCA1__ENCSR000EDB_1__m1	4.11	FALSE	0.017439643
ATF1	OCEL1	3	dbcorrdb__BRCA1__ENCSR000EDB_1__m1	4.11	FALSE	0.026649608
ATF1	ODF2L	24	dbcorrdb__BRCA1__ENCSR000EDB_1__m1	4.11	FALSE	0.003235295
ATF1	OSTF1	9	dbcorrdb__BRCA1__ENCSR000EDB_1__m1	4.11	FALSE	0.005413442
ATF1	OTUD5	2	dbcorrdb__BRCA1__ENCSR000EDB_1__m1	4.11	FALSE	0.001228778
ATF1	PCMTD1	9	dbcorrdb__BRCA1__ENCSR000EDB_1__m1	4.11	FALSE	0.018388996
ATF1	PDE8A	11	dbcorrdb__BRCA1__ENCSR000EDB_1__m1	4.11	FALSE	0.014795098
ATF1	PDPK1	5	dbcorrdb__BRCA1__ENCSR000EDB_1__m1	4.11	FALSE	0.005155888
ATF1	PELI1	9	dbcorrdb__BRCA1__ENCSR000EDB_1__m1	4.11	FALSE	0.001021617
ATF1	PEMT	1	dbcorrdb__BRCA1__ENCSR000EDB_1__m1	4.11	FALSE	0.004458831
ATF1	PIM1	2	dbcorrdb__BRCA1__ENCSR000EDB_1__m1	4.11	FALSE	0.005611194
ATF1	PLEKHA4	28	dbcorrdb__BRCA1__ENCSR000EDB_1__m1	4.11	FALSE	0.003469879
ATF1	PLEKHF2	2	dbcorrdb__BRCA1__ENCSR000EDB_1__m1	4.11	FALSE	0.00184495
ATF1	PM20D2	4	dbcorrdb__BRCA1__ENCSR000EDB_1__m1	4.11	FALSE	0.005834877
ATF1	POLR2G	2	dbcorrdb__BRCA1__ENCSR000EDB_1__m1	4.11	FALSE	0.001256106
ATF1	POT1	24	dbcorrdb__BRCA1__ENCSR000EDB_1__m1	4.11	FALSE	0.002362755
ATF1	PPP1R8	4	dbcorrdb__BRCA1__ENCSR000EDB_1__m1	4.11	FALSE	0.003966291
ATF1	PPP2R3A	5	dbcorrdb__BRCA1__ENCSR000EDB_1__m1	4.11	FALSE	0.002225665
ATF1	PTPN11	2	dbcorrdb__BRCA1__ENCSR000EDB_1__m1	4.11	FALSE	0.004078923
ATF1	PTPN4	8	dbcorrdb__BRCA1__ENCSR000EDB_1__m1	4.11	FALSE	0.028881212
ATF1	PVRL2	32	dbcorrdb__BRCA1__ENCSR000EDB_1__m1	4.11	FALSE	0.00478049
ATF1	RAB5B	2	dbcorrdb__BRCA1__ENCSR000EDB_1__m1	4.11	FALSE	0.001931146
ATF1	RABL2B	1	dbcorrdb__BRCA1__ENCSR000EDB_1__m1	4.11	FALSE	0.00141351
ATF1	RBM39	2	dbcorrdb__BRCA1__ENCSR000EDB_1__m1	4.11	FALSE	0.001402036
ATF1	RBX1	3	dbcorrdb__BRCA1__ENCSR000EDB_1__m1	4.11	FALSE	0.009416869
ATF1	RCOR3	2	dbcorrdb__BRCA1__ENCSR000EDB_1__m1	4.11	FALSE	0.00214961
ATF1	RILPL2	2	dbcorrdb__BRCA1__ENCSR000EDB_1__m1	4.11	FALSE	0.001689619
ATF1	RPP38	10	dbcorrdb__BRCA1__ENCSR000EDB_1__m1	4.11	FALSE	0.002270072
ATF1	RPS11	9	dbcorrdb__BRCA1__ENCSR000EDB_1__m1	4.11	FALSE	0.010623729
ATF1	RRAGA	3	dbcorrdb__BRCA1__ENCSR000EDB_1__m1	4.11	FALSE	0.009835485
ATF1	RRAS2	1	dbcorrdb__BRCA1__ENCSR000EDB_1__m1	4.11	FALSE	0.001573861
ATF1	RSBN1L	1	dbcorrdb__BRCA1__ENCSR000EDB_1__m1	4.11	FALSE	0.003231975
ATF1	SCO2	1	dbcorrdb__BRCA1__ENCSR000EDB_1__m1	4.11	FALSE	0.001545505
ATF1	6-Sep	16	dbcorrdb__BRCA1__ENCSR000EDB_1__m1	4.11	FALSE	0.004745002
ATF1	SFRP1	2	dbcorrdb__BRCA1__ENCSR000EDB_1__m1	4.11	FALSE	0.002950441
ATF1	SLC12A2	2	dbcorrdb__BRCA1__ENCSR000EDB_1__m1	4.11	FALSE	0.002156038
ATF1	SLC7A8	11	dbcorrdb__BRCA1__ENCSR000EDB_1__m1	4.11	FALSE	0.003152375
ATF1	SPRED1	8	dbcorrdb__BRCA1__ENCSR000EDB_1__m1	4.11	FALSE	0.0042039
ATF1	SRGAP1	1	dbcorrdb__BRCA1__ENCSR000EDB_1__m1	4.11	FALSE	0.002391407
ATF1	SRRT	3	dbcorrdb__BRCA1__ENCSR000EDB_1__m1	4.11	FALSE	0.002095929
ATF1	STARD10	2	dbcorrdb__BRCA1__ENCSR000EDB_1__m1	4.11	FALSE	0.001235582
ATF1	STMN1	6	dbcorrdb__BRCA1__ENCSR000EDB_1__m1	4.11	FALSE	0.001402703
ATF1	SUGP1	2	dbcorrdb__BRCA1__ENCSR000EDB_1__m1	4.11	FALSE	0.002871651
ATF1	SYNC	2	dbcorrdb__BRCA1__ENCSR000EDB_1__m1	4.11	FALSE	0.00187021
ATF1	TBC1D10A	6	dbcorrdb__BRCA1__ENCSR000EDB_1__m1	4.11	FALSE	0.018691085
ATF1	TBC1D15	14	dbcorrdb__BRCA1__ENCSR000EDB_1__m1	4.11	FALSE	0.002255744
ATF1	TCEB3	2	dbcorrdb__BRCA1__ENCSR000EDB_1__m1	4.11	FALSE	0.002672313
ATF1	TIPIN	1	dbcorrdb__BRCA1__ENCSR000EDB_1__m1	4.11	FALSE	0.001650493
ATF1	TMEM160	3	dbcorrdb__BRCA1__ENCSR000EDB_1__m1	4.11	FALSE	0.011218395
ATF1	TMEM216	5	dbcorrdb__BRCA1__ENCSR000EDB_1__m1	4.11	FALSE	0.027086035
ATF1	TNFRSF12A	32	dbcorrdb__BRCA1__ENCSR000EDB_1__m1	4.11	FALSE	0.001763048
ATF1	TNFSF13	1	dbcorrdb__BRCA1__ENCSR000EDB_1__m1	4.11	FALSE	0.001359039
ATF1	TOM1L2	3	dbcorrdb__BRCA1__ENCSR000EDB_1__m1	4.11	FALSE	0.010829317
ATF1	TOMM5	2	dbcorrdb__BRCA1__ENCSR000EDB_1__m1	4.11	FALSE	0.001773093
ATF1	TRAF4	34	dbcorrdb__BRCA1__ENCSR000EDB_1__m1	4.11	FALSE	0.003249777
ATF1	TRAPPC2	2	dbcorrdb__BRCA1__ENCSR000EDB_1__m1	4.11	FALSE	0.003063879
ATF1	TRIP4	7	dbcorrdb__BRCA1__ENCSR000EDB_1__m1	4.11	FALSE	0.010204808
ATF1	TSEN34	3	dbcorrdb__BRCA1__ENCSR000EDB_1__m1	4.11	FALSE	0.001048111
ATF1	TUSC1	3	dbcorrdb__BRCA1__ENCSR000EDB_1__m1	4.11	FALSE	0.006340432
ATF1	TXNRD1	1	dbcorrdb__BRCA1__ENCSR000EDB_1__m1	4.11	FALSE	0.002040196
ATF1	UBE2D2	2	dbcorrdb__BRCA1__ENCSR000EDB_1__m1	4.11	FALSE	0.001304031
ATF1	UBXN2A	3	dbcorrdb__BRCA1__ENCSR000EDB_1__m1	4.11	FALSE	0.006094402
ATF1	UPF3A	3	dbcorrdb__BRCA1__ENCSR000EDB_1__m1	4.11	FALSE	0.024344122
ATF1	VSIG10	1	dbcorrdb__BRCA1__ENCSR000EDB_1__m1	4.11	FALSE	0.003425375
ATF1	WSB2	1	dbcorrdb__BRCA1__ENCSR000EDB_1__m1	4.11	FALSE	0.00328058
ATF1	ZC3H6	14	dbcorrdb__BRCA1__ENCSR000EDB_1__m1	4.11	FALSE	0.003289422
ATF1	ZNF146	10	dbcorrdb__BRCA1__ENCSR000EDB_1__m1	4.11	FALSE	0.003081044
ATF1	ZNF148	4	dbcorrdb__BRCA1__ENCSR000EDB_1__m1	4.11	FALSE	0.002501349
ATF1	ZNF346	2	dbcorrdb__BRCA1__ENCSR000EDB_1__m1	4.11	FALSE	0.002655873
ATF1	ZNF37A	2	dbcorrdb__BRCA1__ENCSR000EDB_1__m1	4.11	FALSE	0.00234482
ATF1	ZNF821	1	dbcorrdb__BRCA1__ENCSR000EDB_1__m1	4.11	FALSE	0.001737212
ATF1	LRRC57	32	transfac_pro__M01186	3.86	FALSE	0.007203126
ATF1	PPP2R2A	26	transfac_pro__M01186	3.86	FALSE	0.00193797
ATF1	ANGEL2	5	dbcorrdb__POLR2AphosphoS2__ENCSR000ECT_1__m1	3.81	FALSE	0.023881207
ATF1	ARL13B	12	dbcorrdb__POLR2AphosphoS2__ENCSR000ECT_1__m1	3.81	FALSE	0.014285136
ATF1	CREBL2	3	dbcorrdb__POLR2AphosphoS2__ENCSR000ECT_1__m1	3.81	FALSE	0.017397591
ATF1	DDB1	2	dbcorrdb__POLR2AphosphoS2__ENCSR000ECT_1__m1	3.81	FALSE	0.005298835
ATF1	DUSP11	8	dbcorrdb__POLR2AphosphoS2__ENCSR000ECT_1__m1	3.81	FALSE	0.025697906
ATF1	GRSF1	3	dbcorrdb__POLR2AphosphoS2__ENCSR000ECT_1__m1	3.81	FALSE	0.009876535
ATF1	LENG1	4	dbcorrdb__POLR2AphosphoS2__ENCSR000ECT_1__m1	3.81	FALSE	0.027497036
ATF1	MARCKSL1	8	dbcorrdb__POLR2AphosphoS2__ENCSR000ECT_1__m1	3.81	FALSE	0.032954341
ATF1	MTIF3	4	dbcorrdb__POLR2AphosphoS2__ENCSR000ECT_1__m1	3.81	FALSE	0.013065068
ATF1	PIN4	3	dbcorrdb__POLR2AphosphoS2__ENCSR000ECT_1__m1	3.81	FALSE	0.015275269
ATF1	PLEKHA5	5	dbcorrdb__POLR2AphosphoS2__ENCSR000ECT_1__m1	3.81	FALSE	0.018405595
ATF1	PRKRIP1	3	dbcorrdb__POLR2AphosphoS2__ENCSR000ECT_1__m1	3.81	FALSE	0.007046928
ATF1	PSMG2	4	dbcorrdb__POLR2AphosphoS2__ENCSR000ECT_1__m1	3.81	FALSE	0.023098597
ATF1	PYCR2	2	dbcorrdb__POLR2AphosphoS2__ENCSR000ECT_1__m1	3.81	FALSE	0.005405366
ATF1	RANBP1	3	dbcorrdb__POLR2AphosphoS2__ENCSR000ECT_1__m1	3.81	FALSE	0.008060431
ATF1	REST	3	dbcorrdb__POLR2AphosphoS2__ENCSR000ECT_1__m1	3.81	FALSE	0.006803148
ATF1	TERF2IP	3	dbcorrdb__POLR2AphosphoS2__ENCSR000ECT_1__m1	3.81	FALSE	0.012929672
ATF1	TTC39C	3	dbcorrdb__POLR2AphosphoS2__ENCSR000ECT_1__m1	3.81	FALSE	0.006028047
ATF1	UBE3A	8	dbcorrdb__POLR2AphosphoS2__ENCSR000ECT_1__m1	3.81	FALSE	0.008250029
ATF1	UGDH	5	dbcorrdb__POLR2AphosphoS2__ENCSR000ECT_1__m1	3.81	FALSE	0.007414361
ATF1	ZNF281	6	dbcorrdb__POLR2AphosphoS2__ENCSR000ECT_1__m1	3.81	FALSE	0.026140895
ATF1	ZNF677	3	dbcorrdb__POLR2AphosphoS2__ENCSR000ECT_1__m1	3.81	FALSE	0.01069675
ATF1	CUL5	3	dbcorrdb__ATF3__ENCSR000DOG_1__m1	3.73	FALSE	0.01057279
ATF1	CBFB	18	transfac_pro__M09523	3.72	FALSE	0.003630714
ATF1	EXOSC9	24	transfac_pro__M09523	3.72	FALSE	0.00912637
ATF1	C12orf76	1	transfac_pro__M04744	3.67	FALSE	0.003849366
ATF1	C17orf58	1	transfac_pro__M04744	3.67	FALSE	0.00239668
ATF1	C3orf58	2	transfac_pro__M04744	3.67	FALSE	0.001094561
ATF1	CDK2AP1	1	transfac_pro__M04744	3.67	FALSE	0.001559767
ATF1	CPSF6	1	transfac_pro__M04744	3.67	FALSE	0.016002822
ATF1	CTDSP2	7	transfac_pro__M04744	3.67	FALSE	0.002306538
ATF1	DIXDC1	1	transfac_pro__M04744	3.67	FALSE	0.001606232
ATF1	FAM3C	2	transfac_pro__M04744	3.67	FALSE	0.003783661
ATF1	FHL3	8	transfac_pro__M04744	3.67	FALSE	0.005403049
ATF1	HECTD2	3	transfac_pro__M04744	3.67	FALSE	0.006180601
ATF1	IER3	2	transfac_pro__M04744	3.67	FALSE	0.00237525
ATF1	MED13	2	transfac_pro__M04744	3.67	FALSE	0.001564303
ATF1	MTOR	2	transfac_pro__M04744	3.67	FALSE	0.001226195
ATF1	NHSL1	8	transfac_pro__M04744	3.67	FALSE	0.023033688
ATF1	NUMB	6	transfac_pro__M04744	3.67	FALSE	0.014636852
ATF1	PDSS2	1	transfac_pro__M04744	3.67	FALSE	0.001635352
ATF1	PIAS2	1	transfac_pro__M04744	3.67	FALSE	0.018571882
ATF1	PPP6R2	1	transfac_pro__M04744	3.67	FALSE	0.004810773
ATF1	RCHY1	1	transfac_pro__M04744	3.67	FALSE	0.004972729
ATF1	RGS4	1	transfac_pro__M04744	3.67	FALSE	0.002050161
ATF1	RNF126	2	transfac_pro__M04744	3.67	FALSE	0.003339222
ATF1	SENP5	1	transfac_pro__M04744	3.67	FALSE	0.005751082
ATF1	SNX10	1	transfac_pro__M04744	3.67	FALSE	0.001333921
ATF1	SOCS4	1	transfac_pro__M04744	3.67	FALSE	0.001260082
ATF1	SPARCL1	1	transfac_pro__M04744	3.67	FALSE	0.001532152
ATF1	TMEM170A	1	transfac_pro__M04744	3.67	FALSE	0.00323108
ATF1	TMEM45A	1	transfac_pro__M04744	3.67	FALSE	0.010806363
ATF1	TMPO	1	transfac_pro__M04744	3.67	FALSE	0.018959331
ATF1	TRABD	1	transfac_pro__M04744	3.67	FALSE	0.025037082
ATF1	TRIB2	1	transfac_pro__M04744	3.67	FALSE	0.001113809
ATF1	TSEN54	2	transfac_pro__M04744	3.67	FALSE	0.004608685
ATF1	TSN	1	transfac_pro__M04744	3.67	FALSE	0.008543365
ATF1	UBR2	2	transfac_pro__M04744	3.67	FALSE	0.001473131
ATF1	VAMP4	3	transfac_pro__M04744	3.67	FALSE	0.004948485
ATF1	WBP5	2	transfac_pro__M04744	3.67	FALSE	0.005585459
ATF1	WDR74	1	transfac_pro__M04744	3.67	FALSE	0.006887356
ATF1	ZC3H7A	2	transfac_pro__M04744	3.67	FALSE	0.00160994
ATF1	ZNF544	1	transfac_pro__M04744	3.67	FALSE	0.001032334
ATF1	ZNF680	1	transfac_pro__M04744	3.67	FALSE	0.007242836
ATF1	PFDN1	11	transfac_pro__M01187	3.65	FALSE	0.024586383
ATF1	ECH1	1	dbcorrdb__CEBPD__ENCSR000BQJ_1__m1	3.57	FALSE	0.029570314
ATF1	FLOT1	2	dbcorrdb__CEBPD__ENCSR000BQJ_1__m1	3.57	FALSE	0.033606502
ATF1	ETFB	3	cisbp__M0342	3.52	FALSE	0.007066227
ATF1	PPA1	9	cisbp__M0342	3.52	FALSE	0.003858362
ATF1	THBS1	2	cisbp__M0342	3.52	FALSE	0.003961446
ATF1	NLRP1	1	swissregulon__hs__CREB1.p2	3.4	FALSE	0.002712005
ATF1	SETD7	2	swissregulon__hs__CREB1.p2	3.4	FALSE	0.002169176
ATF1	RDH10	14	transfac_pro__M07670	3.39	FALSE	0.001801904
ATF1	AIFM1	2	taipale_cyt_meth__XBP1_NRTGACGTCAYN_FL	3.36	FALSE	0.002221752
ATF1	F3	13	taipale_cyt_meth__XBP1_NRTGACGTCAYN_FL	3.36	FALSE	0.003638217
ATF1	H2AFV	1	taipale_cyt_meth__XBP1_NRTGACGTCAYN_FL	3.36	FALSE	0.001558498
ATF1	NKAP	3	taipale_cyt_meth__XBP1_NRTGACGTCAYN_FL	3.36	FALSE	0.029093263
ATF1	ENAH	6	taipale__XBP1_DBD_GATGACGTCATC	3.31	FALSE	0.003685721
ATF1	ETS2	4	taipale__XBP1_DBD_GATGACGTCATC	3.31	FALSE	0.003542209
ATF1	SGSM3	6	taipale__XBP1_DBD_GATGACGTCATC	3.31	FALSE	0.002611101
ATF1	MKNK2	5	taipale_cyt_meth__ATF2_NRTGAYGTCAYN_eDBD	3.29	FALSE	0.003143521
ATF1	AASDH	29	cisbp__M0295	3.2	TRUE	0.013369805
ATF1	ABCF2	15	cisbp__M0295	3.2	TRUE	0.004278284
ATF1	ABT1	11	cisbp__M0295	3.2	TRUE	0.013711854
ATF1	ACOX1	6	cisbp__M0295	3.2	TRUE	0.001293598
ATF1	ADAR	17	cisbp__M0295	3.2	TRUE	0.01055133
ATF1	ADNP	26	cisbp__M0295	3.2	TRUE	0.005195015
ATF1	AFTPH	21	cisbp__M0295	3.2	TRUE	0.02046634
ATF1	AGL	5	cisbp__M0295	3.2	TRUE	0.002045648
ATF1	AHCYL1	36	cisbp__M0295	3.2	TRUE	0.001741679
ATF1	AKAP9	5	cisbp__M0295	3.2	TRUE	0.012790519
ATF1	ALG2	3	cisbp__M0295	3.2	TRUE	0.00127845
ATF1	AMD1	12	cisbp__M0295	3.2	TRUE	0.014791454
ATF1	ANAPC11	6	cisbp__M0295	3.2	TRUE	0.00332533
ATF1	ANKRD12	17	cisbp__M0295	3.2	TRUE	0.001567882
ATF1	ANKRD40	1	cisbp__M0295	3.2	TRUE	0.002684209
ATF1	ANP32E	8	cisbp__M0295	3.2	TRUE	0.009488574
ATF1	AP1G1	18	cisbp__M0295	3.2	TRUE	0.001860274
ATF1	AP2B1	44	cisbp__M0295	3.2	TRUE	0.011270719
ATF1	API5	4	cisbp__M0295	3.2	TRUE	0.002095355
ATF1	APTX	37	cisbp__M0295	3.2	TRUE	0.004389142
ATF1	ARF5	32	cisbp__M0295	3.2	TRUE	0.038053858
ATF1	ARF6	6	cisbp__M0295	3.2	TRUE	0.002764965
ATF1	ARFGEF2	9	cisbp__M0295	3.2	TRUE	0.00524828
ATF1	ARHGAP12	18	cisbp__M0295	3.2	TRUE	0.012713799
ATF1	ARHGDIA	8	cisbp__M0295	3.2	TRUE	0.001676119
ATF1	ATE1	4	cisbp__M0295	3.2	TRUE	0.001497575
ATF1	ATF1	11	cisbp__M0295	3.2	TRUE	NA
ATF1	ATF4	10	cisbp__M0295	3.2	TRUE	0.003488374
ATF1	ATG5	42	cisbp__M0295	3.2	TRUE	0.018072128
ATF1	ATP5O	2	cisbp__M0295	3.2	TRUE	0.00292228
ATF1	ATRN	3	cisbp__M0295	3.2	TRUE	0.001380972
ATF1	BAZ2A	8	cisbp__M0295	3.2	TRUE	0.001699101
ATF1	BECN1	16	cisbp__M0295	3.2	TRUE	0.001173721
ATF1	BFAR	10	cisbp__M0295	3.2	TRUE	0.013879024
ATF1	BLOC1S1	10	cisbp__M0295	3.2	TRUE	0.006316887
ATF1	BRE	38	cisbp__M0295	3.2	TRUE	0.00543833
ATF1	BRMS1	5	cisbp__M0295	3.2	TRUE	0.001357301
ATF1	BRWD1	3	cisbp__M0295	3.2	TRUE	0.011073602
ATF1	BTG1	32	cisbp__M0295	3.2	TRUE	0.002134059
ATF1	C11orf71	6	cisbp__M0295	3.2	TRUE	0.00110062
ATF1	C12orf73	15	cisbp__M0295	3.2	TRUE	0.002358966
ATF1	C15orf57	6	cisbp__M0295	3.2	TRUE	0.001115305
ATF1	C18orf32	10	cisbp__M0295	3.2	TRUE	0.001641605
ATF1	C1orf174	9	cisbp__M0295	3.2	TRUE	0.002010561
ATF1	C1orf27	19	cisbp__M0295	3.2	TRUE	0.003690492
ATF1	C1orf86	37	cisbp__M0295	3.2	TRUE	0.00101832
ATF1	C20orf24	11	cisbp__M0295	3.2	TRUE	0.002983838
ATF1	C20orf27	11	cisbp__M0295	3.2	TRUE	0.001746596
ATF1	CALM2	30	cisbp__M0295	3.2	TRUE	0.001512756
ATF1	CAMK2N1	12	cisbp__M0295	3.2	TRUE	0.001125304
ATF1	CBX6	6	cisbp__M0295	3.2	TRUE	0.001881289
ATF1	CCDC124	15	cisbp__M0295	3.2	TRUE	0.00307188
ATF1	CCDC130	8	cisbp__M0295	3.2	TRUE	0.017776962
ATF1	CCDC25	5	cisbp__M0295	3.2	TRUE	0.002259099
ATF1	CCDC59	11	cisbp__M0295	3.2	TRUE	0.002108932
ATF1	CCDC94	4	cisbp__M0295	3.2	TRUE	0.001956713
ATF1	CCND3	4	cisbp__M0295	3.2	TRUE	0.001962445
ATF1	CCNK	16	cisbp__M0295	3.2	TRUE	0.010172645
ATF1	CCS	5	cisbp__M0295	3.2	TRUE	0.00738596
ATF1	CCT6A	4	cisbp__M0295	3.2	TRUE	0.00141936
ATF1	CCT8	4	cisbp__M0295	3.2	TRUE	0.00187014
ATF1	CDADC1	38	cisbp__M0295	3.2	TRUE	0.005033292
ATF1	CDKN2AIP	8	cisbp__M0295	3.2	TRUE	0.001310781
ATF1	CEBPB	28	cisbp__M0295	3.2	TRUE	0.001391015
ATF1	CEBPZ	4	cisbp__M0295	3.2	TRUE	0.001855194
ATF1	CEP120	19	cisbp__M0295	3.2	TRUE	0.001517038
ATF1	CEP63	15	cisbp__M0295	3.2	TRUE	0.008290047
ATF1	CERK	10	cisbp__M0295	3.2	TRUE	0.003179756
ATF1	CETN3	6	cisbp__M0295	3.2	TRUE	0.00445178
ATF1	CHMP1B	28	cisbp__M0295	3.2	TRUE	0.003168126
ATF1	CHUK	7	cisbp__M0295	3.2	TRUE	0.0014153
ATF1	CLPX	6	cisbp__M0295	3.2	TRUE	0.003921871
ATF1	CNKSR3	23	cisbp__M0295	3.2	TRUE	0.002790737
ATF1	CNN3	6	cisbp__M0295	3.2	TRUE	0.001683957
ATF1	CNOT2	8	cisbp__M0295	3.2	TRUE	0.021879943
ATF1	CNOT8	7	cisbp__M0295	3.2	TRUE	0.00307382
ATF1	COQ7	29	cisbp__M0295	3.2	TRUE	0.001028174
ATF1	COX7A2	5	cisbp__M0295	3.2	TRUE	0.008366555
ATF1	CRADD	6	cisbp__M0295	3.2	TRUE	0.001412214
ATF1	CREB3L2	34	cisbp__M0295	3.2	TRUE	0.003319252
ATF1	CREBZF	11	cisbp__M0295	3.2	TRUE	0.004215328
ATF1	CRELD1	20	cisbp__M0295	3.2	TRUE	0.001282229
ATF1	CRLS1	4	cisbp__M0295	3.2	TRUE	0.001034473
ATF1	CRNDE	24	cisbp__M0295	3.2	TRUE	0.002787884
ATF1	CSDC2	21	cisbp__M0295	3.2	TRUE	0.001368623
ATF1	CSDE1	24	cisbp__M0295	3.2	TRUE	0.022664269
ATF1	CSNK1A1	6	cisbp__M0295	3.2	TRUE	0.003429183
ATF1	CSTF3	31	cisbp__M0295	3.2	TRUE	0.004049051
ATF1	CTTNBP2NL	31	cisbp__M0295	3.2	TRUE	0.004916966
ATF1	CWC25	8	cisbp__M0295	3.2	TRUE	0.008544293
ATF1	CXADR	11	cisbp__M0295	3.2	TRUE	0.005022102
ATF1	DDX17	13	cisbp__M0295	3.2	TRUE	0.002419509
ATF1	DDX18	4	cisbp__M0295	3.2	TRUE	0.002492357
ATF1	DDX59	9	cisbp__M0295	3.2	TRUE	0.023890186
ATF1	DDX6	17	cisbp__M0295	3.2	TRUE	0.021025212
ATF1	DENR	15	cisbp__M0295	3.2	TRUE	0.012027989
ATF1	DHX30	12	cisbp__M0295	3.2	TRUE	0.018788599
ATF1	DNAJA2	14	cisbp__M0295	3.2	TRUE	0.003845114
ATF1	DNAJA3	6	cisbp__M0295	3.2	TRUE	0.001441577
ATF1	DNAJB6	6	cisbp__M0295	3.2	TRUE	0.002781727
ATF1	DNAL1	5	cisbp__M0295	3.2	TRUE	0.02099657
ATF1	DPM1	16	cisbp__M0295	3.2	TRUE	0.003659015
ATF1	DTWD2	5	cisbp__M0295	3.2	TRUE	0.001248417
ATF1	DUSP5	6	cisbp__M0295	3.2	TRUE	0.001913195
ATF1	DUSP6	11	cisbp__M0295	3.2	TRUE	0.001796391
ATF1	EGLN2	4	cisbp__M0295	3.2	TRUE	0.0035438
ATF1	EIF1AX	5	cisbp__M0295	3.2	TRUE	0.033772918
ATF1	EIF4A1	16	cisbp__M0295	3.2	TRUE	0.003449496
ATF1	EIF4G2	5	cisbp__M0295	3.2	TRUE	0.00461542
ATF1	EIF5	10	cisbp__M0295	3.2	TRUE	0.002452812
ATF1	ELK4	25	cisbp__M0295	3.2	TRUE	0.001131893
ATF1	ELL	5	cisbp__M0295	3.2	TRUE	0.00189766
ATF1	ENPP1	2	cisbp__M0295	3.2	TRUE	0.001904454
ATF1	EPN1	5	cisbp__M0295	3.2	TRUE	0.001021262
ATF1	ERF	28	cisbp__M0295	3.2	TRUE	0.002194971
ATF1	ERRFI1	19	cisbp__M0295	3.2	TRUE	0.016415448
ATF1	ESCO1	14	cisbp__M0295	3.2	TRUE	0.006152147
ATF1	ESRRA	3	cisbp__M0295	3.2	TRUE	0.004603305
ATF1	ETF1	17	cisbp__M0295	3.2	TRUE	0.00123201
ATF1	ETNK1	2	cisbp__M0295	3.2	TRUE	0.002864336
ATF1	EYA3	5	cisbp__M0295	3.2	TRUE	0.00383958
ATF1	FABP3	4	cisbp__M0295	3.2	TRUE	0.00220949
ATF1	FAM122A	11	cisbp__M0295	3.2	TRUE	0.011119342
ATF1	FAM135A	12	cisbp__M0295	3.2	TRUE	0.016911411
ATF1	FAM168B	6	cisbp__M0295	3.2	TRUE	0.002081792
ATF1	FAM174A	9	cisbp__M0295	3.2	TRUE	0.006216799
ATF1	FAM177A1	24	cisbp__M0295	3.2	TRUE	0.015707103
ATF1	FAM179B	6	cisbp__M0295	3.2	TRUE	0.002459186
ATF1	FAM60A	19	cisbp__M0295	3.2	TRUE	0.003641755
ATF1	FAM63A	7	cisbp__M0295	3.2	TRUE	0.001095635
ATF1	FAM76A	9	cisbp__M0295	3.2	TRUE	0.007623931
ATF1	FBXO11	11	cisbp__M0295	3.2	TRUE	0.00656943
ATF1	FBXO18	6	cisbp__M0295	3.2	TRUE	0.001557574
ATF1	FBXO28	7	cisbp__M0295	3.2	TRUE	0.001169526
ATF1	FBXO3	24	cisbp__M0295	3.2	TRUE	0.023888018
ATF1	FCF1	8	cisbp__M0295	3.2	TRUE	0.009368365
ATF1	FGFR1OP	3	cisbp__M0295	3.2	TRUE	0.002745558
ATF1	FKBP11	9	cisbp__M0295	3.2	TRUE	0.004068664
ATF1	FMR1	15	cisbp__M0295	3.2	TRUE	0.005366849
ATF1	FN3K	2	cisbp__M0295	3.2	TRUE	0.003107286
ATF1	FOSL2	21	cisbp__M0295	3.2	TRUE	0.012139325
ATF1	FSCN1	33	cisbp__M0295	3.2	TRUE	0.013071987
ATF1	FUBP1	5	cisbp__M0295	3.2	TRUE	0.002654623
ATF1	GABARAP	8	cisbp__M0295	3.2	TRUE	0.00289489
ATF1	GALNT11	24	cisbp__M0295	3.2	TRUE	0.004116558
ATF1	GEM	44	cisbp__M0295	3.2	TRUE	0.010456097
ATF1	GGA1	5	cisbp__M0295	3.2	TRUE	0.004819063
ATF1	GLTSCR2	4	cisbp__M0295	3.2	TRUE	0.002234824
ATF1	GLYR1	28	cisbp__M0295	3.2	TRUE	0.003695366
ATF1	GNB5	3	cisbp__M0295	3.2	TRUE	0.003456583
ATF1	GNPNAT1	13	cisbp__M0295	3.2	TRUE	0.003300158
ATF1	GOLIM4	3	cisbp__M0295	3.2	TRUE	0.00105541
ATF1	GPBP1	38	cisbp__M0295	3.2	TRUE	0.003209037
ATF1	GTF2E2	6	cisbp__M0295	3.2	TRUE	0.001127451
ATF1	GTF2F1	28	cisbp__M0295	3.2	TRUE	0.002792019
ATF1	GTF2H1	37	cisbp__M0295	3.2	TRUE	0.001202318
ATF1	GTPBP8	4	cisbp__M0295	3.2	TRUE	0.001207475
ATF1	H3F3B	12	cisbp__M0295	3.2	TRUE	0.005510251
ATF1	HABP4	5	cisbp__M0295	3.2	TRUE	0.003274584
ATF1	HCG18	10	cisbp__M0295	3.2	TRUE	0.018205371
ATF1	HDAC5	24	cisbp__M0295	3.2	TRUE	0.009864273
ATF1	HDAC6	15	cisbp__M0295	3.2	TRUE	0.001468567
ATF1	HES1	8	cisbp__M0295	3.2	TRUE	0.00200724
ATF1	HIGD1A	4	cisbp__M0295	3.2	TRUE	0.002652702
ATF1	HIPK3	6	cisbp__M0295	3.2	TRUE	0.00520963
ATF1	HKR1	4	cisbp__M0295	3.2	TRUE	0.003352826
ATF1	HMGB2	2	cisbp__M0295	3.2	TRUE	0.001000064
ATF1	HMGN1	25	cisbp__M0295	3.2	TRUE	0.001637041
ATF1	HNRNPA0	8	cisbp__M0295	3.2	TRUE	0.00148802
ATF1	HNRNPA1	6	cisbp__M0295	3.2	TRUE	0.002814111
ATF1	HNRNPF	16	cisbp__M0295	3.2	TRUE	0.022208889
ATF1	HNRNPH1	19	cisbp__M0295	3.2	TRUE	0.03449388
ATF1	HNRNPH2	28	cisbp__M0295	3.2	TRUE	0.003335004
ATF1	HNRNPK	17	cisbp__M0295	3.2	TRUE	0.012696412
ATF1	HSPA14	31	cisbp__M0295	3.2	TRUE	0.007108618
ATF1	HSPA8	6	cisbp__M0295	3.2	TRUE	0.001237747
ATF1	HTATSF1	16	cisbp__M0295	3.2	TRUE	0.010141263
ATF1	HTT	3	cisbp__M0295	3.2	TRUE	0.002031035
ATF1	IFNGR2	2	cisbp__M0295	3.2	TRUE	0.009566109
ATF1	IMP4	5	cisbp__M0295	3.2	TRUE	0.001659891
ATF1	ING1	18	cisbp__M0295	3.2	TRUE	0.026687998
ATF1	JOSD2	27	cisbp__M0295	3.2	TRUE	0.006239673
ATF1	KDM6A	21	cisbp__M0295	3.2	TRUE	0.003712072
ATF1	KIAA0141	3	cisbp__M0295	3.2	TRUE	0.002553125
ATF1	KIAA0232	22	cisbp__M0295	3.2	TRUE	0.003551403
ATF1	KIAA0907	16	cisbp__M0295	3.2	TRUE	0.02055784
ATF1	KIF21A	3	cisbp__M0295	3.2	TRUE	0.003920164
ATF1	KLF10	3	cisbp__M0295	3.2	TRUE	0.005644559
ATF1	KLF12	3	cisbp__M0295	3.2	TRUE	0.001175186
ATF1	KLHL12	23	cisbp__M0295	3.2	TRUE	0.004857233
ATF1	KLHL9	3	cisbp__M0295	3.2	TRUE	0.001487252
ATF1	LAMA4	7	cisbp__M0295	3.2	TRUE	0.017613448
ATF1	LARP7	55	cisbp__M0295	3.2	TRUE	0.031859506
ATF1	LARS	19	cisbp__M0295	3.2	TRUE	0.006509435
ATF1	LIMA1	9	cisbp__M0295	3.2	TRUE	0.008472462
ATF1	LRRFIP1	16	cisbp__M0295	3.2	TRUE	0.006840567
ATF1	LYSMD3	26	cisbp__M0295	3.2	TRUE	0.003206405
ATF1	MAD2L1BP	8	cisbp__M0295	3.2	TRUE	0.018945707
ATF1	MAGOH	41	cisbp__M0295	3.2	TRUE	0.009070235
ATF1	MAGOHB	34	cisbp__M0295	3.2	TRUE	0.017749074
ATF1	MAP2K1	17	cisbp__M0295	3.2	TRUE	0.009462217
ATF1	MAP2K3	3	cisbp__M0295	3.2	TRUE	0.00229576
ATF1	MAP2K7	9	cisbp__M0295	3.2	TRUE	0.011688811
ATF1	MAP3K11	15	cisbp__M0295	3.2	TRUE	0.022096884
ATF1	MAPK6	7	cisbp__M0295	3.2	TRUE	0.013602952
ATF1	MAPK8	3	cisbp__M0295	3.2	TRUE	0.007721671
ATF1	MAPKAPK2	11	cisbp__M0295	3.2	TRUE	0.009741338
ATF1	MAPKAPK5	20	cisbp__M0295	3.2	TRUE	0.007962617
ATF1	5-Mar	2	cisbp__M0295	3.2	TRUE	0.006871234
ATF1	MAST4	6	cisbp__M0295	3.2	TRUE	0.002890358
ATF1	MBD4	3	cisbp__M0295	3.2	TRUE	0.003773933
ATF1	MDP1	3	cisbp__M0295	3.2	TRUE	0.003088966
ATF1	MEG3	27	cisbp__M0295	3.2	TRUE	0.014308597
ATF1	METTL13	4	cisbp__M0295	3.2	TRUE	0.002655421
ATF1	METTL14	8	cisbp__M0295	3.2	TRUE	0.004671996
ATF1	MFHAS1	4	cisbp__M0295	3.2	TRUE	0.00197555
ATF1	MIB2	3	cisbp__M0295	3.2	TRUE	0.001114331
ATF1	MIF	18	cisbp__M0295	3.2	TRUE	0.001111737
ATF1	MINK1	5	cisbp__M0295	3.2	TRUE	0.00273326
ATF1	MIS12	12	cisbp__M0295	3.2	TRUE	0.023234151
ATF1	MLF1	23	cisbp__M0295	3.2	TRUE	0.001204334
ATF1	MLLT10	9	cisbp__M0295	3.2	TRUE	0.002338831
ATF1	MLX	9	cisbp__M0295	3.2	TRUE	0.008686753
ATF1	MMD	10	cisbp__M0295	3.2	TRUE	0.001677848
ATF1	MORF4L2	10	cisbp__M0295	3.2	TRUE	0.005353612
ATF1	MPHOSPH6	2	cisbp__M0295	3.2	TRUE	0.001631582
ATF1	MPP5	10	cisbp__M0295	3.2	TRUE	0.008036664
ATF1	MRGPRF	37	cisbp__M0295	3.2	TRUE	0.002257482
ATF1	MRP63	4	cisbp__M0295	3.2	TRUE	0.003935542
ATF1	MRPL12	2	cisbp__M0295	3.2	TRUE	0.003891177
ATF1	MRPS30	4	cisbp__M0295	3.2	TRUE	0.003366448
ATF1	MTRF1L	6	cisbp__M0295	3.2	TRUE	0.00376774
ATF1	MZF1	3	cisbp__M0295	3.2	TRUE	0.003204885
ATF1	NAP1L4	9	cisbp__M0295	3.2	TRUE	0.012072962
ATF1	NAV2	20	cisbp__M0295	3.2	TRUE	0.001610412
ATF1	NBEAL1	5	cisbp__M0295	3.2	TRUE	0.004521644
ATF1	NBL1	2	cisbp__M0295	3.2	TRUE	0.002889329
ATF1	NBN	5	cisbp__M0295	3.2	TRUE	0.002353684
ATF1	NBR1	29	cisbp__M0295	3.2	TRUE	0.011218084
ATF1	NCBP1	19	cisbp__M0295	3.2	TRUE	0.002236819
ATF1	NCOA7	6	cisbp__M0295	3.2	TRUE	0.001441874
ATF1	NECAP1	7	cisbp__M0295	3.2	TRUE	0.003424641
ATF1	NFX1	14	cisbp__M0295	3.2	TRUE	0.003779754
ATF1	NFYC	14	cisbp__M0295	3.2	TRUE	0.0151416
ATF1	NGDN	12	cisbp__M0295	3.2	TRUE	0.018952057
ATF1	NHP2L1	18	cisbp__M0295	3.2	TRUE	0.004945578
ATF1	NIPSNAP3A	3	cisbp__M0295	3.2	TRUE	0.002209395
ATF1	NOLC1	30	cisbp__M0295	3.2	TRUE	0.015148672
ATF1	NOP58	14	cisbp__M0295	3.2	TRUE	0.017098066
ATF1	NR1D2	16	cisbp__M0295	3.2	TRUE	0.007963977
ATF1	NRBF2	6	cisbp__M0295	3.2	TRUE	0.001627452
ATF1	NUBP2	6	cisbp__M0295	3.2	TRUE	0.010384249
ATF1	NUBPL	34	cisbp__M0295	3.2	TRUE	0.001418396
ATF1	NUCKS1	3	cisbp__M0295	3.2	TRUE	0.003948298
ATF1	NUDT3	6	cisbp__M0295	3.2	TRUE	0.002487696
ATF1	NUP98	36	cisbp__M0295	3.2	TRUE	0.002773482
ATF1	NXT1	9	cisbp__M0295	3.2	TRUE	0.014434147
ATF1	OCIAD1	23	cisbp__M0295	3.2	TRUE	0.001670788
ATF1	ORAI2	7	cisbp__M0295	3.2	TRUE	0.002567147
ATF1	ORC4	5	cisbp__M0295	3.2	TRUE	0.001592875
ATF1	OSR2	4	cisbp__M0295	3.2	TRUE	0.002681817
ATF1	OXNAD1	21	cisbp__M0295	3.2	TRUE	0.001685433
ATF1	OXSR1	38	cisbp__M0295	3.2	TRUE	0.001635712
ATF1	PABPC1	5	cisbp__M0295	3.2	TRUE	0.002102736
ATF1	PAFAH1B1	44	cisbp__M0295	3.2	TRUE	0.008012054
ATF1	PAFAH1B2	10	cisbp__M0295	3.2	TRUE	0.003311536
ATF1	PAIP2	13	cisbp__M0295	3.2	TRUE	0.008610783
ATF1	PAK1	38	cisbp__M0295	3.2	TRUE	0.00116694
ATF1	PAPOLA	6	cisbp__M0295	3.2	TRUE	0.001189909
ATF1	PCF11	6	cisbp__M0295	3.2	TRUE	0.00110273
ATF1	PCGF5	4	cisbp__M0295	3.2	TRUE	0.001020282
ATF1	PCNA	11	cisbp__M0295	3.2	TRUE	0.012842619
ATF1	PCNP	8	cisbp__M0295	3.2	TRUE	0.00376862
ATF1	PDXDC1	12	cisbp__M0295	3.2	TRUE	0.002936523
ATF1	PHF6	5	cisbp__M0295	3.2	TRUE	0.009773072
ATF1	PJA2	4	cisbp__M0295	3.2	TRUE	0.00199685
ATF1	PKN2	5	cisbp__M0295	3.2	TRUE	0.001995725
ATF1	PLEKHH2	5	cisbp__M0295	3.2	TRUE	0.003105026
ATF1	PLEKHO1	3	cisbp__M0295	3.2	TRUE	0.023189415
ATF1	PNN	2	cisbp__M0295	3.2	TRUE	0.001487386
ATF1	PNO1	3	cisbp__M0295	3.2	TRUE	0.004435338
ATF1	PNPLA8	14	cisbp__M0295	3.2	TRUE	0.001303555
ATF1	POGK	13	cisbp__M0295	3.2	TRUE	0.009955445
ATF1	POGZ	19	cisbp__M0295	3.2	TRUE	0.002237535
ATF1	POLR2J	5	cisbp__M0295	3.2	TRUE	0.002736398
ATF1	PPM1A	39	cisbp__M0295	3.2	TRUE	0.002312312
ATF1	PPP1CB	3	cisbp__M0295	3.2	TRUE	0.004748513
ATF1	PPP1R10	29	cisbp__M0295	3.2	TRUE	0.002078325
ATF1	PPP1R2	10	cisbp__M0295	3.2	TRUE	0.003964774
ATF1	PPP2CA	37	cisbp__M0295	3.2	TRUE	0.006359456
ATF1	PPP2R5A	16	cisbp__M0295	3.2	TRUE	0.007559761
ATF1	PPP4C	11	cisbp__M0295	3.2	TRUE	0.010216355
ATF1	PPP4R2	7	cisbp__M0295	3.2	TRUE	0.003738988
ATF1	PPP6R3	5	cisbp__M0295	3.2	TRUE	0.001001541
ATF1	PRCC	5	cisbp__M0295	3.2	TRUE	0.001861134
ATF1	PRKAR1A	32	cisbp__M0295	3.2	TRUE	0.018694079
ATF1	PRKD3	3	cisbp__M0295	3.2	TRUE	0.002119045
ATF1	PRPF3	3	cisbp__M0295	3.2	TRUE	0.002986933
ATF1	PRPF38A	16	cisbp__M0295	3.2	TRUE	0.001651961
ATF1	PRUNE	7	cisbp__M0295	3.2	TRUE	0.005001155
ATF1	PSIP1	5	cisbp__M0295	3.2	TRUE	0.005399023
ATF1	PSMA5	11	cisbp__M0295	3.2	TRUE	0.009428681
ATF1	PSMB1	8	cisbp__M0295	3.2	TRUE	0.006547012
ATF1	PSME4	5	cisbp__M0295	3.2	TRUE	0.003076253
ATF1	PTBP1	9	cisbp__M0295	3.2	TRUE	0.00979216
ATF1	PTGES3	5	cisbp__M0295	3.2	TRUE	0.002601637
ATF1	PTMA	9	cisbp__M0295	3.2	TRUE	0.00204778
ATF1	PTPN14	6	cisbp__M0295	3.2	TRUE	0.001920645
ATF1	PTPRS	38	cisbp__M0295	3.2	TRUE	0.004756366
ATF1	PURB	35	cisbp__M0295	3.2	TRUE	0.002252025
ATF1	PWP1	39	cisbp__M0295	3.2	TRUE	0.002119561
ATF1	RAB18	5	cisbp__M0295	3.2	TRUE	0.00423974
ATF1	RAB1A	24	cisbp__M0295	3.2	TRUE	0.007547654
ATF1	RAD23A	39	cisbp__M0295	3.2	TRUE	0.003086656
ATF1	RAE1	9	cisbp__M0295	3.2	TRUE	0.026239656
ATF1	RAI14	7	cisbp__M0295	3.2	TRUE	0.001466603
ATF1	RALGAPA1	24	cisbp__M0295	3.2	TRUE	0.002466414
ATF1	RARA	23	cisbp__M0295	3.2	TRUE	0.001092289
ATF1	RASD1	2	cisbp__M0295	3.2	TRUE	0.001118326
ATF1	RBBP5	3	cisbp__M0295	3.2	TRUE	0.003871101
ATF1	RBM12	17	cisbp__M0295	3.2	TRUE	0.003941811
ATF1	RBM23	38	cisbp__M0295	3.2	TRUE	0.007547871
ATF1	RBM3	31	cisbp__M0295	3.2	TRUE	0.016092456
ATF1	RBM7	6	cisbp__M0295	3.2	TRUE	0.004505342
ATF1	RBM8A	9	cisbp__M0295	3.2	TRUE	0.037381109
ATF1	RC3H2	12	cisbp__M0295	3.2	TRUE	0.001352307
ATF1	RCAN1	35	cisbp__M0295	3.2	TRUE	0.002483371
ATF1	RELB	21	cisbp__M0295	3.2	TRUE	0.018460677
ATF1	RFWD2	3	cisbp__M0295	3.2	TRUE	0.004336461
ATF1	RHEB	11	cisbp__M0295	3.2	TRUE	0.001066569
ATF1	RIN2	7	cisbp__M0295	3.2	TRUE	0.002953268
ATF1	RIOK3	7	cisbp__M0295	3.2	TRUE	0.001954783
ATF1	RLIM	10	cisbp__M0295	3.2	TRUE	0.019275888
ATF1	RNF111	5	cisbp__M0295	3.2	TRUE	0.00290979
ATF1	RNF139	7	cisbp__M0295	3.2	TRUE	0.001548824
ATF1	RNF168	6	cisbp__M0295	3.2	TRUE	0.002903766
ATF1	RNF4	6	cisbp__M0295	3.2	TRUE	0.0023377
ATF1	RPIA	3	cisbp__M0295	3.2	TRUE	0.002386432
ATF1	RPL13A	7	cisbp__M0295	3.2	TRUE	0.004601043
ATF1	RPL17	5	cisbp__M0295	3.2	TRUE	0.005067374
ATF1	RPL21	12	cisbp__M0295	3.2	TRUE	0.003015695
ATF1	RPL23	12	cisbp__M0295	3.2	TRUE	0.004731124
ATF1	RPL36A	2	cisbp__M0295	3.2	TRUE	0.003177251
ATF1	RPRD1B	5	cisbp__M0295	3.2	TRUE	0.00253714
ATF1	RPS20	3	cisbp__M0295	3.2	TRUE	0.003222901
ATF1	RSBN1	5	cisbp__M0295	3.2	TRUE	0.007446114
ATF1	RSPH3	2	cisbp__M0295	3.2	TRUE	0.002842314
ATF1	RUNDC1	3	cisbp__M0295	3.2	TRUE	0.001179955
ATF1	RUVBL1	5	cisbp__M0295	3.2	TRUE	0.008910868
ATF1	RYBP	8	cisbp__M0295	3.2	TRUE	0.009157399
ATF1	SAMD8	18	cisbp__M0295	3.2	TRUE	0.006700942
ATF1	SAP30BP	12	cisbp__M0295	3.2	TRUE	0.001365395
ATF1	SAR1A	18	cisbp__M0295	3.2	TRUE	0.003080834
ATF1	SAT1	5	cisbp__M0295	3.2	TRUE	0.002005466
ATF1	SBDS	14	cisbp__M0295	3.2	TRUE	0.008212679
ATF1	SCAF1	13	cisbp__M0295	3.2	TRUE	0.010409256
ATF1	SCFD1	14	cisbp__M0295	3.2	TRUE	0.0011383
ATF1	SDHAF1	18	cisbp__M0295	3.2	TRUE	0.004138963
ATF1	SDHAF2	5	cisbp__M0295	3.2	TRUE	0.002802539
ATF1	SEC14L1	7	cisbp__M0295	3.2	TRUE	0.001156274
ATF1	SEC24D	10	cisbp__M0295	3.2	TRUE	0.00116395
ATF1	SEC61G	6	cisbp__M0295	3.2	TRUE	0.001029397
ATF1	SECISBP2	12	cisbp__M0295	3.2	TRUE	0.009067509
ATF1	SECISBP2L	2	cisbp__M0295	3.2	TRUE	0.001659051
ATF1	SENP2	12	cisbp__M0295	3.2	TRUE	0.00125445
ATF1	SERTAD3	6	cisbp__M0295	3.2	TRUE	0.002720807
ATF1	SF1	19	cisbp__M0295	3.2	TRUE	0.020483887
ATF1	SIK2	18	cisbp__M0295	3.2	TRUE	0.009248089
ATF1	SIN3A	18	cisbp__M0295	3.2	TRUE	0.001097859
ATF1	SKAP2	4	cisbp__M0295	3.2	TRUE	0.00424959
ATF1	SKIL	28	cisbp__M0295	3.2	TRUE	0.00477364
ATF1	SLC25A37	27	cisbp__M0295	3.2	TRUE	0.002734419
ATF1	SLC35B3	4	cisbp__M0295	3.2	TRUE	0.001851512
ATF1	SLU7	12	cisbp__M0295	3.2	TRUE	0.011410459
ATF1	SMARCAD1	6	cisbp__M0295	3.2	TRUE	0.002474402
ATF1	SMC2	4	cisbp__M0295	3.2	TRUE	0.001577134
ATF1	SMC5	3	cisbp__M0295	3.2	TRUE	0.004917184
ATF1	SP2	4	cisbp__M0295	3.2	TRUE	0.002281239
ATF1	SPAG9	9	cisbp__M0295	3.2	TRUE	0.013786501
ATF1	SPG21	29	cisbp__M0295	3.2	TRUE	0.001458676
ATF1	SPSB3	6	cisbp__M0295	3.2	TRUE	0.008233868
ATF1	SPTY2D1	4	cisbp__M0295	3.2	TRUE	0.001502561
ATF1	SRF	6	cisbp__M0295	3.2	TRUE	0.001082672
ATF1	SRP54	8	cisbp__M0295	3.2	TRUE	0.011338584
ATF1	SRSF1	12	cisbp__M0295	3.2	TRUE	0.020777071
ATF1	SRSF2	4	cisbp__M0295	3.2	TRUE	0.003866283
ATF1	SRSF6	14	cisbp__M0295	3.2	TRUE	0.001766604
ATF1	SSU72	16	cisbp__M0295	3.2	TRUE	0.001048035
ATF1	SSX2IP	5	cisbp__M0295	3.2	TRUE	0.003287341
ATF1	STAMBP	3	cisbp__M0295	3.2	TRUE	0.001213166
ATF1	STARD3NL	34	cisbp__M0295	3.2	TRUE	0.002636004
ATF1	STAU2	11	cisbp__M0295	3.2	TRUE	0.001004368
ATF1	STK40	11	cisbp__M0295	3.2	TRUE	0.009863391
ATF1	STRN3	3	cisbp__M0295	3.2	TRUE	0.001652344
ATF1	STX12	24	cisbp__M0295	3.2	TRUE	0.001495403
ATF1	STX6	13	cisbp__M0295	3.2	TRUE	0.014248
ATF1	STXBP3	25	cisbp__M0295	3.2	TRUE	0.006593602
ATF1	SUGT1	13	cisbp__M0295	3.2	TRUE	0.002178257
ATF1	SUMO3	4	cisbp__M0295	3.2	TRUE	0.00169385
ATF1	SUPT5H	19	cisbp__M0295	3.2	TRUE	0.0206912
ATF1	SUPV3L1	4	cisbp__M0295	3.2	TRUE	0.001407335
ATF1	TAF9	2	cisbp__M0295	3.2	TRUE	0.003359349
ATF1	TARDBP	3	cisbp__M0295	3.2	TRUE	0.003193936
ATF1	TASP1	7	cisbp__M0295	3.2	TRUE	0.001116892
ATF1	TAX1BP1	11	cisbp__M0295	3.2	TRUE	0.018739418
ATF1	TBC1D23	16	cisbp__M0295	3.2	TRUE	0.001598228
ATF1	TBX3	5	cisbp__M0295	3.2	TRUE	0.001002353
ATF1	TCEAL7	26	cisbp__M0295	3.2	TRUE	0.00719195
ATF1	TCEB1	6	cisbp__M0295	3.2	TRUE	0.002191279
ATF1	TFDP1	6	cisbp__M0295	3.2	TRUE	0.002110196
ATF1	TFIP11	12	cisbp__M0295	3.2	TRUE	0.001571249
ATF1	TFPT	7	cisbp__M0295	3.2	TRUE	0.002274686
ATF1	THAP5	6	cisbp__M0295	3.2	TRUE	0.00176699
ATF1	THRAP3	4	cisbp__M0295	3.2	TRUE	0.00213881
ATF1	TIGD6	7	cisbp__M0295	3.2	TRUE	0.004727105
ATF1	TINF2	14	cisbp__M0295	3.2	TRUE	0.022209142
ATF1	TLE1	10	cisbp__M0295	3.2	TRUE	0.001257287
ATF1	TLE3	23	cisbp__M0295	3.2	TRUE	0.001761971
ATF1	TMEM165	20	cisbp__M0295	3.2	TRUE	0.005585186
ATF1	TMEM167B	6	cisbp__M0295	3.2	TRUE	0.01795337
ATF1	TMEM55B	13	cisbp__M0295	3.2	TRUE	0.006442175
ATF1	TMEM66	20	cisbp__M0295	3.2	TRUE	0.003944745
ATF1	TMF1	21	cisbp__M0295	3.2	TRUE	0.005051791
ATF1	TNFRSF21	15	cisbp__M0295	3.2	TRUE	0.004741328
ATF1	TOMM7	3	cisbp__M0295	3.2	TRUE	0.001887462
ATF1	TOMM70A	8	cisbp__M0295	3.2	TRUE	0.018898936
ATF1	TOP1	5	cisbp__M0295	3.2	TRUE	0.002080421
ATF1	TOR1AIP2	4	cisbp__M0295	3.2	TRUE	0.002220177
ATF1	TPST2	5	cisbp__M0295	3.2	TRUE	0.001292618
ATF1	TRAPPC2P1	4	cisbp__M0295	3.2	TRUE	0.001029847
ATF1	TRAPPC8	7	cisbp__M0295	3.2	TRUE	0.001218258
ATF1	TRIB1	29	cisbp__M0295	3.2	TRUE	0.006700436
ATF1	TRIM41	10	cisbp__M0295	3.2	TRUE	0.02273727
ATF1	TSC22D1	8	cisbp__M0295	3.2	TRUE	0.001543161
ATF1	TSNAX	9	cisbp__M0295	3.2	TRUE	0.006308864
ATF1	TSPAN6	2	cisbp__M0295	3.2	TRUE	0.002334357
ATF1	TSPYL4	8	cisbp__M0295	3.2	TRUE	0.001383518
ATF1	TSPYL5	17	cisbp__M0295	3.2	TRUE	0.001622212
ATF1	TTC3	5	cisbp__M0295	3.2	TRUE	0.002580138
ATF1	TTC32	9	cisbp__M0295	3.2	TRUE	0.019229341
ATF1	TTC39B	3	cisbp__M0295	3.2	TRUE	0.00166015
ATF1	TTF1	9	cisbp__M0295	3.2	TRUE	0.013385164
ATF1	TUBA4A	2	cisbp__M0295	3.2	TRUE	0.001389154
ATF1	TUFM	3	cisbp__M0295	3.2	TRUE	0.001692505
ATF1	TXNDC11	3	cisbp__M0295	3.2	TRUE	0.001482837
ATF1	UAP1	27	cisbp__M0295	3.2	TRUE	0.020865437
ATF1	UBA52	8	cisbp__M0295	3.2	TRUE	0.003488644
ATF1	UBAC1	7	cisbp__M0295	3.2	TRUE	0.001001325
ATF1	UBE2B	33	cisbp__M0295	3.2	TRUE	0.001104676
ATF1	UBE2D3	8	cisbp__M0295	3.2	TRUE	0.001327094
ATF1	UBE2G2	3	cisbp__M0295	3.2	TRUE	0.00387576
ATF1	UBE2N	13	cisbp__M0295	3.2	TRUE	0.008064712
ATF1	UBE2W	7	cisbp__M0295	3.2	TRUE	0.003971512
ATF1	UBL3	10	cisbp__M0295	3.2	TRUE	0.001595921
ATF1	UBXN1	4	cisbp__M0295	3.2	TRUE	0.001269237
ATF1	UCKL1	13	cisbp__M0295	3.2	TRUE	0.008773628
ATF1	UPRT	2	cisbp__M0295	3.2	TRUE	0.008436597
ATF1	USP3	11	cisbp__M0295	3.2	TRUE	0.016241062
ATF1	USP38	6	cisbp__M0295	3.2	TRUE	0.002015887
ATF1	USP9X	37	cisbp__M0295	3.2	TRUE	0.002422242
ATF1	UTP23	25	cisbp__M0295	3.2	TRUE	0.008763799
ATF1	VMA21	8	cisbp__M0295	3.2	TRUE	0.003309256
ATF1	VPS26A	8	cisbp__M0295	3.2	TRUE	0.015230324
ATF1	WARS2	31	cisbp__M0295	3.2	TRUE	0.001516727
ATF1	WASF2	7	cisbp__M0295	3.2	TRUE	0.001898611
ATF1	WBP11	5	cisbp__M0295	3.2	TRUE	0.017222329
ATF1	WBSCR22	13	cisbp__M0295	3.2	TRUE	0.004649272
ATF1	WDR54	5	cisbp__M0295	3.2	TRUE	0.001078996
ATF1	WDYHV1	3	cisbp__M0295	3.2	TRUE	0.003269902
ATF1	WHSC1L1	34	cisbp__M0295	3.2	TRUE	0.023786655
ATF1	WIPI1	3	cisbp__M0295	3.2	TRUE	0.001639977
ATF1	XPO7	24	cisbp__M0295	3.2	TRUE	0.002603404
ATF1	XRCC1	4	cisbp__M0295	3.2	TRUE	0.001295866
ATF1	XRRA1	5	cisbp__M0295	3.2	TRUE	0.005188119
ATF1	YPEL3	4	cisbp__M0295	3.2	TRUE	0.002300956
ATF1	YTHDC1	13	cisbp__M0295	3.2	TRUE	0.002606979
ATF1	YTHDF2	9	cisbp__M0295	3.2	TRUE	0.026856002
ATF1	YY1	42	cisbp__M0295	3.2	TRUE	0.017566717
ATF1	ZBTB8OS	7	cisbp__M0295	3.2	TRUE	0.002205494
ATF1	ZC3H15	5	cisbp__M0295	3.2	TRUE	0.001401848
ATF1	ZCCHC9	3	cisbp__M0295	3.2	TRUE	0.023791967
ATF1	ZEB1	16	cisbp__M0295	3.2	TRUE	0.00103505
ATF1	ZFAND6	4	cisbp__M0295	3.2	TRUE	0.002853426
ATF1	ZFP36L2	4	cisbp__M0295	3.2	TRUE	0.001454433
ATF1	ZFPL1	12	cisbp__M0295	3.2	TRUE	0.001342292
ATF1	ZFR	6	cisbp__M0295	3.2	TRUE	0.002922231
ATF1	ZFX	34	cisbp__M0295	3.2	TRUE	0.002276409
ATF1	ZHX2	28	cisbp__M0295	3.2	TRUE	0.003633107
ATF1	ZNF131	12	cisbp__M0295	3.2	TRUE	0.001933628
ATF1	ZNF274	14	cisbp__M0295	3.2	TRUE	0.002192502
ATF1	ZNF354A	3	cisbp__M0295	3.2	TRUE	0.003999894
ATF1	ZNF394	9	cisbp__M0295	3.2	TRUE	0.005026439
ATF1	ZNF511	14	cisbp__M0295	3.2	TRUE	0.002651745
ATF1	ZNF706	30	cisbp__M0295	3.2	TRUE	0.034388923
ATF1	ZNF75A	6	cisbp__M0295	3.2	TRUE	0.002687413
ATF1	ZNF76	37	cisbp__M0295	3.2	TRUE	0.002293749
ATF1	ALKBH5	5	jaspar__MA0604.1	3.17	TRUE	0.003574142
ATF1	ATP6V1D	2	jaspar__MA0604.1	3.17	TRUE	0.001401621
ATF1	CDK7	3	jaspar__MA0604.1	3.17	TRUE	0.001131423
ATF1	FAM107B	3	jaspar__MA0604.1	3.17	TRUE	0.004135731
ATF1	FRMD6	14	jaspar__MA0604.1	3.17	TRUE	0.015822709
ATF1	GMCL1	7	jaspar__MA0604.1	3.17	TRUE	0.005794472
ATF1	HELQ	10	jaspar__MA0604.1	3.17	TRUE	0.0173707
ATF1	HINT3	1	jaspar__MA0604.1	3.17	TRUE	0.02163266
ATF1	IBTK	1	jaspar__MA0604.1	3.17	TRUE	0.017394555
ATF1	LONP1	10	jaspar__MA0604.1	3.17	TRUE	0.001729469
ATF1	MAGED2	13	jaspar__MA0604.1	3.17	TRUE	0.020610536
ATF1	MEST	3	jaspar__MA0604.1	3.17	TRUE	0.001416046
ATF1	MFF	6	jaspar__MA0604.1	3.17	TRUE	0.001450239
ATF1	NME1	6	jaspar__MA0604.1	3.17	TRUE	0.005607334
ATF1	PCOLCE	2	jaspar__MA0604.1	3.17	TRUE	0.001620012
ATF1	RIT1	1	jaspar__MA0604.1	3.17	TRUE	0.003868667
ATF1	RRAGB	4	jaspar__MA0604.1	3.17	TRUE	0.00110343
ATF1	RSL24D1	1	jaspar__MA0604.1	3.17	TRUE	0.001838275
ATF1	SIGIRR	2	jaspar__MA0604.1	3.17	TRUE	0.002068875
ATF1	SLC25A13	3	jaspar__MA0604.1	3.17	TRUE	0.004588355
ATF1	SPOCD1	2	jaspar__MA0604.1	3.17	TRUE	0.003278587
ATF1	SULF2	7	jaspar__MA0604.1	3.17	TRUE	0.004410825
ATF1	SUN1	1	jaspar__MA0604.1	3.17	TRUE	0.001151906
ATF1	TIAL1	3	jaspar__MA0604.1	3.17	TRUE	0.004811567
ATF1	TIMM22	3	jaspar__MA0604.1	3.17	TRUE	0.002698668
ATF1	TMED7	3	jaspar__MA0604.1	3.17	TRUE	0.00143849
ATF1	ARHGAP5	1	transfac_pro__M00916	3.16	FALSE	0.013268084
ATF1	BAMBI	3	cisbp__M0297	3.15	FALSE	0.005488864
ATF1	BCL2	3	cisbp__M0297	3.15	FALSE	0.001662757
ATF1	CNOT6L	3	cisbp__M0297	3.15	FALSE	0.028368053
ATF1	DGKB	2	cisbp__M0297	3.15	FALSE	0.021794352
ATF1	MRPL55	1	cisbp__M0297	3.15	FALSE	0.01930727
ATF1	PTPN18	1	cisbp__M0297	3.15	FALSE	0.001688147
ATF1	COMMD7	2	dbcorrdb__BRCA1__ENCSR000EDB_1__m1	3.13	FALSE	0.005654237
ATF1	MRAS	2	dbcorrdb__BRCA1__ENCSR000EDB_1__m1	3.13	FALSE	0.005052749
ATF1	GULP1	1	transfac_pro__M02091	3.12	FALSE	0.001354672
ATF1	MBOAT1	1	transfac_pro__M02091	3.12	FALSE	0.003554432
ATF1	ZNF43	1	transfac_pro__M02091	3.12	FALSE	0.003513255
ATF1	DSEL	1	transfac_pro__M09520	3.11	FALSE	0.007161448
ATF1	CCDC66	1	swissregulon__hs__CREB1.p2	3.09	FALSE	0.005979325
ATF1	FAM58A	1	swissregulon__hs__CREB1.p2	3.09	FALSE	0.005430946
ATF1	IRF2BP2	1	swissregulon__hs__CREB1.p2	3.09	FALSE	0.0021189
ATF1	SDCCAG8	3	yetfasco__YIL036W_585	3.09	FALSE	0.006458194
ATF1	TBCB	1	swissregulon__hs__CREB1.p2	3.09	FALSE	0.014336409
ATF1	THRB	1	swissregulon__hs__CREB1.p2	3.09	FALSE	0.003094619
ATF1	ZNF195	4	yetfasco__YIL036W_585	3.09	FALSE	0.007405264
ATF1	ZNF704	1	taipale_cyt_meth__CREB1_NRTGACGTCAYN_eDBD	3.09	FALSE	0.003535156
ATF1	DYNLL2	1	cisbp__M0271	3.04	FALSE	0.002059334
ATF1	MNAT1	1	cisbp__M0271	3.04	FALSE	0.009636844
ATF1	ALKBH2	1	dbcorrdb__POLR2AphosphoS2__ENCSR000ECT_1__m1	3.02	FALSE	0.004652541
ATF1	BCKDHB	1	dbcorrdb__POLR2AphosphoS2__ENCSR000ECT_1__m1	3.02	FALSE	0.001515431
ATF1	C1orf52	1	dbcorrdb__POLR2AphosphoS2__ENCSR000ECT_1__m1	3.02	FALSE	0.002507773
ATF1	C1orf56	1	dbcorrdb__POLR2AphosphoS2__ENCSR000ECT_1__m1	3.02	FALSE	0.001038259
ATF1	C1QBP	1	dbcorrdb__POLR2AphosphoS2__ENCSR000ECT_1__m1	3.02	FALSE	0.001509002
ATF1	CCDC102B	1	dbcorrdb__POLR2AphosphoS2__ENCSR000ECT_1__m1	3.02	FALSE	0.001035852
ATF1	CITED4	1	dbcorrdb__POLR2AphosphoS2__ENCSR000ECT_1__m1	3.02	FALSE	0.004162341
ATF1	CPSF3L	1	dbcorrdb__POLR2AphosphoS2__ENCSR000ECT_1__m1	3.02	FALSE	0.001462578
ATF1	CUL1	1	dbcorrdb__POLR2AphosphoS2__ENCSR000ECT_1__m1	3.02	FALSE	0.011329474
ATF1	DBI	1	dbcorrdb__POLR2AphosphoS2__ENCSR000ECT_1__m1	3.02	FALSE	0.001051251
ATF1	DIS3L	1	dbcorrdb__POLR2AphosphoS2__ENCSR000ECT_1__m1	3.02	FALSE	0.002982177
ATF1	DUT	1	dbcorrdb__POLR2AphosphoS2__ENCSR000ECT_1__m1	3.02	FALSE	0.019382592
ATF1	EEF1G	1	dbcorrdb__POLR2AphosphoS2__ENCSR000ECT_1__m1	3.02	FALSE	0.004013995
ATF1	EEFSEC	1	dbcorrdb__POLR2AphosphoS2__ENCSR000ECT_1__m1	3.02	FALSE	0.00348047
ATF1	EIF6	1	dbcorrdb__POLR2AphosphoS2__ENCSR000ECT_1__m1	3.02	FALSE	0.001506693
ATF1	FBL	1	dbcorrdb__POLR2AphosphoS2__ENCSR000ECT_1__m1	3.02	FALSE	0.014389909
ATF1	FCHO2	1	dbcorrdb__POLR2AphosphoS2__ENCSR000ECT_1__m1	3.02	FALSE	0.001240407
ATF1	FGD4	1	dbcorrdb__POLR2AphosphoS2__ENCSR000ECT_1__m1	3.02	FALSE	0.002767
ATF1	FUS	1	dbcorrdb__POLR2AphosphoS2__ENCSR000ECT_1__m1	3.02	FALSE	0.00157462
ATF1	GADD45GIP1	1	dbcorrdb__POLR2AphosphoS2__ENCSR000ECT_1__m1	3.02	FALSE	0.00149679
ATF1	GNA11	1	dbcorrdb__POLR2AphosphoS2__ENCSR000ECT_1__m1	3.02	FALSE	0.002205145
ATF1	GPBP1L1	1	dbcorrdb__POLR2AphosphoS2__ENCSR000ECT_1__m1	3.02	FALSE	0.003379527
ATF1	INTS1	1	dbcorrdb__POLR2AphosphoS2__ENCSR000ECT_1__m1	3.02	FALSE	0.001200802
ATF1	KIAA0319L	1	dbcorrdb__POLR2AphosphoS2__ENCSR000ECT_1__m1	3.02	FALSE	0.004169828
ATF1	KIF3A	1	dbcorrdb__POLR2AphosphoS2__ENCSR000ECT_1__m1	3.02	FALSE	0.005802878
ATF1	6-Mar	1	dbcorrdb__POLR2AphosphoS2__ENCSR000ECT_1__m1	3.02	FALSE	0.001778553
ATF1	MEAF6	1	dbcorrdb__POLR2AphosphoS2__ENCSR000ECT_1__m1	3.02	FALSE	0.004544201
ATF1	MEMO1	1	dbcorrdb__POLR2AphosphoS2__ENCSR000ECT_1__m1	3.02	FALSE	0.004496727
ATF1	MRPS31	1	dbcorrdb__POLR2AphosphoS2__ENCSR000ECT_1__m1	3.02	FALSE	0.002877062
ATF1	MTMR10	1	dbcorrdb__POLR2AphosphoS2__ENCSR000ECT_1__m1	3.02	FALSE	0.004146822
ATF1	NPM3	1	dbcorrdb__POLR2AphosphoS2__ENCSR000ECT_1__m1	3.02	FALSE	0.003536323
ATF1	ORAOV1	1	dbcorrdb__POLR2AphosphoS2__ENCSR000ECT_1__m1	3.02	FALSE	0.002680588
ATF1	PEX3	1	dbcorrdb__POLR2AphosphoS2__ENCSR000ECT_1__m1	3.02	FALSE	0.008629166
ATF1	PPIA	1	dbcorrdb__POLR2AphosphoS2__ENCSR000ECT_1__m1	3.02	FALSE	0.002478828
ATF1	PRL	1	dbcorrdb__POLR2AphosphoS2__ENCSR000ECT_1__m1	3.02	FALSE	0.001783032
ATF1	RAB4A	1	dbcorrdb__POLR2AphosphoS2__ENCSR000ECT_1__m1	3.02	FALSE	0.001513839
ATF1	RABGGTA	1	dbcorrdb__POLR2AphosphoS2__ENCSR000ECT_1__m1	3.02	FALSE	0.00123713
ATF1	RALBP1	1	dbcorrdb__POLR2AphosphoS2__ENCSR000ECT_1__m1	3.02	FALSE	0.00208129
ATF1	RPL22L1	1	dbcorrdb__POLR2AphosphoS2__ENCSR000ECT_1__m1	3.02	FALSE	0.002056251
ATF1	RPL36	1	dbcorrdb__POLR2AphosphoS2__ENCSR000ECT_1__m1	3.02	FALSE	0.002062018
ATF1	RPL7	1	dbcorrdb__POLR2AphosphoS2__ENCSR000ECT_1__m1	3.02	FALSE	0.001462684
ATF1	RSRC2	1	dbcorrdb__POLR2AphosphoS2__ENCSR000ECT_1__m1	3.02	FALSE	0.003424785
ATF1	SLTM	1	dbcorrdb__POLR2AphosphoS2__ENCSR000ECT_1__m1	3.02	FALSE	0.002756657
ATF1	SPR	1	dbcorrdb__POLR2AphosphoS2__ENCSR000ECT_1__m1	3.02	FALSE	0.002233037
ATF1	TDP2	1	dbcorrdb__POLR2AphosphoS2__ENCSR000ECT_1__m1	3.02	FALSE	0.002463345
ATF1	TMEM120A	1	dbcorrdb__POLR2AphosphoS2__ENCSR000ECT_1__m1	3.02	FALSE	0.001227018
ATF1	TMEM55A	1	dbcorrdb__POLR2AphosphoS2__ENCSR000ECT_1__m1	3.02	FALSE	0.004803055
ATF1	TRIM44	1	dbcorrdb__POLR2AphosphoS2__ENCSR000ECT_1__m1	3.02	FALSE	0.003993876
ATF1	TUBE1	1	dbcorrdb__POLR2AphosphoS2__ENCSR000ECT_1__m1	3.02	FALSE	0.002330731
ATF1	TYMP	1	dbcorrdb__POLR2AphosphoS2__ENCSR000ECT_1__m1	3.02	FALSE	0.001420279
ATF1	UBE2F	1	dbcorrdb__POLR2AphosphoS2__ENCSR000ECT_1__m1	3.02	FALSE	0.00214222
ATF1	UBTD1	1	dbcorrdb__POLR2AphosphoS2__ENCSR000ECT_1__m1	3.02	FALSE	0.002107172
ATF1	USP46	1	dbcorrdb__POLR2AphosphoS2__ENCSR000ECT_1__m1	3.02	FALSE	0.002341195
ATF1	VKORC1	1	dbcorrdb__POLR2AphosphoS2__ENCSR000ECT_1__m1	3.02	FALSE	0.003618882
ATF1	WWP1	1	dbcorrdb__POLR2AphosphoS2__ENCSR000ECT_1__m1	3.02	FALSE	0.002363431
ATF1	ZDHHC16	1	dbcorrdb__POLR2AphosphoS2__ENCSR000ECT_1__m1	3.02	FALSE	0.001038246
ATF1	ZNF302	1	dbcorrdb__POLR2AphosphoS2__ENCSR000ECT_1__m1	3.02	FALSE	0.001684381
ATF2	BRAF	3	yetfasco__YNL167C_1401	3.34	FALSE	0.027698023
ATF2	CDK6	3	yetfasco__YNL167C_1401	3.34	FALSE	0.029243747
ATF2	PCGF1	2	yetfasco__YNL167C_1401	3.34	FALSE	0.024690638
ATF2	RBMS2	2	yetfasco__YNL167C_1401	3.34	FALSE	0.02708485
ATF2	SEL1L	1	yetfasco__YNL167C_1401	3.34	FALSE	0.025912625
ATF2	SOX6	1	yetfasco__YNL167C_1401	3.34	FALSE	0.024789962
ATF2	YWHAZ	3	yetfasco__YNL167C_1401	3.34	FALSE	0.027113387
ATF2	ZC3H6	3	yetfasco__YNL167C_1401	3.34	FALSE	0.040597641
ATF2	IRF2	1	cisbp__M0361	3.05	FALSE	0.026918437
ATF2	LDHA	1	transfac_pro__M09521	3.03	FALSE	0.031921619
ATF2	MBNL2	1	transfac_pro__M09521	3.03	FALSE	0.023200454
ATF2	PPARGC1A	1	transfac_pro__M09521	3.03	FALSE	0.029338512
ATF2	ARL6	1	swissregulon__sacCer__YAP6	3.02	FALSE	0.028930041
ATF2	KIF21A	1	swissregulon__sacCer__YAP6	3.02	FALSE	0.035801059
ATF2	PTMA	1	swissregulon__sacCer__YAP6	3.02	FALSE	0.035757667
ATF2	USP40	1	swissregulon__sacCer__YAP6	3.02	FALSE	0.030611979
ATF3	ADM	47	cisbp__M3088	5.96	FALSE	0.006806684
ATF3	ARG2	643	transfac_pro__M00981	5.71	TRUE	0.00519201
ATF3	ATF3	1053	transfac_pro__M00981	5.71	TRUE	NA
ATF3	BRD2	589	transfac_pro__M00981	5.71	TRUE	0.026984538
ATF3	DUSP1	1097	transfac_pro__M00981	5.71	TRUE	0.008690797
ATF3	EGR1	433	transfac_pro__M00981	5.71	TRUE	0.019115284
ATF3	ELL2	856	transfac_pro__M00981	5.71	TRUE	0.017171947
ATF3	FOS	618	transfac_pro__M00981	5.71	TRUE	0.025780627
ATF3	FOSB	1038	transfac_pro__M00981	5.71	TRUE	0.035894947
ATF3	IER2	386	transfac_pro__M00981	5.71	TRUE	0.012877899
ATF3	MAFF	600	transfac_pro__M00981	5.71	TRUE	0.015650497
ATF3	NR4A2	659	transfac_pro__M00981	5.71	TRUE	0.007505785
ATF3	NR4A3	799	transfac_pro__M00981	5.71	TRUE	0.014212314
ATF3	NUP98	684	transfac_pro__M00981	5.71	TRUE	0.005349556
ATF3	PER1	532	transfac_pro__M00981	5.71	TRUE	0.012033774
ATF3	PNRC1	450	transfac_pro__M00981	5.71	TRUE	0.00866732
ATF3	PPP1R15A	833	transfac_pro__M00981	5.71	TRUE	0.022768338
ATF3	RNF138	39	cisbp__M3090	5.5	FALSE	0.010609052
ATF3	CDKN1A	546	transfac_pro__M00513	5.41	TRUE	0.010987098
ATF3	JUN	810	transfac_pro__M00513	5.41	TRUE	0.008979916
ATF3	KDM6B	693	transfac_pro__M00513	5.41	TRUE	0.022586138
ATF3	BHLHE40	296	cisbp__M6153	4.8	TRUE	0.005624902
ATF3	FGL2	31	cisbp__M6153	4.8	TRUE	0.00798476
ATF3	JUNB	443	cisbp__M6153	4.8	TRUE	0.024404732
ATF3	KLF4	118	cisbp__M6153	4.8	TRUE	0.037001232
ATF3	MIDN	276	cisbp__M6153	4.8	TRUE	0.00499039
ATF3	NR4A1	120	cisbp__M6153	4.8	TRUE	0.024283723
ATF3	PLK2	293	cisbp__M6153	4.8	TRUE	0.016817362
ATF3	PLK3	196	cisbp__M6153	4.8	TRUE	0.005159561
ATF3	PPP1R15B	185	cisbp__M6153	4.8	TRUE	0.019823767
ATF3	RPL34	121	cisbp__M6153	4.8	TRUE	0.009647804
ATF3	USP38	132	cisbp__M6153	4.8	TRUE	0.00925737
ATF3	ARRB2	4	cisbp__M3088	4.71	FALSE	0.002830487
ATF3	C12orf75	8	cisbp__M3088	4.71	FALSE	0.001574182
ATF3	MDFIC	23	cisbp__M3088	4.71	FALSE	0.001161108
ATF3	NRN1	35	cisbp__M3088	4.71	FALSE	0.001926657
ATF3	RPL22L1	3	cisbp__M3088	4.71	FALSE	0.001979301
ATF3	LRRFIP2	30	transfac_pro__M04693	4.63	FALSE	0.001880947
ATF3	BAALC	15	transfac_pro__M08933	4.51	FALSE	0.001525922
ATF3	CCL2	11	factorbook__CREB	4.51	TRUE	0.011613995
ATF3	CSRNP1	239	factorbook__CREB	4.51	TRUE	0.032824057
ATF3	DNAJB1	67	factorbook__CREB	4.51	TRUE	0.008681456
ATF3	GDF15	8	factorbook__CREB	4.51	TRUE	0.007209903
ATF3	H2AFX	4	factorbook__CREB	4.51	TRUE	0.021952132
ATF3	INTS6	23	factorbook__CREB	4.51	TRUE	0.00690887
ATF3	IRF1	90	factorbook__CREB	4.51	TRUE	0.015263421
ATF3	LAPTM5	48	factorbook__CREB	4.51	TRUE	0.007308162
ATF3	NFKBIZ	171	factorbook__CREB	4.51	TRUE	0.00696887
ATF3	NMB	2	factorbook__CREB	4.51	TRUE	0.007466044
ATF3	RNASE1	6	factorbook__CREB	4.51	TRUE	0.009515292
ATF3	RPS19	20	factorbook__CREB	4.51	TRUE	0.008959523
ATF3	PMAIP1	177	factorbook__CREB	4.46	TRUE	0.005297666
ATF3	RPL41	46	factorbook__CREB	4.46	TRUE	0.005150387
ATF3	CDC42EP2	9	transfac_public__M00179	4.41	FALSE	0.001658065
ATF3	KCNK6	34	transfac_public__M00179	4.41	FALSE	0.001433112
ATF3	LUM	24	transfac_public__M00179	4.41	FALSE	0.001401258
ATF3	BIRC3	10	transfac_public__M00017	4.39	FALSE	0.00398661
ATF3	CXCR4	4	transfac_public__M00017	4.39	FALSE	0.001182846
ATF3	SP110	11	transfac_public__M00017	4.39	FALSE	0.005120322
ATF3	EMB	3	cisbp__M6230	4.36	FALSE	0.004171701
ATF3	PTGER4	26	cisbp__M6230	4.36	FALSE	0.001064399
ATF3	SLC2A8	7	cisbp__M6230	4.36	FALSE	0.001836119
ATF3	USO1	27	cisbp__M6230	4.36	FALSE	0.00125198
ATF3	ARL5B	108	transfac_pro__M00513	4.32	TRUE	0.001314814
ATF3	CCNL1	66	transfac_pro__M00513	4.32	TRUE	0.001365076
ATF3	CHMP1B	131	transfac_pro__M00513	4.32	TRUE	0.001467907
ATF3	CTGF	43	transfac_pro__M00513	4.32	TRUE	0.002460575
ATF3	DDX3X	27	transfac_pro__M00513	4.32	TRUE	0.001009836
ATF3	DUSP2	50	transfac_pro__M00513	4.32	TRUE	0.001791807
ATF3	ETV2	123	transfac_pro__M00513	4.32	TRUE	0.002706848
ATF3	FSCN1	141	transfac_pro__M00513	4.32	TRUE	0.004861966
ATF3	GPRC5A	84	transfac_pro__M00513	4.32	TRUE	0.003719042
ATF3	HSPA1A	24	transfac_pro__M00513	4.32	TRUE	0.002736652
ATF3	ITGB2	125	transfac_pro__M00513	4.32	TRUE	0.005493321
ATF3	JUND	140	transfac_pro__M00513	4.32	TRUE	0.0022592
ATF3	KLF6	171	transfac_pro__M00513	4.32	TRUE	0.002194409
ATF3	KLF9	99	transfac_pro__M00513	4.32	TRUE	0.002386949
ATF3	MAFB	42	transfac_pro__M00513	4.32	TRUE	0.003007931
ATF3	MXD1	139	transfac_pro__M00513	4.32	TRUE	0.001842446
ATF3	MYH14	82	transfac_pro__M00513	4.32	TRUE	0.004123957
ATF3	NOLC1	105	transfac_pro__M00513	4.32	TRUE	0.001277764
ATF3	PDE4B	94	transfac_pro__M00513	4.32	TRUE	0.001009889
ATF3	PDE8A	48	transfac_pro__M00513	4.32	TRUE	0.001266238
ATF3	PDLIM3	85	transfac_pro__M00513	4.32	TRUE	0.001262922
ATF3	PRDM2	84	transfac_pro__M00513	4.32	TRUE	0.001780346
ATF3	RARA	201	transfac_pro__M00513	4.32	TRUE	0.001242143
ATF3	RCSD1	59	transfac_pro__M00513	4.32	TRUE	0.001075006
ATF3	SLC25A25	159	transfac_pro__M00513	4.32	TRUE	0.004835303
ATF3	SLC7A8	110	transfac_pro__M00513	4.32	TRUE	0.001137158
ATF3	TNFRSF12A	169	transfac_pro__M00513	4.32	TRUE	0.002593307
ATF3	UBC	163	transfac_pro__M00513	4.32	TRUE	0.002547724
ATF3	USP36	122	transfac_pro__M00513	4.32	TRUE	0.004632536
ATF3	ZC3H12A	433	transfac_pro__M00513	4.32	TRUE	0.032414814
ATF3	ZFHX3	94	transfac_pro__M00513	4.32	TRUE	0.002720264
ATF3	BCL3	203	dbcorrdb__ATF3__ENCSR000BNU_1__m1	4.25	TRUE	0.012167083
ATF3	BSG	3	dbcorrdb__CREB1__ENCSR000BRB_1__m1	4.25	FALSE	0.001589575
ATF3	CEBPD	1	dbcorrdb__CREB1__ENCSR000BRB_1__m1	4.25	FALSE	0.004575219
ATF3	CXCL2	4	dbcorrdb__CREB1__ENCSR000BRB_1__m1	4.25	FALSE	0.003647796
ATF3	EML4	7	dbcorrdb__CREB1__ENCSR000BRB_1__m1	4.25	FALSE	0.001210519
ATF3	MCL1	30	dbcorrdb__CREB1__ENCSR000BRB_1__m1	4.25	FALSE	0.004066008
ATF3	NADK	3	dbcorrdb__CREB1__ENCSR000BRB_1__m1	4.25	FALSE	0.002547672
ATF3	NXF1	2	dbcorrdb__CREB1__ENCSR000BRB_1__m1	4.25	FALSE	0.001865266
ATF3	RNF220	3	dbcorrdb__CREB1__ENCSR000BRB_1__m1	4.25	FALSE	0.00130681
ATF3	RPL28	1	dbcorrdb__CREB1__ENCSR000BRB_1__m1	4.25	FALSE	0.001390244
ATF3	RPL39	3	dbcorrdb__CREB1__ENCSR000BRB_1__m1	4.25	FALSE	0.003438151
ATF3	TRIP11	1	dbcorrdb__CREB1__ENCSR000BRB_1__m1	4.25	FALSE	0.002592057
ATF3	XBP1	4	dbcorrdb__CREB1__ENCSR000BRB_1__m1	4.25	FALSE	0.00103848
ATF3	ZFP36	207	dbcorrdb__ATF3__ENCSR000BNU_1__m1	4.25	TRUE	0.037320006
ATF3	ZNF331	110	dbcorrdb__ATF3__ENCSR000BNU_1__m1	4.25	TRUE	0.009749768
ATF3	PLAUR	9	cisbp__M6180	4.22	FALSE	0.004183299
ATF3	CHRDL1	25	transfac_pro__M01863	4.17	TRUE	0.005011298
ATF3	RHOB	25	transfac_pro__M07312	4.16	FALSE	0.007980765
ATF3	ARPC2	8	hocomoco__ATF2_HUMAN.H11MO.2.C	4.14	FALSE	0.001254774
ATF3	STK17B	14	hocomoco__ATF2_HUMAN.H11MO.2.C	4.14	FALSE	0.001669598
ATF3	UGCG	1	hocomoco__ATF2_HUMAN.H11MO.2.C	4.14	FALSE	0.001240966
ATF3	USF2	2	hocomoco__ATF2_HUMAN.H11MO.2.C	4.14	FALSE	0.002124394
ATF3	HPGD	2	cisbp__M3090	4.13	FALSE	0.001045621
ATF3	PHLDA1	5	cisbp__M3090	4.13	FALSE	0.002341705
ATF3	RBM8A	1	cisbp__M3090	4.13	FALSE	0.002659451
ATF3	FCER1G	7	transfac_pro__M00801	4.12	TRUE	0.010933751
ATF3	TP53BP2	8	transfac_pro__M00801	4.03	TRUE	0.005224055
ATF3	CD53	49	transfac_pro__M00981	3.94	TRUE	0.002160012
ATF3	CD83	43	transfac_pro__M00981	3.94	TRUE	0.004073343
ATF3	CDC37L1	16	transfac_pro__M00981	3.94	TRUE	0.001146102
ATF3	CLIC5	34	transfac_pro__M00981	3.94	TRUE	0.00170992
ATF3	CXCL3	28	transfac_pro__M00981	3.94	TRUE	0.002013243
ATF3	CYR61	68	transfac_pro__M00981	3.94	TRUE	0.001247603
ATF3	ERRFI1	38	transfac_pro__M00981	3.94	TRUE	0.00351393
ATF3	GTDC1	71	transfac_pro__M00981	3.94	TRUE	0.001211192
ATF3	HES1	23	transfac_pro__M00981	3.94	TRUE	0.002523077
ATF3	HSPH1	49	transfac_pro__M00981	3.94	TRUE	0.001138154
ATF3	LRRFIP1	67	transfac_pro__M00981	3.94	TRUE	0.002580009
ATF3	NAF1	30	transfac_pro__M00981	3.94	TRUE	0.004940514
ATF3	RASSF1	41	transfac_pro__M00981	3.94	TRUE	0.001028514
ATF3	REL	58	transfac_pro__M00981	3.94	TRUE	0.004314038
ATF3	RGS1	29	transfac_pro__M00981	3.94	TRUE	0.001985241
ATF3	SCMH1	28	transfac_pro__M00981	3.94	TRUE	0.002586734
ATF3	SGK1	31	transfac_pro__M00981	3.94	TRUE	0.002730179
ATF3	SLC3A2	25	transfac_pro__M00981	3.94	TRUE	0.004582784
ATF3	SLC4A3	55	transfac_pro__M00981	3.94	TRUE	0.001736753
ATF3	SMAP2	74	transfac_pro__M00981	3.94	TRUE	0.003012659
ATF3	TRIB1	138	transfac_pro__M00981	3.94	TRUE	0.002347617
ATF3	UBE2S	109	transfac_pro__M00981	3.94	TRUE	0.006913658
ATF3	ADAMTS1	19	dbcorrdb__ATF3__ENCSR000BNU_1__m1	3.93	TRUE	0.004132455
ATF3	ALOX5AP	20	dbcorrdb__ATF3__ENCSR000BNU_1__m1	3.93	TRUE	0.001187035
ATF3	ANGPTL4	4	dbcorrdb__ATF3__ENCSR000BNU_1__m1	3.93	TRUE	0.003502431
ATF3	ATP2A3	15	dbcorrdb__ATF3__ENCSR000BNU_1__m1	3.93	TRUE	0.001869737
ATF3	B3GNT5	21	dbcorrdb__ATF3__ENCSR000BNU_1__m1	3.93	TRUE	0.001668395
ATF3	CAMTA1	56	dbcorrdb__ATF3__ENCSR000BNU_1__m1	3.93	TRUE	0.002294378
ATF3	DUSP4	20	dbcorrdb__ATF3__ENCSR000BNU_1__m1	3.93	TRUE	0.001220151
ATF3	EIF4G1	35	dbcorrdb__ATF3__ENCSR000BNU_1__m1	3.93	TRUE	0.001632389
ATF3	ETS2	68	dbcorrdb__ATF3__ENCSR000BNU_1__m1	3.93	TRUE	0.001455849
ATF3	FST	78	dbcorrdb__ATF3__ENCSR000BNU_1__m1	3.93	TRUE	0.001334483
ATF3	HMOX1	85	dbcorrdb__ATF3__ENCSR000BNU_1__m1	3.93	TRUE	0.001610126
ATF3	HOMER3	20	dbcorrdb__ATF3__ENCSR000BNU_1__m1	3.93	TRUE	0.001112827
ATF3	IER3	13	dbcorrdb__ATF3__ENCSR000BNU_1__m1	3.93	TRUE	0.00400218
ATF3	IGFBP4	68	dbcorrdb__ATF3__ENCSR000BNU_1__m1	3.93	TRUE	0.001391726
ATF3	IL33	14	dbcorrdb__ATF3__ENCSR000BNU_1__m1	3.93	TRUE	0.003120516
ATF3	IL7R	75	dbcorrdb__ATF3__ENCSR000BNU_1__m1	3.93	TRUE	0.001144801
ATF3	LMNA	94	dbcorrdb__ATF3__ENCSR000BNU_1__m1	3.93	TRUE	0.001409882
ATF3	MET	43	dbcorrdb__ATF3__ENCSR000BNU_1__m1	3.93	TRUE	0.00314841
ATF3	NEK6	57	dbcorrdb__ATF3__ENCSR000BNU_1__m1	3.93	TRUE	0.002580816
ATF3	NELL2	1	dbcorrdb__ATF3__ENCSR000BNU_1__m1	3.93	TRUE	0.002214252
ATF3	NUFIP2	106	dbcorrdb__ATF3__ENCSR000BNU_1__m1	3.93	TRUE	0.006272117
ATF3	PHLDA2	42	dbcorrdb__ATF3__ENCSR000BNU_1__m1	3.93	TRUE	0.00214129
ATF3	PI15	18	dbcorrdb__ATF3__ENCSR000BNU_1__m1	3.93	TRUE	0.001467387
ATF3	RASSF2	23	dbcorrdb__ATF3__ENCSR000BNU_1__m1	3.93	TRUE	0.001212312
ATF3	RBBP6	53	dbcorrdb__ATF3__ENCSR000BNU_1__m1	3.93	TRUE	0.001743346
ATF3	RND3	152	dbcorrdb__ATF3__ENCSR000BNU_1__m1	3.93	TRUE	0.022158034
ATF3	RNF24	25	dbcorrdb__ATF3__ENCSR000BNU_1__m1	3.93	TRUE	0.001204124
ATF3	RPL37A	23	dbcorrdb__ATF3__ENCSR000BNU_1__m1	3.93	TRUE	0.002939846
ATF3	SLC10A3	47	dbcorrdb__ATF3__ENCSR000BNU_1__m1	3.93	TRUE	0.001316687
ATF3	SLC48A1	69	dbcorrdb__ATF3__ENCSR000BNU_1__m1	3.93	TRUE	0.002125974
ATF3	SOCS3	72	dbcorrdb__ATF3__ENCSR000BNU_1__m1	3.93	TRUE	0.044087239
ATF3	TFPI2	7	dbcorrdb__ATF3__ENCSR000BNU_1__m1	3.93	TRUE	0.002119805
ATF3	VIM	84	dbcorrdb__ATF3__ENCSR000BNU_1__m1	3.93	TRUE	0.001678367
ATF3	ZC3HAV1	52	dbcorrdb__ATF3__ENCSR000BNU_1__m1	3.93	TRUE	0.002938696
ATF3	ZNF274	36	dbcorrdb__ATF3__ENCSR000BNU_1__m1	3.93	TRUE	0.001684671
ATF3	SERTAD1	197	cisbp__M4684	3.92	TRUE	0.029371102
ATF3	RPL30	1	swissregulon__hs__FOS_FOS_B_L1__JUN_B_D_.p2	3.89	FALSE	0.004147246
ATF3	ACOT1	2	transfac_pro__M07682	3.88	FALSE	0.003215337
ATF3	PRELP	7	jaspar__MA0018.2	3.78	FALSE	0.001708674
ATF3	SNCA	1	transfac_pro__M02091	3.78	FALSE	0.001118168
ATF3	DNAJA1	2	dbcorrdb__SMARCB1__ENCSR000EDK_1__m1	3.76	FALSE	0.001425711
ATF3	HNRNPAB	3	dbcorrdb__SMARCB1__ENCSR000EDK_1__m1	3.76	FALSE	0.001061243
ATF3	HSPA6	2	dbcorrdb__SMARCB1__ENCSR000EDK_1__m1	3.76	FALSE	0.003116283
ATF3	CD37	12	transfac_pro__M00513	3.72	TRUE	0.001550358
ATF3	CTSZ	6	cisbp__M2428	3.69	FALSE	0.001522022
ATF3	GYPC	2	cisbp__M2428	3.69	FALSE	0.002522075
ATF3	PKNOX1	2	cisbp__M2428	3.69	FALSE	0.001908297
ATF3	RASSF4	1	dbcorrdb__ATF1__ENCSR000DNZ_1__m2	3.67	FALSE	0.001400309
ATF3	MTHFD2	7	cisbp__M5292	3.65	FALSE	0.008381325
ATF3	MYC	175	taipale_cyt_meth__ATF3_NRTGACGTCAYN_FL	3.57	TRUE	0.02527141
ATF3	DNASE1L1	9	cisbp__M6153	3.52	TRUE	0.001038994
ATF3	HCLS1	4	cisbp__M6153	3.52	TRUE	0.002334866
ATF3	KLF10	8	cisbp__M6153	3.52	TRUE	0.002781783
ATF3	MYADM	43	cisbp__M6153	3.52	TRUE	0.003967505
ATF3	TMEM54	4	cisbp__M6153	3.52	TRUE	0.001436895
ATF3	TRPC4AP	4	cisbp__M6153	3.52	TRUE	0.001474306
ATF3	TSPAN2	3	cisbp__M6153	3.52	TRUE	0.001443618
ATF3	FAM102A	2	dbcorrdb__POLR2AphosphoS5__ENCSR000BQC_1__m2	3.47	FALSE	0.001414866
ATF3	SWAP70	2	swissregulon__hs__ATF4.p2	3.28	FALSE	0.001280217
ATF3	HSPA1B	1	dbcorrdb__ATF1__ENCSR000DNZ_1__m2	3.23	FALSE	0.002986713
ATF3	GNPTG	3	homer__CGGTGACGTCAC_CRE	3.17	FALSE	0.001215991
ATF3	STYX	1	cisbp__M0362	3.14	FALSE	0.001649378
ATF3	BTN3A2	1	swissregulon__hs__BACH2.p2	3.12	FALSE	0.002711617
ATF3	SLC2A3	1	swissregulon__hs__BACH2.p2	3.12	FALSE	0.007269577
ATF3	AKAP13	36	cisbp__M6153	3.06	TRUE	0.001589328
ATF3	DAB2	16	cisbp__M6153	3.06	TRUE	0.001098698
ATF3	MON1B	22	cisbp__M6153	3.06	TRUE	0.005897381
ATF4	DUSP1	20	factorbook__v-JUN	4.13	FALSE	0.028219161
ATF4	KLF6	20	factorbook__v-JUN	4.13	FALSE	0.025554088
ATF4	MIDN	18	factorbook__v-JUN	4.13	FALSE	0.031198859
ATF4	MYADM	10	factorbook__v-JUN	4.13	FALSE	0.021209827
ATF4	RARA	19	factorbook__v-JUN	4.13	FALSE	0.031200739
ATF4	RASSF1	20	factorbook__v-JUN	4.13	FALSE	0.02959212
ATF4	RELB	19	factorbook__v-JUN	4.13	FALSE	0.03195179
ATF4	SORT1	15	factorbook__v-JUN	4.13	FALSE	0.03114308
ATF4	LMO4	2	transfac_pro__M00513	3.92	FALSE	0.023655625
ATF4	DNAJC1	4	dbcorrdb__ATF2__ENCSR000BQU_1__m1	3.49	FALSE	0.021774284
ATF4	FSCN1	4	dbcorrdb__ATF2__ENCSR000BQU_1__m1	3.49	FALSE	0.020679627
ATF4	PLEC	1	dbcorrdb__ATF2__ENCSR000BQU_1__m1	3.49	FALSE	0.017959567
ATF4	PLK3	1	hocomoco__ATF7_MOUSE.H11MO.0.D	3.06	FALSE	0.030611335
ATF5	GTF2IRD1	95	cisbp__M3088	5.81	FALSE	0.018085019
ATF5	SCRN1	109	transfac_public__M00179	5.74	FALSE	0.028069589
ATF5	FAM104B	8	cisbp__M3088	5.32	FALSE	0.021413128
ATF5	LSM10	36	cisbp__M3088	5.32	FALSE	0.020263315
ATF5	RPL4	100	cisbp__M3088	5.32	FALSE	0.02315168
ATF5	RPS3	35	cisbp__M3088	5.32	FALSE	0.017408436
ATF5	TIPARP	120	cisbp__M3088	5.32	FALSE	0.019734941
ATF5	ARCN1	22	cisbp__M5323	5.2	FALSE	0.030248368
ATF5	C19orf53	51	hocomoco__ATF2_HUMAN.H11MO.2.C	5.09	FALSE	0.025095525
ATF5	SLC35A4	68	transfac_pro__M09525	5.08	FALSE	0.031990216
ATF5	ADAL	15	transfac_public__M00179	5.01	FALSE	0.020344287
ATF5	RPL5	31	transfac_pro__M01187	4.72	FALSE	0.018515455
ATF5	POLR3H	20	hocomoco__CREB5_HUMAN.H11MO.0.D	4.63	FALSE	0.022000686
ATF5	SOCS1	2	hocomoco__ATF1_HUMAN.H11MO.0.B	4.61	FALSE	0.023936622
ATF5	CCND3	45	homer__CGGTGACGTCAC_CRE	4.52	FALSE	0.027466933
ATF5	C21orf2	19	transfac_pro__M09580	4.46	FALSE	0.024508006
ATF5	RPS5	17	transfac_pro__M09580	4.46	FALSE	0.02264916
ATF5	TRPM4	1	transfac_pro__M01186	4.31	FALSE	0.02473069
ATF5	MTPN	4	taipale__JDP2_DBD_NATGACGTCAYN	4.24	FALSE	0.017830319
ATF5	RPL36AL	2	taipale__JDP2_DBD_NATGACGTCAYN	4.24	FALSE	0.01685255
ATF5	ADIPOR1	21	cisbp__M3090	4.2	FALSE	0.016391167
ATF5	ATF5	69	transfac_pro__M00981	4.2	TRUE	NA
ATF5	BAIAP2L1	6	cisbp__M3090	4.2	FALSE	0.006806129
ATF5	BPGM	8	cisbp__M3090	4.2	FALSE	0.008993235
ATF5	BUD31	265	transfac_pro__M00981	4.2	TRUE	0.029224284
ATF5	C3orf14	288	transfac_pro__M00981	4.2	TRUE	0.019778317
ATF5	CWC15	64	transfac_pro__M00981	4.2	TRUE	0.023460669
ATF5	DAB2	50	transfac_pro__M00981	4.2	TRUE	0.017002703
ATF5	DAP	457	transfac_pro__M00981	4.2	TRUE	0.022754071
ATF5	DDX49	435	transfac_pro__M00981	4.2	TRUE	0.0343178
ATF5	DENND2A	140	transfac_pro__M00981	4.2	TRUE	0.02261708
ATF5	IFT20	361	transfac_pro__M00981	4.2	TRUE	0.024177059
ATF5	IFT57	169	transfac_pro__M00981	4.2	TRUE	0.025459742
ATF5	ING2	4	cisbp__M3090	4.2	FALSE	0.015116152
ATF5	ODC1	249	transfac_pro__M00981	4.2	TRUE	0.033494586
ATF5	PPP1R11	144	transfac_pro__M00981	4.2	TRUE	0.029798496
ATF5	RNF7	510	transfac_pro__M00981	4.2	TRUE	0.017678901
ATF5	RPLP0	6	cisbp__M3090	4.2	FALSE	0.007423027
ATF5	RPS14	33	cisbp__M3090	4.2	FALSE	0.008207761
ATF5	SSU72	330	transfac_pro__M00981	4.2	TRUE	0.019382289
ATF5	TPM3	322	transfac_pro__M00981	4.2	TRUE	0.021592796
ATF5	TRAF4	279	transfac_pro__M00981	4.2	TRUE	0.01984724
ATF5	VPS37B	524	transfac_pro__M00981	4.2	TRUE	0.037979422
ATF5	WEE1	61	cisbp__M3090	4.2	FALSE	0.007518247
ATF5	ZNF672	10	cisbp__M3090	4.2	FALSE	0.006995416
ATF5	ISOC2	19	transfac_public__M00178	4.19	FALSE	0.005377462
ATF5	KLHL13	27	transfac_public__M00178	4.19	FALSE	0.005260342
ATF5	METTL9	2	transfac_public__M00178	4.19	FALSE	0.010554716
ATF5	PCYT2	4	cisbp__M0347	4.16	FALSE	0.010012822
ATF5	GNAS	3	swissregulon__hs__ATF4.p2	4.14	FALSE	0.001774665
ATF5	TAGLN2	6	swissregulon__hs__ATF4.p2	4.14	FALSE	0.002275992
ATF5	LIAS	39	taipale_cyt_meth__ATF6_NRTGACGTCAYN_eDBD	3.93	FALSE	0.007169882
ATF5	NAA20	8	taipale_cyt_meth__ATF6_NRTGACGTCAYN_eDBD	3.93	FALSE	0.013326885
ATF5	PEX2	11	cisbp__M3090	3.93	FALSE	0.005530643
ATF5	RPL24	58	taipale_cyt_meth__ATF6_NRTGACGTCAYN_eDBD	3.93	FALSE	0.007888216
ATF5	RPL3	45	taipale_cyt_meth__ATF6_NRTGACGTCAYN_eDBD	3.93	FALSE	0.011506357
ATF5	ADHFE1	1	yetfasco__YER045C_8	3.92	FALSE	0.005502286
ATF5	AK3	3	yetfasco__YER045C_8	3.92	FALSE	0.013713323
ATF5	HDGF	1	yetfasco__YER045C_8	3.92	FALSE	0.005248445
ATF5	MAP2K3	5	yetfasco__YER045C_8	3.92	FALSE	0.00542075
ATF5	SPAG7	1	scertf__morozov.MET28	3.92	FALSE	0.016660912
ATF5	ZC3H7B	10	yetfasco__YER045C_8	3.92	FALSE	0.012523501
ATF5	ZNF599	26	yetfasco__YER045C_8	3.92	FALSE	0.005306965
ATF5	CCNI	312	transfac_pro__M00981	3.8	TRUE	0.019875501
ATF5	EEF2	242	transfac_pro__M00981	3.8	TRUE	0.017379855
ATF5	RPS9	255	transfac_pro__M00981	3.8	TRUE	0.020582797
ATF5	SF3B5	74	transfac_pro__M00981	3.8	TRUE	0.019792694
ATF5	ZNF576	148	transfac_pro__M00981	3.8	TRUE	0.019904299
ATF5	RPSA	45	taipale_cyt_meth__ATF6B_NRTGAYGTCAYN_eDBD	3.65	FALSE	0.010797744
ATF5	ABT1	4	cisbp__M6180	3.63	FALSE	0.001169436
ATF5	ARFGAP3	1	cisbp__M3090	3.63	FALSE	0.002071796
ATF5	ARFGEF1	1	cisbp__M3090	3.63	FALSE	0.001010495
ATF5	BACH1	4	cisbp__M3090	3.63	FALSE	0.00270409
ATF5	C8orf4	2	cisbp__M3090	3.63	FALSE	0.002100164
ATF5	CAMTA2	3	cisbp__M3090	3.63	FALSE	0.001176807
ATF5	CCDC106	1	cisbp__M3090	3.63	FALSE	0.001177965
ATF5	CD83	4	cisbp__M3090	3.63	FALSE	0.002174001
ATF5	CGNL1	2	cisbp__M3090	3.63	FALSE	0.001842196
ATF5	CPT1A	5	cisbp__M3090	3.63	FALSE	0.001045239
ATF5	CRADD	1	cisbp__M3090	3.63	FALSE	0.001226638
ATF5	CRKL	7	cisbp__M3090	3.63	FALSE	0.001205081
ATF5	CTDSPL	3	cisbp__M3090	3.63	FALSE	0.001141981
ATF5	CXXC5	3	cisbp__M3090	3.63	FALSE	0.001200129
ATF5	DPY30	2	cisbp__M3090	3.63	FALSE	0.002567852
ATF5	DYNLT1	3	cisbp__M3090	3.63	FALSE	0.003043639
ATF5	EEF1A1	2	cisbp__M3090	3.63	FALSE	0.002700564
ATF5	EIF3L	4	cisbp__M3090	3.63	FALSE	0.015015554
ATF5	EIF4E	1	cisbp__M3090	3.63	FALSE	0.001809885
ATF5	EPN1	3	cisbp__M3090	3.63	FALSE	0.001225968
ATF5	FAM192A	2	cisbp__M3090	3.63	FALSE	0.001496816
ATF5	GABARAPL2	5	cisbp__M3090	3.63	FALSE	0.001114762
ATF5	GMNN	4	cisbp__M3090	3.63	FALSE	0.001450667
ATF5	GPATCH1	1	cisbp__M3090	3.63	FALSE	0.001176276
ATF5	INO80	5	cisbp__M3090	3.63	FALSE	0.001231031
ATF5	LCMT1	2	cisbp__M3090	3.63	FALSE	0.003503296
ATF5	LETM1	1	cisbp__M3090	3.63	FALSE	0.00191855
ATF5	MAP1LC3B2	3	cisbp__M3090	3.63	FALSE	0.004225686
ATF5	MBOAT2	4	cisbp__M3090	3.63	FALSE	0.00214273
ATF5	ME2	2	cisbp__M3090	3.63	FALSE	0.001450345
ATF5	MESP1	2	cisbp__M3090	3.63	FALSE	0.001903316
ATF5	MORN4	2	cisbp__M3090	3.63	FALSE	0.00201054
ATF5	MOSPD3	7	cisbp__M3090	3.63	FALSE	0.003300972
ATF5	MRPL1	4	cisbp__M3090	3.63	FALSE	0.002099312
ATF5	MSI2	6	cisbp__M3090	3.63	FALSE	0.001177964
ATF5	MYPOP	4	cisbp__M3090	3.63	FALSE	0.001526885
ATF5	NMNAT1	2	cisbp__M3090	3.63	FALSE	0.002128849
ATF5	OGFOD2	2	cisbp__M3090	3.63	FALSE	0.001497306
ATF5	PABPC1	2	cisbp__M3090	3.63	FALSE	0.003327145
ATF5	PDAP1	2	cisbp__M3090	3.63	FALSE	0.003539175
ATF5	PEPD	3	cisbp__M3090	3.63	FALSE	0.001070589
ATF5	PERP	2	cisbp__M3090	3.63	FALSE	0.001949371
ATF5	PFDN2	1	cisbp__M3090	3.63	FALSE	0.001041344
ATF5	PLA2G12A	1	cisbp__M3090	3.63	FALSE	0.002126263
ATF5	PPIL1	1	cisbp__M3090	3.63	FALSE	0.002082332
ATF5	RGS10	4	cisbp__M3090	3.63	FALSE	0.00171627
ATF5	RPL31	5	cisbp__M3090	3.63	FALSE	0.001784979
ATF5	RPP14	4	cisbp__M3090	3.63	FALSE	0.0014635
ATF5	RPS27A	6	cisbp__M3090	3.63	FALSE	0.001458936
ATF5	SF3A2	5	cisbp__M3090	3.63	FALSE	0.001814063
ATF5	SNRPG	5	cisbp__M3090	3.63	FALSE	0.002790115
ATF5	SSSCA1	6	cisbp__M3090	3.63	FALSE	0.001814827
ATF5	STMN1	3	cisbp__M3090	3.63	FALSE	0.001911867
ATF5	TBCA	1	cisbp__M3090	3.63	FALSE	0.002398894
ATF5	TNIP1	3	cisbp__M3090	3.63	FALSE	0.001302621
ATF5	TRMT2A	2	cisbp__M3090	3.63	FALSE	0.001631284
ATF5	UBA52	2	cisbp__M3090	3.63	FALSE	0.001521326
ATF5	UBXN2B	2	cisbp__M3090	3.63	FALSE	0.002495518
ATF5	VAPA	2	cisbp__M3090	3.63	FALSE	0.002297847
ATF5	VCAN	7	cisbp__M3090	3.63	FALSE	0.002310226
ATF5	VDAC2	1	cisbp__M3090	3.63	FALSE	0.00442413
ATF5	CITED2	4	transfac_pro__M07670	3.62	FALSE	0.004781057
ATF5	FKBP8	2	transfac_pro__M07670	3.62	FALSE	0.011384888
ATF5	RPS23	2	transfac_pro__M07670	3.62	FALSE	0.005544793
ATF5	UBA5	3	transfac_pro__M07670	3.62	FALSE	0.006029491
ATF5	VTI1B	2	transfac_pro__M07670	3.62	FALSE	0.007166374
ATF5	DDX41	35	transfac_pro__M07670	3.6	FALSE	0.007985784
ATF5	FBXL15	27	transfac_pro__M07670	3.6	FALSE	0.008125014
ATF5	GPX4	17	transfac_pro__M07670	3.6	FALSE	0.006955863
ATF5	RPS8	21	transfac_pro__M07670	3.6	FALSE	0.008034208
ATF5	AKIRIN1	13	transfac_pro__M00981	3.59	TRUE	0.002055608
ATF5	ARFIP2	8	transfac_pro__M00981	3.59	TRUE	0.001519649
ATF5	ARG2	13	transfac_pro__M00981	3.59	TRUE	0.001775236
ATF5	ATP1B1	12	transfac_pro__M00981	3.59	TRUE	0.003075591
ATF5	BCAR3	59	transfac_pro__M00981	3.59	TRUE	0.005928856
ATF5	BCAS2	13	transfac_pro__M00981	3.59	TRUE	0.004929484
ATF5	CCNL1	13	transfac_pro__M00981	3.59	TRUE	0.002986956
ATF5	CDK2AP2	12	transfac_pro__M00981	3.59	TRUE	0.004298686
ATF5	CHMP2A	103	transfac_pro__M00981	3.59	TRUE	0.012064019
ATF5	CHPF	13	transfac_pro__M00981	3.59	TRUE	0.002796924
ATF5	CIRBP	64	transfac_pro__M00981	3.59	TRUE	0.005187634
ATF5	CYB5D2	13	transfac_pro__M00981	3.59	TRUE	0.00440527
ATF5	DUSP14	12	transfac_pro__M00981	3.59	TRUE	0.001377545
ATF5	ECSIT	60	transfac_pro__M00981	3.59	TRUE	0.005806197
ATF5	EIF1	12	transfac_pro__M00981	3.59	TRUE	0.004379222
ATF5	EMD	12	transfac_pro__M00981	3.59	TRUE	0.001646673
ATF5	EPB41L3	8	transfac_pro__M00981	3.59	TRUE	0.004561178
[truncated: 80,583 more rows]
