# Supplementary material for: Midkine expression by stem-like tumor cells drives persistence to mTOR inhibition and an immune-suppressive microenvironment
Source: Nat Commun. 2022 Aug 26;13:5018. doi: 10.1038/s41467-022-32673-7 (PMC9418323; doi:10.1038/s41467-022-32673-7)
Supplement: Supplementary file 5 — Supplementary Data 3 [file 41467_2022_32673_MOESM5_ESM.txt]

Supplementary data 4. Enriched regulons in IS tumor cells compared to matched normal mesenchymal cells, related to Figure 1I.
TF	gene	nMotifs	bestMotif	NES	highConfAnnot	Genie3Weight
AR	ALDH1A2	5	transfac_pro__M00954	5.83	FALSE	0.0302326
AR	AR	5	transfac_pro__M00954	5.83	FALSE	NA
AR	COL6A3	5	transfac_pro__M00954	5.83	FALSE	0.030077844
AR	FTH1	5	transfac_pro__M00954	5.83	FALSE	0.027793741
AR	NOTCH2	5	transfac_pro__M00954	5.83	FALSE	0.026823657
AR	PRLR	5	transfac_pro__M00954	5.83	FALSE	0.025931542
AR	TXLNB	3	transfac_pro__M00954	5.83	FALSE	0.035995227
AR	CPNE5	2	transfac_pro__M00954	5.2	FALSE	0.025508217
AR	PROX1	2	transfac_pro__M00954	5.2	FALSE	0.024638602
AR	PTGFRN	1	transfac_pro__M00954	3.6	FALSE	0.022589659
AR	RGMA	1	transfac_pro__M00954	3.6	FALSE	0.02000712
AR	VGLL4	1	transfac_pro__M00954	3.6	FALSE	0.018662245
ARID5B	ARID5B	8	cisbp__M0107	4.75	TRUE	NA
ARID5B	CEBPB	5	cisbp__M0107	4.75	TRUE	0.019793711
ARID5B	FHL2	8	cisbp__M0107	4.75	TRUE	0.019529761
ARID5B	FOSL2	8	cisbp__M0107	4.75	TRUE	0.023274576
ARID5B	FOXO3	8	cisbp__M0107	4.75	TRUE	0.029410856
ARID5B	JUNB	7	cisbp__M0107	4.75	TRUE	0.019031463
ARID5B	MIDN	7	cisbp__M0107	4.75	TRUE	0.017429431
ARID5B	MYC	5	cisbp__M0107	4.75	TRUE	0.018022135
ARID5B	NCOR2	8	cisbp__M0107	4.75	TRUE	0.024185239
ARID5B	NR4A1	4	cisbp__M0107	4.75	TRUE	0.019998983
ARID5B	PER1	7	cisbp__M0107	4.75	TRUE	0.017213225
ARID5B	RFX1	8	cisbp__M0107	4.75	TRUE	0.019296193
ARID5B	SOCS3	4	cisbp__M0107	4.75	TRUE	0.018488765
ARID5B	ADAM12	4	cisbp__M0107	4.32	TRUE	0.014830815
ARID5B	AUTS2	5	cisbp__M0107	4.32	TRUE	0.017980739
ARID5B	CYR61	3	cisbp__M0107	4.32	TRUE	0.018706576
ARID5B	FILIP1L	3	cisbp__M0107	4.32	TRUE	0.030329174
ARID5B	LONRF1	3	cisbp__M0107	4.32	TRUE	0.030607781
ARID5B	ST3GAL1	4	cisbp__M0107	4.32	TRUE	0.015776787
ARID5B	TACC1	1	cisbp__M0107	4.32	TRUE	0.014229135
ARID5B	AMOTL2	1	cisbp__M0107	3.65	TRUE	0.005309745
ARID5B	ANKRD28	4	cisbp__M0107	3.65	TRUE	0.012820687
ARID5B	ARID5A	4	cisbp__M0107	3.65	TRUE	0.010355391
ARID5B	CDC42EP4	4	cisbp__M0107	3.65	TRUE	0.00964822
ARID5B	CNN2	2	cisbp__M0107	3.65	TRUE	0.007795449
ARID5B	EGR1	4	cisbp__M0107	3.65	TRUE	0.00901801
ARID5B	EGR3	4	cisbp__M0107	3.65	TRUE	0.010982471
ARID5B	ERF	4	cisbp__M0107	3.65	TRUE	0.009731604
ARID5B	ERRFI1	4	cisbp__M0107	3.65	TRUE	0.008737931
ARID5B	FAM118A	4	cisbp__M0107	3.65	TRUE	0.01148791
ARID5B	FKBP5	4	cisbp__M0107	3.65	TRUE	0.014283323
ARID5B	FZR1	4	cisbp__M0107	3.65	TRUE	0.013503462
ARID5B	HES1	1	cisbp__M0107	3.65	TRUE	0.005015499
ARID5B	HIVEP2	4	cisbp__M0107	3.65	TRUE	0.013484607
ARID5B	IER2	4	cisbp__M0107	3.65	TRUE	0.010710083
ARID5B	IER5	2	cisbp__M0107	3.65	TRUE	0.011391383
ARID5B	JUND	4	cisbp__M0107	3.65	TRUE	0.005391859
ARID5B	KDM6B	2	cisbp__M0107	3.65	TRUE	0.007136557
ARID5B	KLF6	4	cisbp__M0107	3.65	TRUE	0.005621448
ARID5B	MAP7D1	1	cisbp__M0107	3.65	TRUE	0.005220053
ARID5B	MAT2A	3	cisbp__M0107	3.65	TRUE	0.012186499
ARID5B	NFATC1	4	cisbp__M0107	3.65	TRUE	0.01591882
ARID5B	NFKBIZ	3	cisbp__M0107	3.65	TRUE	0.01675756
ARID5B	NR4A3	4	cisbp__M0107	3.65	TRUE	0.009300062
ARID5B	NRIP1	2	cisbp__M0107	3.65	TRUE	0.009024306
ARID5B	NRP2	4	cisbp__M0107	3.65	TRUE	0.007251227
ARID5B	PIP5K1C	4	cisbp__M0107	3.65	TRUE	0.005884056
ARID5B	RFTN1	4	cisbp__M0107	3.65	TRUE	0.010319845
ARID5B	RHOB	4	cisbp__M0107	3.65	TRUE	0.010848363
ARID5B	RIMS2	4	cisbp__M0107	3.65	TRUE	0.007270926
ARID5B	RUNX1	1	cisbp__M0107	3.65	TRUE	0.005277516
ARID5B	SBNO2	4	cisbp__M0107	3.65	TRUE	0.018639442
ARID5B	SERPINE1	2	cisbp__M0107	3.65	TRUE	0.011898247
ARID5B	SMTN	4	cisbp__M0107	3.65	TRUE	0.008123589
ARID5B	SPATA2L	3	cisbp__M0107	3.65	TRUE	0.016716665
ARID5B	TLE1	4	cisbp__M0107	3.65	TRUE	0.013447842
ARID5B	TRAF3	1	cisbp__M0107	3.65	TRUE	0.005273377
ARID5B	TRIB1	4	cisbp__M0107	3.65	TRUE	0.009821016
ARID5B	TSC22D1	2	cisbp__M0107	3.65	TRUE	0.006966182
ARID5B	TSC22D2	4	cisbp__M0107	3.65	TRUE	0.005340501
ARID5B	UBC	3	cisbp__M0107	3.65	TRUE	0.005768614
ARID5B	ZC3H7B	4	cisbp__M0107	3.65	TRUE	0.007048342
ARID5B	FMOD	1	cisbp__M0110	3.09	FALSE	0.015466827
ARID5B	NFATC2	1	cisbp__M0102	3.06	FALSE	0.006795677
ARID5B	SPSB1	1	cisbp__M0102	3.06	FALSE	0.014342223
ARNT	ATG5	32	cisbp__M4552	4.3	FALSE	0.017503669
ARNT	C1QTNF7	39	cisbp__M4578	4.27	FALSE	0.004327337
ARNT	CHD6	37	cisbp__M4578	4.27	FALSE	0.004381622
ARNT	CLPX	22	cisbp__M4578	4.27	FALSE	0.001140758
ARNT	DST	13	cisbp__M4578	4.27	FALSE	0.004070065
ARNT	ENO2	11	cisbp__M4578	4.27	FALSE	0.003998097
ARNT	FBXO32	28	cisbp__M4578	4.27	FALSE	0.002631192
ARNT	RARG	23	cisbp__M4578	4.27	FALSE	0.002134545
ARNT	TNFRSF19	12	cisbp__M4578	4.27	FALSE	0.001003987
ARNT	BAALC	35	cisbp__M1917	4.24	FALSE	0.020334121
ARNT	DIP2C	92	cisbp__M1917	4.24	FALSE	0.018170777
ARNT	GPR137B	56	cisbp__M1917	4.24	FALSE	0.022059562
ARNT	HPS4	38	cisbp__M1917	4.24	FALSE	0.022667016
ARNT	IKZF4	16	cisbp__M1917	4.24	FALSE	0.018811884
ARNT	KANK2	58	cisbp__M1917	4.24	FALSE	0.02790184
ARNT	KLHL5	41	cisbp__M1917	4.24	FALSE	0.018507884
ARNT	MAN1A2	41	cisbp__M1917	4.24	FALSE	0.025797236
ARNT	NAGK	18	cisbp__M1917	4.24	FALSE	0.030351141
ARNT	ROR1	48	cisbp__M1917	4.24	FALSE	0.025641217
ARNT	RSRC1	36	cisbp__M1917	4.24	FALSE	0.022296624
ARNT	SESTD1	31	cisbp__M1917	4.24	FALSE	0.028026612
ARNT	SRD5A3	18	cisbp__M1917	4.24	FALSE	0.029838704
ARNT	TACC2	48	cisbp__M1917	4.24	FALSE	0.026500328
ARNT	TRIB3	16	cisbp__M1917	4.24	FALSE	0.020581668
ARNT	TWF2	25	cisbp__M1917	4.24	FALSE	0.026359601
ARNT	VIPR2	34	cisbp__M1917	4.24	FALSE	0.020012991
ARNT	ZSCAN2	34	cisbp__M1917	4.24	FALSE	0.019755824
ARNT	CFL1	18	cisbp__M4481	4.2	FALSE	0.003553723
ARNT	FAM110B	23	cisbp__M4481	4.2	FALSE	0.002291498
ARNT	MED13	19	cisbp__M4481	4.2	FALSE	0.008284618
ARNT	MYO5A	17	dbcorrdb__USF1__ENCSR000BGM_1__m1	4.2	FALSE	0.00342954
ARNT	SH3PXD2B	29	dbcorrdb__USF1__ENCSR000BGM_1__m1	4.2	FALSE	0.007186191
ARNT	APPBP2	3	hocomoco__ATF3_HUMAN.H11MO.0.A	4.15	FALSE	0.033493197
ARNT	ATAT1	3	hocomoco__ATF3_HUMAN.H11MO.0.A	4.15	FALSE	0.024989123
ARNT	ATP9B	16	hocomoco__ATF3_HUMAN.H11MO.0.A	4.15	FALSE	0.020130189
ARNT	CASC3	5	hocomoco__ATF3_HUMAN.H11MO.0.A	4.15	FALSE	0.019670637
ARNT	CENPW	5	hocomoco__ATF3_HUMAN.H11MO.0.A	4.15	FALSE	0.022522866
ARNT	PCBP4	11	hocomoco__ATF3_HUMAN.H11MO.0.A	4.15	FALSE	0.025498438
ARNT	TAF11	5	hocomoco__ATF3_HUMAN.H11MO.0.A	4.15	FALSE	0.022788023
ARNT	TIPRL	27	hocomoco__ATF3_HUMAN.H11MO.0.A	4.15	FALSE	0.027403959
ARNT	AR	11	cisbp__M4451	4.13	FALSE	0.0154541
ARNT	GDF11	12	cisbp__M4451	4.13	FALSE	0.003809895
ARNT	NR2C2	10	cisbp__M4451	4.13	FALSE	0.001561818
ARNT	RFTN1	7	cisbp__M4451	4.13	FALSE	0.002029873
ARNT	8-Sep	5	cisbp__M4451	4.13	FALSE	0.001299722
ARNT	SLC8A1	1	cisbp__M4451	4.13	FALSE	0.002805711
ARNT	ST7	13	cisbp__M4451	4.13	FALSE	0.002451065
ARNT	TEAD1	20	cisbp__M4451	4.13	FALSE	0.006062838
ARNT	ABCB7	5	cisbp__M4578	4.08	FALSE	0.005027319
ARNT	AGPAT4	8	cisbp__M4578	4.08	FALSE	0.013355886
ARNT	COL6A3	12	cisbp__M4578	4.08	FALSE	0.015917547
ARNT	CRY1	9	cisbp__M6518	4.08	FALSE	0.008976428
ARNT	CSAD	11	cisbp__M4578	4.08	FALSE	0.010769155
ARNT	CTTNBP2	18	cisbp__M6518	4.08	FALSE	0.006542798
ARNT	CUEDC2	22	cisbp__M4578	4.08	FALSE	0.022422555
ARNT	EDEM3	19	cisbp__M4578	4.08	FALSE	0.028507005
ARNT	ELMO2	9	cisbp__M4578	4.08	FALSE	0.007617456
ARNT	FBLN1	9	cisbp__M4578	4.08	FALSE	0.006323819
ARNT	GNPDA1	10	cisbp__M4578	4.08	FALSE	0.018714164
ARNT	GPNMB	21	dbcorrdb__USF1__ENCSR000BJB_1__m1	4.08	FALSE	0.003419603
ARNT	HTRA1	15	cisbp__M4578	4.08	FALSE	0.016250406
ARNT	LPGAT1	23	cisbp__M4578	4.08	FALSE	0.028185981
ARNT	MAPK7	3	cisbp__M4578	4.08	FALSE	0.006637777
ARNT	MED27	14	cisbp__M4578	4.08	FALSE	0.013393022
ARNT	MGAT1	16	cisbp__M4578	4.08	FALSE	0.006788741
ARNT	PDGFRB	10	dbcorrdb__USF1__ENCSR000BJB_1__m1	4.08	FALSE	0.004163732
ARNT	SIX1	6	cisbp__M6518	4.08	FALSE	0.01277134
ARNT	SLC43A3	9	cisbp__M4578	4.08	FALSE	0.006683021
ARNT	SNCAIP	18	cisbp__M4578	4.08	FALSE	0.01208776
ARNT	SNX8	9	cisbp__M6518	4.08	FALSE	0.015288355
ARNT	SRPX	3	dbcorrdb__USF1__ENCSR000BJB_1__m1	4.08	FALSE	0.00369659
ARNT	SYT11	19	cisbp__M4578	4.08	FALSE	0.015973939
ARNT	TES	42	cisbp__M6518	4.08	FALSE	0.010641993
ARNT	TMEM131	48	cisbp__M6518	4.08	FALSE	0.015110381
ARNT	FTH1	8	cisbp__M4451	4.07	FALSE	0.01755943
ARNT	LMOD1	7	dbcorrdb__USF1__ENCSR000BKT_1__m1	4.03	FALSE	0.001759249
ARNT	ARHGAP17	9	dbcorrdb__USF1__ENCSR000BGI_1__m1	4.02	FALSE	0.00289896
ARNT	FOXN2	3	dbcorrdb__USF1__ENCSR000BGI_1__m1	4.02	FALSE	0.004018485
ARNT	PTK7	2	dbcorrdb__USF1__ENCSR000BGI_1__m1	4.02	FALSE	0.003695852
ARNT	TBK1	10	dbcorrdb__USF1__ENCSR000BGI_1__m1	4.02	FALSE	0.001185302
ARNT	THOP1	7	dbcorrdb__USF1__ENCSR000BGI_1__m1	4.02	FALSE	0.002210515
ARNT	TWIST1	6	dbcorrdb__USF1__ENCSR000BGI_1__m1	4.02	FALSE	0.005550998
ARNT	CFDP1	10	hocomoco__TFEB_HUMAN.H11MO.0.C	4.01	FALSE	0.004726059
ARNT	CTHRC1	9	hocomoco__TFEB_HUMAN.H11MO.0.C	4.01	FALSE	0.010691724
ARNT	HMBOX1	2	hocomoco__TFEB_HUMAN.H11MO.0.C	4.01	FALSE	0.008616174
ARNT	HNRNPR	2	hocomoco__TFEB_HUMAN.H11MO.0.C	4.01	FALSE	0.008684673
ARNT	HOMER3	16	hocomoco__TFEB_HUMAN.H11MO.0.C	4.01	FALSE	0.017075857
ARNT	HVCN1	29	hocomoco__TFEB_HUMAN.H11MO.0.C	4.01	FALSE	0.02615794
ARNT	IFI27L2	2	hocomoco__TFEB_HUMAN.H11MO.0.C	4.01	FALSE	0.006725198
ARNT	IGF2BP2	2	hocomoco__TFEB_HUMAN.H11MO.0.C	4.01	FALSE	0.015282248
ARNT	MDM1	2	hocomoco__TFEB_HUMAN.H11MO.0.C	4.01	FALSE	0.005846759
ARNT	RBM19	5	hocomoco__TFEB_HUMAN.H11MO.0.C	4.01	FALSE	0.010941138
ARNT	RHOBTB1	19	hocomoco__TFEB_HUMAN.H11MO.0.C	4.01	FALSE	0.00987431
ARNT	RIMKLB	2	hocomoco__TFEB_HUMAN.H11MO.0.C	4.01	FALSE	0.016308404
ARNT	RNASEH2B	43	hocomoco__TFEB_HUMAN.H11MO.0.C	4.01	FALSE	0.023574827
ARNT	SARS	2	hocomoco__TFEB_HUMAN.H11MO.0.C	4.01	FALSE	0.007640314
ARNT	TPP2	16	hocomoco__TFEB_HUMAN.H11MO.0.C	4.01	FALSE	0.014364785
ARNT	ZNF286A	2	hocomoco__TFEB_HUMAN.H11MO.0.C	4.01	FALSE	0.007317397
ARNT	ZNF846	7	hocomoco__TFEB_HUMAN.H11MO.0.C	4.01	FALSE	0.010199039
ARNT	CSNK1G2	7	cisbp__M4500	3.99	FALSE	0.00673048
ARNT	SGCD	3	dbcorrdb__USF1__ENCSR000BMF_1__m1	3.99	FALSE	0.001163039
ARNT	ATP5I	6	cisbp__M4500	3.97	FALSE	0.00188986
ARNT	FAM50A	18	cisbp__M4500	3.97	FALSE	0.005071253
ARNT	NEK1	4	cisbp__M4500	3.97	FALSE	0.001683006
ARNT	PBRM1	34	flyfactorsurvey__Mitf_SANGER_5_FBgn0263112	3.97	FALSE	0.025033325
ARNT	ZNF438	12	cisbp__M4500	3.97	FALSE	0.001801621
ARNT	FBXO31	11	hocomoco__TFE3_HUMAN.H11MO.0.B	3.95	FALSE	0.010820749
ARNT	MTMR3	4	hocomoco__TFE3_HUMAN.H11MO.0.B	3.95	FALSE	0.00138913
ARNT	RERG	7	hocomoco__TFE3_HUMAN.H11MO.0.B	3.95	FALSE	0.00410776
ARNT	RUNX1T1	19	hocomoco__TFE3_HUMAN.H11MO.0.B	3.95	FALSE	0.003610091
ARNT	C1orf21	11	cisbp__M4451	3.92	FALSE	0.007127899
ARNT	INO80E	1	cisbp__M4550	3.92	FALSE	0.001751593
ARNT	PRKAG1	2	cisbp__M4550	3.92	FALSE	0.001537006
ARNT	STX5	5	cisbp__M4451	3.92	FALSE	0.009954128
ARNT	TMX4	2	cisbp__M4550	3.92	FALSE	0.001004945
ARNT	WASF1	1	cisbp__M4550	3.92	FALSE	0.002849592
ARNT	AMDHD2	418	cisbp__M0179	3.91	TRUE	0.022046424
ARNT	APEX1	345	cisbp__M0179	3.91	TRUE	0.02259804
ARNT	BTBD10	41	cisbp__M0179	3.91	TRUE	0.024859424
ARNT	CAPZB	16	cisbp__M5111	3.91	FALSE	0.027332267
ARNT	CBFA2T2	121	cisbp__M0179	3.91	TRUE	0.02901793
ARNT	CBLB	23	cisbp__M0179	3.91	TRUE	0.029482555
ARNT	CDK4	419	cisbp__M0179	3.91	TRUE	0.022988908
ARNT	CNTN4	53	cisbp__M0179	3.91	TRUE	0.022934519
ARNT	CRLF3	13	cisbp__M0179	3.91	TRUE	0.020833693
ARNT	CUTA	415	cisbp__M0179	3.91	TRUE	0.020888398
ARNT	FNTB	24	cisbp__M5111	3.91	FALSE	0.020738487
ARNT	FXYD6	157	cisbp__M0179	3.91	TRUE	0.0240479
ARNT	GAB2	4	cisbp__M0179	3.91	TRUE	0.024780861
ARNT	GPSM2	153	cisbp__M0179	3.91	TRUE	0.024745168
ARNT	HECTD2	8	cisbp__M5111	3.91	FALSE	0.023866697
ARNT	HSF2	17	cisbp__M0179	3.91	TRUE	0.020417932
ARNT	KIAA1841	24	cisbp__M0179	3.91	TRUE	0.021615909
ARNT	LZTS2	231	cisbp__M0179	3.91	TRUE	0.02920007
ARNT	PPARGC1B	103	cisbp__M0179	3.91	TRUE	0.027770806
ARNT	PRDM2	70	cisbp__M0179	3.91	TRUE	0.020019161
ARNT	PTDSS1	10	cisbp__M5111	3.91	FALSE	0.019907492
ARNT	RASGEF1B	67	cisbp__M0179	3.91	TRUE	0.019455449
ARNT	RRAGC	375	cisbp__M0179	3.91	TRUE	0.019770846
ARNT	SPG21	396	cisbp__M0179	3.91	TRUE	0.021840164
ARNT	SPNS1	405	cisbp__M0179	3.91	TRUE	0.021556368
ARNT	ST6GAL2	39	cisbp__M0179	3.91	TRUE	0.023371832
ARNT	TANK	37	cisbp__M5111	3.91	FALSE	0.022788513
ARNT	TPRA1	160	cisbp__M0179	3.91	TRUE	0.0196733
ARNT	TRPC4AP	54	cisbp__M0179	3.91	TRUE	0.021124887
ARNT	ZMYND11	19	cisbp__M0179	3.91	TRUE	0.023994204
ARNT	ZNF652	88	cisbp__M0179	3.91	TRUE	0.018365219
ARNT	C1orf123	11	cisbp__M4451	3.83	FALSE	0.018647567
ARNT	CACNB3	13	cisbp__M4451	3.83	FALSE	0.027534716
ARNT	PWWP2A	22	cisbp__M4451	3.83	FALSE	0.021926736
ARNT	JARID2	15	cisbp__M6518	3.82	FALSE	0.005178301
ARNT	ARHGEF9	3	transfac_pro__M04720	3.8	FALSE	0.002785255
ARNT	ARL8B	5	transfac_pro__M04720	3.8	FALSE	0.017733617
ARNT	C2CD2	11	transfac_pro__M04720	3.8	FALSE	0.015422484
ARNT	C8orf59	3	transfac_pro__M04720	3.8	FALSE	0.013418913
ARNT	CLIP2	2	transfac_pro__M04720	3.8	FALSE	0.001091084
ARNT	COL3A1	1	transfac_pro__M04720	3.8	FALSE	0.003819602
ARNT	CST3	6	transfac_pro__M04720	3.8	FALSE	0.002250027
ARNT	CTDSPL2	3	transfac_pro__M04720	3.8	FALSE	0.002895932
ARNT	DVL3	10	transfac_pro__M04720	3.8	FALSE	0.004259104
ARNT	DYRK2	13	swissregulon__hs__TFEB.p2	3.8	FALSE	0.012042624
ARNT	GATAD2B	12	transfac_pro__M04720	3.8	FALSE	0.002506873
ARNT	GPATCH3	10	swissregulon__hs__TFEB.p2	3.8	FALSE	0.011818862
ARNT	GTF2F2	11	transfac_pro__M04720	3.8	FALSE	0.001161679
ARNT	KDM5B	9	transfac_pro__M04720	3.8	FALSE	0.012780589
ARNT	L3MBTL3	10	transfac_pro__M04720	3.8	FALSE	0.005744263
ARNT	LRIG2	7	transfac_pro__M04720	3.8	FALSE	0.003136007
ARNT	MAPK6	6	transfac_pro__M04720	3.8	FALSE	0.001731507
ARNT	MDFIC	11	transfac_pro__M04720	3.8	FALSE	0.001500745
ARNT	MSL3	31	transfac_pro__M04720	3.8	FALSE	0.021897897
ARNT	NAA35	1	transfac_pro__M04720	3.8	FALSE	0.002607176
ARNT	NAGLU	10	transfac_pro__M04720	3.8	FALSE	0.020949131
ARNT	NEK6	11	transfac_pro__M04720	3.8	FALSE	0.001909224
ARNT	PGM2	1	transfac_pro__M04720	3.8	FALSE	0.004820116
ARNT	PGS1	4	transfac_pro__M04720	3.8	FALSE	0.001393371
ARNT	PPP1R12A	2	transfac_pro__M04720	3.8	FALSE	0.003149895
ARNT	QSER1	23	transfac_pro__M04720	3.8	FALSE	0.007514921
ARNT	RAPGEF6	5	transfac_pro__M04720	3.8	FALSE	0.001063847
ARNT	RASL12	3	transfac_pro__M04720	3.8	FALSE	0.004452584
ARNT	RSPO3	1	transfac_pro__M04720	3.8	FALSE	0.003649577
ARNT	SELENBP1	6	transfac_pro__M04720	3.8	FALSE	0.001312323
ARNT	SGK3	4	transfac_pro__M04720	3.8	FALSE	0.0040945
ARNT	SRC	11	transfac_pro__M04720	3.8	FALSE	0.001307409
ARNT	STEAP1	8	transfac_pro__M04720	3.8	FALSE	0.006243454
ARNT	TMEM184B	7	transfac_pro__M04720	3.8	FALSE	0.00298298
ARNT	TMEM60	24	swissregulon__hs__TFEB.p2	3.8	FALSE	0.013040033
ARNT	TRAPPC3	12	transfac_pro__M04720	3.8	FALSE	0.006007274
ARNT	VCPIP1	15	swissregulon__hs__TFEB.p2	3.8	FALSE	0.006873668
ARNT	WASF3	10	swissregulon__hs__TFEB.p2	3.8	FALSE	0.001332752
ARNT	ZKSCAN1	4	transfac_pro__M04720	3.8	FALSE	0.001020154
ARNT	UBTF	1	cisbp__M4578	3.79	FALSE	0.005068247
ARNT	ARNT	4	transfac_pro__M01793	3.78	FALSE	0.005589202
ARNT	ATG7	10	transfac_pro__M01793	3.78	FALSE	0.02830207
ARNT	ATP6V1B2	31	transfac_pro__M01793	3.78	FALSE	0.025193001
ARNT	BTBD3	21	transfac_pro__M01793	3.78	FALSE	0.026118167
ARNT	DCAF10	3	transfac_pro__M01793	3.78	FALSE	0.018348543
ARNT	DCTN2	2	transfac_pro__M01793	3.78	FALSE	0.026026663
ARNT	EEPD1	3	transfac_pro__M01793	3.78	FALSE	0.023069989
ARNT	EPN2	16	transfac_pro__M01793	3.78	FALSE	0.030075935
ARNT	MTMR2	13	transfac_pro__M01793	3.78	FALSE	0.027228741
ARNT	NTAN1	23	transfac_pro__M01793	3.78	FALSE	0.024169396
ARNT	NXN	29	transfac_pro__M01793	3.78	FALSE	0.020323029
ARNT	PARP11	2	transfac_pro__M01793	3.78	FALSE	0.024518358
ARNT	PI4K2A	11	transfac_pro__M01793	3.78	FALSE	0.019716123
ARNT	PSEN2	2	transfac_pro__M01793	3.78	FALSE	0.01802725
ARNT	RAB13	15	transfac_pro__M01793	3.78	FALSE	0.019796396
ARNT	RPTOR	1	transfac_pro__M01793	3.78	FALSE	0.026621616
ARNT	SFT2D2	16	transfac_pro__M01793	3.78	FALSE	0.026067207
ARNT	SV2A	7	transfac_pro__M01793	3.78	FALSE	0.034796914
ARNT	TIA1	4	transfac_pro__M01793	3.78	FALSE	0.022016314
ARNT	ANG	2	hocomoco__USF1_MOUSE.H11MO.0.A	3.76	FALSE	0.001135037
ARNT	ARHGAP25	3	hocomoco__USF1_MOUSE.H11MO.0.A	3.76	FALSE	0.004814465
ARNT	PEG3	5	hocomoco__USF1_MOUSE.H11MO.0.A	3.76	FALSE	0.002330905
ARNT	RAD50	10	hocomoco__USF1_MOUSE.H11MO.0.A	3.76	FALSE	0.003897322
ARNT	SLC39A1	3	hocomoco__USF1_MOUSE.H11MO.0.A	3.76	FALSE	0.002294996
ARNT	TAB1	4	hocomoco__USF1_MOUSE.H11MO.0.A	3.76	FALSE	0.002550352
ARNT	AAK1	3	homer__TCACGTGAYH_Cbf1	3.75	FALSE	0.001116687
ARNT	ACP2	5	yetfasco__YOR344C_397	3.75	FALSE	0.019786434
ARNT	ANAPC4	5	yetfasco__YOR344C_397	3.75	FALSE	0.032592075
ARNT	APPL2	26	yetfasco__YOR344C_397	3.75	FALSE	0.023224669
ARNT	ARHGEF7	12	homer__TCACGTGAYH_Cbf1	3.75	FALSE	0.003772154
ARNT	ATXN2	16	homer__TCACGTGAYH_Cbf1	3.75	FALSE	0.004647744
ARNT	C3orf38	4	yetfasco__YOR344C_397	3.75	FALSE	0.019871331
ARNT	CABLES1	13	homer__TCACGTGAYH_Cbf1	3.75	FALSE	0.003328342
ARNT	CDC42EP1	12	homer__TCACGTGAYH_Cbf1	3.75	FALSE	0.002067855
ARNT	COL1A2	3	homer__TCACGTGAYH_Cbf1	3.75	FALSE	0.00102073
ARNT	CORO1B	14	homer__TCACGTGAYH_Cbf1	3.75	FALSE	0.016447119
ARNT	CPSF4	2	homer__TCACGTGAYH_Cbf1	3.75	FALSE	0.010172637
ARNT	CSDE1	4	homer__TCACGTGAYH_Cbf1	3.75	FALSE	0.002357521
ARNT	DDR2	2	homer__TCACGTGAYH_Cbf1	3.75	FALSE	0.001716916
ARNT	DUS3L	1	homer__TCACGTGAYH_Cbf1	3.75	FALSE	0.001928335
ARNT	EBF1	9	homer__TCACGTGAYH_Cbf1	3.75	FALSE	0.001588075
ARNT	EIF2AK2	16	yetfasco__YOR344C_397	3.75	FALSE	0.029932659
ARNT	EZH1	8	homer__TCACGTGAYH_Cbf1	3.75	FALSE	0.002920368
ARNT	FAM198B	11	homer__TCACGTGAYH_Cbf1	3.75	FALSE	0.004586242
ARNT	FAM57A	5	homer__TCACGTGAYH_Cbf1	3.75	FALSE	0.001441085
ARNT	GFRA1	2	homer__TCACGTGAYH_Cbf1	3.75	FALSE	0.00248596
ARNT	GLB1L	9	homer__TCACGTGAYH_Cbf1	3.75	FALSE	0.001021813
ARNT	GPS2	14	homer__TCACGTGAYH_Cbf1	3.75	FALSE	0.001496343
ARNT	IFITM3	2	homer__TCACGTGAYH_Cbf1	3.75	FALSE	0.002356114
ARNT	ITM2C	2	homer__TCACGTGAYH_Cbf1	3.75	FALSE	0.00398974
ARNT	KPNA3	12	homer__TCACGTGAYH_Cbf1	3.75	FALSE	0.004675613
ARNT	LRRC28	4	homer__TCACGTGAYH_Cbf1	3.75	FALSE	0.001535954
ARNT	NBL1	11	homer__TCACGTGAYH_Cbf1	3.75	FALSE	0.019283624
ARNT	OAT	1	homer__TCACGTGAYH_Cbf1	3.75	FALSE	0.007136091
ARNT	PDXDC1	8	homer__TCACGTGAYH_Cbf1	3.75	FALSE	0.00106597
ARNT	PEAK1	3	homer__TCACGTGAYH_Cbf1	3.75	FALSE	0.002489251
ARNT	PLIN2	14	homer__TCACGTGAYH_Cbf1	3.75	FALSE	0.002296958
ARNT	POLRMT	5	homer__TCACGTGAYH_Cbf1	3.75	FALSE	0.005577477
ARNT	PPTC7	8	homer__TCACGTGAYH_Cbf1	3.75	FALSE	0.003380174
ARNT	PQLC3	9	homer__TCACGTGAYH_Cbf1	3.75	FALSE	0.001637322
ARNT	PTMS	13	yetfasco__YOR344C_397	3.75	FALSE	0.032716072
ARNT	PTPRE	12	homer__TCACGTGAYH_Cbf1	3.75	FALSE	0.002919532
ARNT	REST	3	homer__TCACGTGAYH_Cbf1	3.75	FALSE	0.004717677
ARNT	RGS12	4	homer__TCACGTGAYH_Cbf1	3.75	FALSE	0.001325143
ARNT	SACS	2	homer__TCACGTGAYH_Cbf1	3.75	FALSE	0.003248981
ARNT	SERAC1	13	homer__TCACGTGAYH_Cbf1	3.75	FALSE	0.0014416
ARNT	SIRT7	4	homer__TCACGTGAYH_Cbf1	3.75	FALSE	0.002064342
ARNT	SMARCD3	6	homer__TCACGTGAYH_Cbf1	3.75	FALSE	0.002098291
ARNT	SMYD3	5	homer__TCACGTGAYH_Cbf1	3.75	FALSE	0.010333229
ARNT	STARD3NL	4	homer__TCACGTGAYH_Cbf1	3.75	FALSE	0.003457616
ARNT	STAT5B	20	yetfasco__YOR344C_397	3.75	FALSE	0.023070106
ARNT	TBC1D19	17	homer__TCACGTGAYH_Cbf1	3.75	FALSE	0.014894568
ARNT	TCEAL5	22	homer__TCACGTGAYH_Cbf1	3.75	FALSE	0.004758319
ARNT	TIMP2	8	homer__TCACGTGAYH_Cbf1	3.75	FALSE	0.00665535
ARNT	TP53I11	11	homer__TCACGTGAYH_Cbf1	3.75	FALSE	0.012442325
ARNT	TRAM2	8	homer__TCACGTGAYH_Cbf1	3.75	FALSE	0.001964439
ARNT	TSEN15	3	homer__TCACGTGAYH_Cbf1	3.75	FALSE	0.001851875
ARNT	TTLL1	2	homer__TCACGTGAYH_Cbf1	3.75	FALSE	0.001982555
ARNT	YWHAB	6	homer__TCACGTGAYH_Cbf1	3.75	FALSE	0.002909967
ARNT	ZNF195	4	homer__TCACGTGAYH_Cbf1	3.75	FALSE	0.003926786
ARNT	ARG2	1	cisbp__M4552	3.74	FALSE	0.00109132
ARNT	DOK1	11	cisbp__M4552	3.74	FALSE	0.016594204
ARNT	FAM131A	1	cisbp__M4552	3.74	FALSE	0.001304592
ARNT	PPP3R1	4	cisbp__M4552	3.74	FALSE	0.00151304
ARNT	BTF3L4	8	cisbp__M6518	3.73	FALSE	0.001535773
ARNT	ENC1	25	cisbp__M0246	3.73	FALSE	0.019790325
ARNT	GATA6	6	cisbp__M6518	3.73	FALSE	0.001201189
ARNT	LACTB	2	cisbp__M0246	3.73	FALSE	0.022331121
ARNT	PLTP	4	cisbp__M6518	3.73	FALSE	0.001300495
ARNT	SYMPK	15	cisbp__M0246	3.73	FALSE	0.032332008
ARNT	TSEN2	10	cisbp__M6518	3.73	FALSE	0.002965348
ARNT	ZBTB17	6	cisbp__M6518	3.73	FALSE	0.003654701
ARNT	MOSPD2	5	cisbp__M5290	3.72	FALSE	0.001423075
ARNT	RHOQ	11	cisbp__M5290	3.72	FALSE	0.007694678
ARNT	STAT6	12	cisbp__M5290	3.72	FALSE	0.001017434
ARNT	ACIN1	3	swissregulon__hs__SREBF1_2.p2	3.71	FALSE	0.009458246
ARNT	ACTA2	6	swissregulon__hs__SREBF1_2.p2	3.71	FALSE	0.001907487
ARNT	ANK3	3	swissregulon__hs__SREBF1_2.p2	3.71	FALSE	0.001199667
ARNT	ARMC10	3	swissregulon__hs__SREBF1_2.p2	3.71	FALSE	0.01534708
ARNT	CARS	2	swissregulon__hs__SREBF1_2.p2	3.71	FALSE	0.001682682
ARNT	CBX1	10	swissregulon__hs__SREBF1_2.p2	3.71	FALSE	0.016874634
ARNT	CCDC149	5	swissregulon__hs__SREBF1_2.p2	3.71	FALSE	0.004314701
ARNT	COL4A2	5	swissregulon__hs__SREBF1_2.p2	3.71	FALSE	0.00157102
ARNT	COL6A2	1	swissregulon__hs__SREBF1_2.p2	3.71	FALSE	0.002738993
ARNT	COTL1	5	swissregulon__hs__SREBF1_2.p2	3.71	FALSE	0.005781531
ARNT	CREBZF	3	swissregulon__hs__SREBF1_2.p2	3.71	FALSE	0.002172653
ARNT	EPS8	1	swissregulon__hs__SREBF1_2.p2	3.71	FALSE	0.003603943
ARNT	FAM172A	1	swissregulon__hs__SREBF1_2.p2	3.71	FALSE	0.001125784
ARNT	FAM98B	3	swissregulon__hs__SREBF1_2.p2	3.71	FALSE	0.010760363
ARNT	FAS	8	swissregulon__hs__SREBF1_2.p2	3.71	FALSE	0.005408387
ARNT	FBLIM1	6	swissregulon__hs__SREBF1_2.p2	3.71	FALSE	0.003159246
ARNT	GAS6	17	swissregulon__hs__SREBF1_2.p2	3.71	FALSE	0.001449589
ARNT	GNB5	3	swissregulon__hs__SREBF1_2.p2	3.71	FALSE	0.015908994
ARNT	HEXB	6	swissregulon__hs__SREBF1_2.p2	3.71	FALSE	0.017647575
ARNT	HP1BP3	7	swissregulon__hs__SREBF1_2.p2	3.71	FALSE	0.001914935
ARNT	JAK1	6	swissregulon__hs__SREBF1_2.p2	3.71	FALSE	0.013855394
ARNT	KDELC1	12	swissregulon__hs__SREBF1_2.p2	3.71	FALSE	0.016359726
ARNT	KIF2A	11	swissregulon__hs__SREBF1_2.p2	3.71	FALSE	0.001401417
ARNT	LCA5	2	swissregulon__hs__SREBF1_2.p2	3.71	FALSE	0.00320161
ARNT	MANBA	1	swissregulon__hs__SREBF1_2.p2	3.71	FALSE	0.001040179
ARNT	MARVELD1	1	swissregulon__hs__SREBF1_2.p2	3.71	FALSE	0.001524733
ARNT	MICAL1	2	swissregulon__hs__SREBF1_2.p2	3.71	FALSE	0.004150434
ARNT	MKNK1	4	swissregulon__hs__SREBF1_2.p2	3.71	FALSE	0.001258277
ARNT	MTMR6	4	swissregulon__hs__SREBF1_2.p2	3.71	FALSE	0.01014371
ARNT	N4BP2	3	swissregulon__hs__SREBF1_2.p2	3.71	FALSE	0.006264936
ARNT	OPTN	4	swissregulon__hs__SREBF1_2.p2	3.71	FALSE	0.002808399
ARNT	PCNX	2	swissregulon__hs__SREBF1_2.p2	3.71	FALSE	0.003202844
ARNT	PGM5	1	swissregulon__hs__SREBF1_2.p2	3.71	FALSE	0.003271043
ARNT	PHF3	4	swissregulon__hs__SREBF1_2.p2	3.71	FALSE	0.003528539
ARNT	PI15	1	swissregulon__hs__SREBF1_2.p2	3.71	FALSE	0.002484438
ARNT	PQLC2	20	swissregulon__hs__SREBF1_2.p2	3.71	FALSE	0.030077663
ARNT	RALY	9	swissregulon__hs__SREBF1_2.p2	3.71	FALSE	0.00944668
ARNT	RAP1GDS1	4	swissregulon__hs__SREBF1_2.p2	3.71	FALSE	0.002160187
ARNT	RBM28	2	swissregulon__hs__SREBF1_2.p2	3.71	FALSE	0.001107616
ARNT	REEP4	8	swissregulon__hs__SREBF1_2.p2	3.71	FALSE	0.012307074
ARNT	RNF185	3	swissregulon__hs__SREBF1_2.p2	3.71	FALSE	0.016876505
ARNT	SCARB2	15	swissregulon__hs__SREBF1_2.p2	3.71	FALSE	0.016757354
ARNT	SIAH2	8	swissregulon__hs__SREBF1_2.p2	3.71	FALSE	0.003633548
ARNT	SOD3	4	swissregulon__hs__SREBF1_2.p2	3.71	FALSE	0.004095259
ARNT	SPATS2	1	swissregulon__hs__SREBF1_2.p2	3.71	FALSE	0.003853426
ARNT	ST5	15	swissregulon__hs__SREBF1_2.p2	3.71	FALSE	0.015376158
ARNT	TADA3	3	swissregulon__hs__SREBF1_2.p2	3.71	FALSE	0.001895301
ARNT	TUBD1	1	swissregulon__hs__SREBF1_2.p2	3.71	FALSE	0.004351546
ARNT	VPS18	3	swissregulon__hs__SREBF1_2.p2	3.71	FALSE	0.007564131
ARNT	ZFPM2	7	swissregulon__hs__SREBF1_2.p2	3.71	FALSE	0.005639848
ARNT	ZNF518B	7	swissregulon__hs__SREBF1_2.p2	3.71	FALSE	0.013263817
ARNT	ZNF71	11	swissregulon__hs__SREBF1_2.p2	3.71	FALSE	0.005057354
ARNT	FBXO30	19	dbcorrdb__NFE2__ENCSR000DZY_1__m1	3.69	FALSE	0.009790982
ARNT	ACTG1	1	cisbp__M0246	3.68	FALSE	0.001766363
ARNT	LIG1	6	cisbp__M0246	3.68	FALSE	0.00321747
ARNT	ERC1	1	cisbp__M4552	3.63	FALSE	0.018374172
ARNT	MED24	1	cisbp__M4552	3.63	FALSE	0.018905852
ARNT	ADAM33	8	transfac_pro__M07637	3.62	FALSE	0.01690113
ARNT	ARHGAP26	2	transfac_pro__M07637	3.62	FALSE	0.001977359
ARNT	ASAH1	3	transfac_pro__M07637	3.62	FALSE	0.003808519
ARNT	ASPN	2	transfac_pro__M07637	3.62	FALSE	0.001279023
ARNT	CBX4	5	transfac_pro__M07637	3.62	FALSE	0.001275036
ARNT	CDC123	4	transfac_pro__M07637	3.62	FALSE	0.003598052
ARNT	CDKN1C	3	transfac_pro__M07637	3.62	FALSE	0.002083124
ARNT	CNOT3	2	transfac_pro__M07637	3.62	FALSE	0.002883597
ARNT	COQ2	4	transfac_pro__M07637	3.62	FALSE	0.001013202
ARNT	CPE	2	transfac_pro__M07637	3.62	FALSE	0.001076808
ARNT	CPNE8	1	transfac_pro__M07637	3.62	FALSE	0.012971997
ARNT	CTCF	4	transfac_pro__M07637	3.62	FALSE	0.002073315
ARNT	CUL1	3	transfac_pro__M07637	3.62	FALSE	0.004377838
ARNT	D2HGDH	3	transfac_pro__M07637	3.62	FALSE	0.003715137
ARNT	DCUN1D5	5	transfac_pro__M07637	3.62	FALSE	0.002887693
ARNT	DEDD	2	transfac_pro__M07637	3.62	FALSE	0.009629982
ARNT	DR1	3	transfac_pro__M07637	3.62	FALSE	0.00260354
ARNT	EIF3M	1	transfac_pro__M07637	3.62	FALSE	0.002246795
ARNT	ERI1	8	transfac_pro__M07637	3.62	FALSE	0.001735687
ARNT	FAM3A	4	transfac_pro__M07637	3.62	FALSE	0.023297998
ARNT	FHL3	5	transfac_pro__M07637	3.62	FALSE	0.008433938
ARNT	GPRC5C	5	transfac_pro__M07637	3.62	FALSE	0.004228539
ARNT	GSN	2	transfac_pro__M07637	3.62	FALSE	0.001019912
ARNT	HACE1	6	transfac_pro__M07637	3.62	FALSE	0.002418493
ARNT	IFT81	2	transfac_pro__M07637	3.62	FALSE	0.002931061
ARNT	ILVBL	4	transfac_pro__M07637	3.62	FALSE	0.001386144
ARNT	JAK2	4	transfac_pro__M07637	3.62	FALSE	0.001472079
ARNT	KCNQ1OT1	1	transfac_pro__M07637	3.62	FALSE	0.002670555
ARNT	LBH	3	transfac_pro__M07637	3.62	FALSE	0.002153547
ARNT	LDB2	5	transfac_pro__M07637	3.62	FALSE	0.003834284
ARNT	P2RX7	1	transfac_pro__M07637	3.62	FALSE	0.002018336
ARNT	PEX5	2	transfac_pro__M07637	3.62	FALSE	0.013910034
ARNT	POR	2	transfac_pro__M07637	3.62	FALSE	0.006413695
ARNT	PRPSAP1	24	transfac_pro__M07637	3.62	FALSE	0.009924619
ARNT	RBM24	2	transfac_pro__M07637	3.62	FALSE	0.002579018
ARNT	RNF216	4	transfac_pro__M07637	3.62	FALSE	0.011787311
ARNT	SIRT2	2	transfac_pro__M07637	3.62	FALSE	0.014750417
ARNT	SMU1	4	transfac_pro__M07637	3.62	FALSE	0.002943131
ARNT	SNRPB2	8	transfac_pro__M07637	3.62	FALSE	0.001552142
ARNT	TFG	7	transfac_pro__M07637	3.62	FALSE	0.006351933
ARNT	TNRC6C	3	transfac_pro__M07637	3.62	FALSE	0.013591282
ARNT	TRAF7	2	transfac_pro__M07637	3.62	FALSE	0.014767334
ARNT	UBE2V1	7	transfac_pro__M07637	3.62	FALSE	0.00148684
ARNT	VPS41	2	transfac_pro__M07637	3.62	FALSE	0.004695951
ARNT	ABCF1	9	transfac_pro__M09497	3.57	FALSE	0.010497775
ARNT	APOC1	3	transfac_pro__M09497	3.57	FALSE	0.018953502
ARNT	C1orf109	2	transfac_pro__M09497	3.57	FALSE	0.009022346
ARNT	CALHM2	2	transfac_pro__M09497	3.57	FALSE	0.015412647
ARNT	CAND1	42	transfac_pro__M09497	3.57	FALSE	0.014214941
ARNT	CBR3	6	transfac_pro__M09497	3.57	FALSE	0.011603753
ARNT	CNOT10	4	transfac_pro__M09497	3.57	FALSE	0.00595902
ARNT	CNTLN	8	transfac_pro__M09497	3.57	FALSE	0.026783527
ARNT	COPS3	6	transfac_pro__M09497	3.57	FALSE	0.007757719
ARNT	CPOX	2	transfac_pro__M09497	3.57	FALSE	0.007342434
ARNT	CYB5R2	11	transfac_pro__M09497	3.57	FALSE	0.009181559
ARNT	DBN1	10	transfac_pro__M09497	3.57	FALSE	0.023754593
ARNT	EEFSEC	3	transfac_pro__M09497	3.57	FALSE	0.006569436
ARNT	EXOG	12	transfac_pro__M09497	3.57	FALSE	0.006296553
ARNT	FAM193A	2	transfac_pro__M09497	3.57	FALSE	0.014392271
ARNT	GOLIM4	2	transfac_pro__M09497	3.57	FALSE	0.005485048
ARNT	IL34	7	transfac_pro__M09497	3.57	FALSE	0.014572301
ARNT	ITFG2	2	transfac_pro__M09497	3.57	FALSE	0.007647307
ARNT	KLHL7	9	transfac_pro__M09497	3.57	FALSE	0.019113844
ARNT	KPNA1	7	transfac_pro__M09497	3.57	FALSE	0.015332006
ARNT	LRRN4CL	2	transfac_pro__M09497	3.57	FALSE	0.005581606
ARNT	MAGED1	11	transfac_pro__M09497	3.57	FALSE	0.005929291
ARNT	MBD1	3	transfac_pro__M09497	3.57	FALSE	0.006449305
ARNT	MCOLN3	8	transfac_pro__M09497	3.57	FALSE	0.00857038
ARNT	MFGE8	6	transfac_pro__M09497	3.57	FALSE	0.006028931
ARNT	MIER2	2	transfac_pro__M09497	3.57	FALSE	0.014425617
ARNT	NDRG3	3	transfac_pro__M09497	3.57	FALSE	0.013293399
ARNT	ORMDL3	4	transfac_pro__M09497	3.57	FALSE	0.011025279
ARNT	PLXNA1	3	transfac_pro__M09497	3.57	FALSE	0.005451235
ARNT	PNKP	6	transfac_pro__M09497	3.57	FALSE	0.008225363
ARNT	POLR1E	10	transfac_pro__M09497	3.57	FALSE	0.010451454
ARNT	PPP6R3	6	transfac_pro__M09497	3.57	FALSE	0.016242783
ARNT	PRKACA	2	transfac_pro__M09497	3.57	FALSE	0.012346769
ARNT	PSMB2	15	transfac_pro__M09497	3.57	FALSE	0.011234538
ARNT	PSMC6	9	transfac_pro__M09497	3.57	FALSE	0.00503934
ARNT	PUSL1	14	transfac_pro__M09497	3.57	FALSE	0.023697881
ARNT	RAB23	2	transfac_pro__M09497	3.57	FALSE	0.009949226
ARNT	RING1	6	transfac_pro__M09497	3.57	FALSE	0.012632495
ARNT	RIOK2	6	transfac_pro__M09497	3.57	FALSE	0.010304828
ARNT	RPA1	38	transfac_pro__M09497	3.57	FALSE	0.013036264
ARNT	RTF1	5	transfac_pro__M09497	3.57	FALSE	0.016873757
ARNT	SESN1	10	transfac_pro__M09497	3.57	FALSE	0.035708931
ARNT	SETDB1	12	transfac_pro__M09497	3.57	FALSE	0.027520626
ARNT	SNRNP70	10	transfac_pro__M09497	3.57	FALSE	0.010966544
ARNT	SPG11	2	transfac_pro__M09497	3.57	FALSE	0.006302569
ARNT	SPHK2	2	transfac_pro__M09497	3.57	FALSE	0.015904701
ARNT	TAF12	18	transfac_pro__M09497	3.57	FALSE	0.014764486
ARNT	TNPO1	5	transfac_pro__M09497	3.57	FALSE	0.009877134
ARNT	TRAF5	6	transfac_pro__M09497	3.57	FALSE	0.010958723
ARNT	WDR77	7	transfac_pro__M09497	3.57	FALSE	0.005752466
ARNT	ZMYM3	12	transfac_pro__M09497	3.57	FALSE	0.006213877
ARNT	ZNF135	4	transfac_pro__M09497	3.57	FALSE	0.006251055
ARNT	ZNF211	2	transfac_pro__M09497	3.57	FALSE	0.005471505
ARNT	ZNF428	2	transfac_pro__M09497	3.57	FALSE	0.009913557
ARNT	ZNF566	10	transfac_pro__M09497	3.57	FALSE	0.020226887
ARNT	ABR	109	flyfactorsurvey__tgo_cyc_SANGER_5_FBgn0015014	3.56	TRUE	0.007015821
ARNT	ACAP3	42	flyfactorsurvey__tgo_cyc_SANGER_5_FBgn0015014	3.56	TRUE	0.012492592
ARNT	ACTN1	107	flyfactorsurvey__tgo_cyc_SANGER_5_FBgn0015014	3.56	TRUE	0.007019481
ARNT	AKAP13	8	flyfactorsurvey__tgo_cyc_SANGER_5_FBgn0015014	3.56	TRUE	0.002901411
ARNT	AKT1S1	8	flyfactorsurvey__tgo_cyc_SANGER_5_FBgn0015014	3.56	TRUE	0.002190446
ARNT	ALDH1A3	17	flyfactorsurvey__tgo_cyc_SANGER_5_FBgn0015014	3.56	TRUE	0.002918691
ARNT	ALG1	13	flyfactorsurvey__tgo_cyc_SANGER_5_FBgn0015014	3.56	TRUE	0.002495627
ARNT	ANKH	28	flyfactorsurvey__tgo_cyc_SANGER_5_FBgn0015014	3.56	TRUE	0.002239534
ARNT	ANKRD12	268	flyfactorsurvey__tgo_cyc_SANGER_5_FBgn0015014	3.56	TRUE	0.009225636
ARNT	AP1S2	179	flyfactorsurvey__tgo_cyc_SANGER_5_FBgn0015014	3.56	TRUE	0.009395324
ARNT	ARHGDIB	14	flyfactorsurvey__tgo_cyc_SANGER_5_FBgn0015014	3.56	TRUE	0.001269878
ARNT	ARL15	11	flyfactorsurvey__tgo_cyc_SANGER_5_FBgn0015014	3.56	TRUE	0.001971854
ARNT	ARMC2	14	flyfactorsurvey__tgo_cyc_SANGER_5_FBgn0015014	3.56	TRUE	0.001075499
ARNT	ARMCX1	176	flyfactorsurvey__tgo_cyc_SANGER_5_FBgn0015014	3.56	TRUE	0.025031887
ARNT	ARMCX2	72	flyfactorsurvey__tgo_cyc_SANGER_5_FBgn0015014	3.56	TRUE	0.003244065
ARNT	ARMCX3	340	flyfactorsurvey__tgo_cyc_SANGER_5_FBgn0015014	3.56	TRUE	0.02466346
ARNT	ARMCX6	119	flyfactorsurvey__tgo_cyc_SANGER_5_FBgn0015014	3.56	TRUE	0.00462923
ARNT	ARNTL	17	flyfactorsurvey__tgo_cyc_SANGER_5_FBgn0015014	3.56	TRUE	0.005589202
ARNT	ARPC5	86	flyfactorsurvey__tgo_cyc_SANGER_5_FBgn0015014	3.56	TRUE	0.002979007
ARNT	ARSB	25	flyfactorsurvey__tgo_cyc_SANGER_5_FBgn0015014	3.56	TRUE	0.005502212
ARNT	ASNA1	153	flyfactorsurvey__tgo_cyc_SANGER_5_FBgn0015014	3.56	TRUE	0.008830725
ARNT	ATG14	20	flyfactorsurvey__tgo_cyc_SANGER_5_FBgn0015014	3.56	TRUE	0.004434088
ARNT	ATG2B	16	flyfactorsurvey__tgo_cyc_SANGER_5_FBgn0015014	3.56	TRUE	0.001003522
ARNT	ATL2	16	flyfactorsurvey__tgo_cyc_SANGER_5_FBgn0015014	3.56	TRUE	0.001132238
ARNT	ATP6V0A1	9	flyfactorsurvey__tgo_cyc_SANGER_5_FBgn0015014	3.56	TRUE	0.001678085
ARNT	ATP6V0D1	87	flyfactorsurvey__tgo_cyc_SANGER_5_FBgn0015014	3.56	TRUE	0.003660201
ARNT	ATP6V1C1	63	flyfactorsurvey__tgo_cyc_SANGER_5_FBgn0015014	3.56	TRUE	0.016666153
ARNT	ATP8B1	27	flyfactorsurvey__tgo_cyc_SANGER_5_FBgn0015014	3.56	TRUE	0.009764003
ARNT	ATXN3	222	flyfactorsurvey__tgo_cyc_SANGER_5_FBgn0015014	3.56	TRUE	0.01301321
ARNT	BANP	43	flyfactorsurvey__tgo_cyc_SANGER_5_FBgn0015014	3.56	TRUE	0.007456377
ARNT	BAX	91	flyfactorsurvey__tgo_cyc_SANGER_5_FBgn0015014	3.56	TRUE	0.001022194
ARNT	BCL2	31	flyfactorsurvey__tgo_cyc_SANGER_5_FBgn0015014	3.56	TRUE	0.013982541
ARNT	BCL9	5	flyfactorsurvey__tgo_cyc_SANGER_5_FBgn0015014	3.56	TRUE	0.001791878
ARNT	BMPR1A	4	flyfactorsurvey__tgo_cyc_SANGER_5_FBgn0015014	3.56	TRUE	0.00284857
ARNT	BNC2	11	flyfactorsurvey__tgo_cyc_SANGER_5_FBgn0015014	3.56	TRUE	0.002841654
ARNT	BOC	4	flyfactorsurvey__tgo_cyc_SANGER_5_FBgn0015014	3.56	TRUE	0.001615784
ARNT	C15orf57	18	flyfactorsurvey__tgo_cyc_SANGER_5_FBgn0015014	3.56	TRUE	0.001001408
ARNT	C20orf27	20	flyfactorsurvey__tgo_cyc_SANGER_5_FBgn0015014	3.56	TRUE	0.001552222
ARNT	C2orf88	4	flyfactorsurvey__tgo_cyc_SANGER_5_FBgn0015014	3.56	TRUE	0.00106921
ARNT	C9orf85	19	flyfactorsurvey__tgo_cyc_SANGER_5_FBgn0015014	3.56	TRUE	0.002773781
ARNT	CACNA1C	54	flyfactorsurvey__tgo_cyc_SANGER_5_FBgn0015014	3.56	TRUE	0.023391306
ARNT	CALD1	34	flyfactorsurvey__tgo_cyc_SANGER_5_FBgn0015014	3.56	TRUE	0.00676296
ARNT	CAMK1	171	flyfactorsurvey__tgo_cyc_SANGER_5_FBgn0015014	3.56	TRUE	0.014963856
ARNT	CAMK2D	75	flyfactorsurvey__tgo_cyc_SANGER_5_FBgn0015014	3.56	TRUE	0.003377624
ARNT	CANT1	4	flyfactorsurvey__tgo_cyc_SANGER_5_FBgn0015014	3.56	TRUE	0.001440318
ARNT	CBL	33	flyfactorsurvey__tgo_cyc_SANGER_5_FBgn0015014	3.56	TRUE	0.004814419
ARNT	CCDC97	10	flyfactorsurvey__tgo_cyc_SANGER_5_FBgn0015014	3.56	TRUE	0.005050015
ARNT	CD276	115	flyfactorsurvey__tgo_cyc_SANGER_5_FBgn0015014	3.56	TRUE	0.025978629
ARNT	CD63	38	flyfactorsurvey__tgo_cyc_SANGER_5_FBgn0015014	3.56	TRUE	0.001792232
ARNT	CDK17	44	flyfactorsurvey__tgo_cyc_SANGER_5_FBgn0015014	3.56	TRUE	0.015029142
ARNT	CDKL3	85	flyfactorsurvey__tgo_cyc_SANGER_5_FBgn0015014	3.56	TRUE	0.001370226
ARNT	CDYL	24	flyfactorsurvey__tgo_cyc_SANGER_5_FBgn0015014	3.56	TRUE	0.001535532
ARNT	CEP57	114	flyfactorsurvey__tgo_cyc_SANGER_5_FBgn0015014	3.56	TRUE	0.026214248
ARNT	CLCN4	94	flyfactorsurvey__tgo_cyc_SANGER_5_FBgn0015014	3.56	TRUE	0.007436082
ARNT	CLCN7	85	flyfactorsurvey__tgo_cyc_SANGER_5_FBgn0015014	3.56	TRUE	0.001558918
ARNT	CLIP1	4	flyfactorsurvey__tgo_cyc_SANGER_5_FBgn0015014	3.56	TRUE	0.002989236
ARNT	CLK3	32	flyfactorsurvey__tgo_cyc_SANGER_5_FBgn0015014	3.56	TRUE	0.010828864
ARNT	CMKLR1	24	flyfactorsurvey__tgo_cyc_SANGER_5_FBgn0015014	3.56	TRUE	0.002880372
ARNT	CNOT4	17	flyfactorsurvey__tgo_cyc_SANGER_5_FBgn0015014	3.56	TRUE	0.002003238
ARNT	CPEB1	37	flyfactorsurvey__tgo_cyc_SANGER_5_FBgn0015014	3.56	TRUE	0.001639582
ARNT	CPNE2	45	flyfactorsurvey__tgo_cyc_SANGER_5_FBgn0015014	3.56	TRUE	0.002400783
ARNT	CREB1	14	flyfactorsurvey__tgo_cyc_SANGER_5_FBgn0015014	3.56	TRUE	0.004844909
ARNT	CRISPLD1	176	flyfactorsurvey__tgo_cyc_SANGER_5_FBgn0015014	3.56	TRUE	0.006070159
ARNT	CROCC	219	flyfactorsurvey__tgo_cyc_SANGER_5_FBgn0015014	3.56	TRUE	0.029694036
ARNT	CTBP2	144	flyfactorsurvey__tgo_cyc_SANGER_5_FBgn0015014	3.56	TRUE	0.010281869
ARNT	CTNNBIP1	10	flyfactorsurvey__tgo_cyc_SANGER_5_FBgn0015014	3.56	TRUE	0.00235991
ARNT	CTNS	40	flyfactorsurvey__tgo_cyc_SANGER_5_FBgn0015014	3.56	TRUE	0.015486142
ARNT	CTSB	154	flyfactorsurvey__tgo_cyc_SANGER_5_FBgn0015014	3.56	TRUE	0.015953466
ARNT	CUL4B	80	flyfactorsurvey__tgo_cyc_SANGER_5_FBgn0015014	3.56	TRUE	0.005110784
ARNT	CUL5	57	flyfactorsurvey__tgo_cyc_SANGER_5_FBgn0015014	3.56	TRUE	0.003065576
ARNT	CUX1	6	flyfactorsurvey__tgo_cyc_SANGER_5_FBgn0015014	3.56	TRUE	0.003781444
ARNT	CYFIP1	7	flyfactorsurvey__tgo_cyc_SANGER_5_FBgn0015014	3.56	TRUE	0.004658865
ARNT	DCAF8	89	flyfactorsurvey__tgo_cyc_SANGER_5_FBgn0015014	3.56	TRUE	0.019967893
ARNT	DENR	40	flyfactorsurvey__tgo_cyc_SANGER_5_FBgn0015014	3.56	TRUE	0.003856685
ARNT	DHX30	42	flyfactorsurvey__tgo_cyc_SANGER_5_FBgn0015014	3.56	TRUE	0.013435222
ARNT	DHX35	70	flyfactorsurvey__tgo_cyc_SANGER_5_FBgn0015014	3.56	TRUE	0.001074959
ARNT	DIP2B	34	flyfactorsurvey__tgo_cyc_SANGER_5_FBgn0015014	3.56	TRUE	0.014015539
ARNT	DMD	5	flyfactorsurvey__tgo_cyc_SANGER_5_FBgn0015014	3.56	TRUE	0.001711648
ARNT	DNAJC13	212	flyfactorsurvey__tgo_cyc_SANGER_5_FBgn0015014	3.56	TRUE	0.020760936
ARNT	DNAJC16	73	flyfactorsurvey__tgo_cyc_SANGER_5_FBgn0015014	3.56	TRUE	0.001188553
ARNT	DNAJC8	349	flyfactorsurvey__tgo_cyc_SANGER_5_FBgn0015014	3.56	TRUE	0.023474495
ARNT	DNMT3A	233	flyfactorsurvey__tgo_cyc_SANGER_5_FBgn0015014	3.56	TRUE	0.012646553
ARNT	DOLK	204	flyfactorsurvey__tgo_cyc_SANGER_5_FBgn0015014	3.56	TRUE	0.013204798
ARNT	DPYSL4	21	flyfactorsurvey__tgo_cyc_SANGER_5_FBgn0015014	3.56	TRUE	0.003004984
ARNT	DSCR3	40	flyfactorsurvey__tgo_cyc_SANGER_5_FBgn0015014	3.56	TRUE	0.001179313
ARNT	DSTYK	4	flyfactorsurvey__tgo_cyc_SANGER_5_FBgn0015014	3.56	TRUE	0.001459788
ARNT	DVL2	309	flyfactorsurvey__tgo_cyc_SANGER_5_FBgn0015014	3.56	TRUE	0.019501917
ARNT	EDNRA	15	flyfactorsurvey__tgo_cyc_SANGER_5_FBgn0015014	3.56	TRUE	0.012980698
ARNT	EHMT2	92	flyfactorsurvey__tgo_cyc_SANGER_5_FBgn0015014	3.56	TRUE	0.007619802
ARNT	EIF4G3	4	taipale__ARNTL_DBD_GTCACGTGAC	3.56	FALSE	0.003392638
ARNT	EIF5A2	63	flyfactorsurvey__tgo_cyc_SANGER_5_FBgn0015014	3.56	TRUE	0.004479688
ARNT	ELOVL4	82	flyfactorsurvey__tgo_cyc_SANGER_5_FBgn0015014	3.56	TRUE	0.03643514
ARNT	ELOVL5	46	flyfactorsurvey__tgo_cyc_SANGER_5_FBgn0015014	3.56	TRUE	0.00507357
ARNT	ERP29	181	flyfactorsurvey__tgo_cyc_SANGER_5_FBgn0015014	3.56	TRUE	0.007266649
ARNT	EXTL2	154	flyfactorsurvey__tgo_cyc_SANGER_5_FBgn0015014	3.56	TRUE	0.028701941
ARNT	FAM118B	190	flyfactorsurvey__tgo_cyc_SANGER_5_FBgn0015014	3.56	TRUE	0.030720429
ARNT	FAM13B	46	flyfactorsurvey__tgo_cyc_SANGER_5_FBgn0015014	3.56	TRUE	0.004763584
ARNT	FAM168A	21	flyfactorsurvey__tgo_cyc_SANGER_5_FBgn0015014	3.56	TRUE	0.002791208
ARNT	FAM195B	19	flyfactorsurvey__tgo_cyc_SANGER_5_FBgn0015014	3.56	TRUE	0.001499709
ARNT	FBXO33	191	flyfactorsurvey__tgo_cyc_SANGER_5_FBgn0015014	3.56	TRUE	0.014618949
ARNT	FILIP1	18	flyfactorsurvey__tgo_cyc_SANGER_5_FBgn0015014	3.56	TRUE	0.00368517
ARNT	FLCN	28	flyfactorsurvey__tgo_cyc_SANGER_5_FBgn0015014	3.56	TRUE	0.002174503
ARNT	FNIP1	340	flyfactorsurvey__tgo_cyc_SANGER_5_FBgn0015014	3.56	TRUE	0.022256225
ARNT	FOXN3	38	flyfactorsurvey__tgo_cyc_SANGER_5_FBgn0015014	3.56	TRUE	0.010233761
ARNT	FOXP1	58	flyfactorsurvey__tgo_cyc_SANGER_5_FBgn0015014	3.56	TRUE	0.013429606
ARNT	FOXRED2	272	flyfactorsurvey__tgo_cyc_SANGER_5_FBgn0015014	3.56	TRUE	0.010689215
ARNT	FUCA1	19	flyfactorsurvey__tgo_cyc_SANGER_5_FBgn0015014	3.56	TRUE	0.001454474
ARNT	FXR1	23	flyfactorsurvey__tgo_cyc_SANGER_5_FBgn0015014	3.56	TRUE	0.010729699
ARNT	GALK2	19	flyfactorsurvey__tgo_cyc_SANGER_5_FBgn0015014	3.56	TRUE	0.002978931
ARNT	GBA	60	flyfactorsurvey__tgo_cyc_SANGER_5_FBgn0015014	3.56	TRUE	0.001390614
ARNT	GIT2	209	flyfactorsurvey__tgo_cyc_SANGER_5_FBgn0015014	3.56	TRUE	0.017008822
ARNT	GLIPR1	16	flyfactorsurvey__tgo_cyc_SANGER_5_FBgn0015014	3.56	TRUE	0.005315947
ARNT	GLRX3	18	flyfactorsurvey__tgo_cyc_SANGER_5_FBgn0015014	3.56	TRUE	0.001500267
ARNT	GM2A	44	flyfactorsurvey__tgo_cyc_SANGER_5_FBgn0015014	3.56	TRUE	0.026448442
ARNT	GNL1	17	flyfactorsurvey__tgo_cyc_SANGER_5_FBgn0015014	3.56	TRUE	0.016715372
ARNT	GSDMD	39	flyfactorsurvey__tgo_cyc_SANGER_5_FBgn0015014	3.56	TRUE	0.009690334
ARNT	GTF2H1	91	flyfactorsurvey__tgo_cyc_SANGER_5_FBgn0015014	3.56	TRUE	0.004575249
ARNT	GTF3A	7	flyfactorsurvey__tgo_cyc_SANGER_5_FBgn0015014	3.56	TRUE	0.001341982
ARNT	GULP1	6	flyfactorsurvey__tgo_cyc_SANGER_5_FBgn0015014	3.56	TRUE	0.002891995
ARNT	GYG1	41	flyfactorsurvey__tgo_cyc_SANGER_5_FBgn0015014	3.56	TRUE	0.002870264
ARNT	H2AFY	101	flyfactorsurvey__tgo_cyc_SANGER_5_FBgn0015014	3.56	TRUE	0.005254758
ARNT	HDAC5	72	flyfactorsurvey__tgo_cyc_SANGER_5_FBgn0015014	3.56	TRUE	0.001558805
ARNT	HERC1	70	flyfactorsurvey__tgo_cyc_SANGER_5_FBgn0015014	3.56	TRUE	0.007853362
ARNT	HIVEP1	82	flyfactorsurvey__tgo_cyc_SANGER_5_FBgn0015014	3.56	TRUE	0.008726367
ARNT	HLX	71	flyfactorsurvey__tgo_cyc_SANGER_5_FBgn0015014	3.56	TRUE	0.024017964
ARNT	HNRNPM	27	flyfactorsurvey__tgo_cyc_SANGER_5_FBgn0015014	3.56	TRUE	0.002564116
ARNT	HOXA11	72	flyfactorsurvey__tgo_cyc_SANGER_5_FBgn0015014	3.56	TRUE	0.002462002
ARNT	HSD17B7	7	flyfactorsurvey__tgo_cyc_SANGER_5_FBgn0015014	3.56	TRUE	0.003285149
ARNT	HSDL1	75	flyfactorsurvey__tgo_cyc_SANGER_5_FBgn0015014	3.56	TRUE	0.009954726
ARNT	HSPBAP1	291	flyfactorsurvey__tgo_cyc_SANGER_5_FBgn0015014	3.56	TRUE	0.008486302
ARNT	IGF2R	91	flyfactorsurvey__tgo_cyc_SANGER_5_FBgn0015014	3.56	TRUE	0.001611853
ARNT	ILF3	309	flyfactorsurvey__tgo_cyc_SANGER_5_FBgn0015014	3.56	TRUE	0.00886833
ARNT	IP6K1	154	flyfactorsurvey__tgo_cyc_SANGER_5_FBgn0015014	3.56	TRUE	0.011266644
ARNT	IRF2	1	taipale__ARNTL_DBD_GTCACGTGAC	3.56	FALSE	0.001462286
ARNT	ITPKB	11	flyfactorsurvey__tgo_cyc_SANGER_5_FBgn0015014	3.56	TRUE	0.002934139
ARNT	JMY	15	flyfactorsurvey__tgo_cyc_SANGER_5_FBgn0015014	3.56	TRUE	0.00161992
ARNT	KCNAB1	90	flyfactorsurvey__tgo_cyc_SANGER_5_FBgn0015014	3.56	TRUE	0.009918096
ARNT	KDELR2	4	flyfactorsurvey__tgo_cyc_SANGER_5_FBgn0015014	3.56	TRUE	0.002894551
ARNT	KDM6A	61	flyfactorsurvey__tgo_cyc_SANGER_5_FBgn0015014	3.56	TRUE	0.00102572
ARNT	KHDRBS1	159	flyfactorsurvey__tgo_cyc_SANGER_5_FBgn0015014	3.56	TRUE	0.015946978
ARNT	KHSRP	101	flyfactorsurvey__tgo_cyc_SANGER_5_FBgn0015014	3.56	TRUE	0.00656305
ARNT	KIAA0513	84	flyfactorsurvey__tgo_cyc_SANGER_5_FBgn0015014	3.56	TRUE	0.004379735
ARNT	KLF3	52	flyfactorsurvey__tgo_cyc_SANGER_5_FBgn0015014	3.56	TRUE	0.001397091
ARNT	KLHL22	12	flyfactorsurvey__tgo_cyc_SANGER_5_FBgn0015014	3.56	TRUE	0.005088292
ARNT	KLHL28	43	flyfactorsurvey__tgo_cyc_SANGER_5_FBgn0015014	3.56	TRUE	0.003238463
ARNT	LEFTY2	14	flyfactorsurvey__tgo_cyc_SANGER_5_FBgn0015014	3.56	TRUE	0.002687222
ARNT	LHFPL2	19	flyfactorsurvey__tgo_cyc_SANGER_5_FBgn0015014	3.56	TRUE	0.001722452
ARNT	LIMS1	78	flyfactorsurvey__tgo_cyc_SANGER_5_FBgn0015014	3.56	TRUE	0.008182665
ARNT	LIN52	58	flyfactorsurvey__tgo_cyc_SANGER_5_FBgn0015014	3.56	TRUE	0.001547239
ARNT	LMO4	58	flyfactorsurvey__tgo_cyc_SANGER_5_FBgn0015014	3.56	TRUE	0.017222531
ARNT	LPIN1	16	flyfactorsurvey__tgo_cyc_SANGER_5_FBgn0015014	3.56	TRUE	0.005269476
ARNT	LRIG1	37	flyfactorsurvey__tgo_cyc_SANGER_5_FBgn0015014	3.56	TRUE	0.007365559
ARNT	LRRC58	203	flyfactorsurvey__tgo_cyc_SANGER_5_FBgn0015014	3.56	TRUE	0.023161739
ARNT	LRRC8B	68	flyfactorsurvey__tgo_cyc_SANGER_5_FBgn0015014	3.56	TRUE	0.006516243
ARNT	LSM6	23	flyfactorsurvey__tgo_cyc_SANGER_5_FBgn0015014	3.56	TRUE	0.008356743
ARNT	MAP3K12	61	flyfactorsurvey__tgo_cyc_SANGER_5_FBgn0015014	3.56	TRUE	0.001734394
ARNT	MAPK10	64	flyfactorsurvey__tgo_cyc_SANGER_5_FBgn0015014	3.56	TRUE	0.010658206
ARNT	MAPRE3	28	flyfactorsurvey__tgo_cyc_SANGER_5_FBgn0015014	3.56	TRUE	0.001306811
ARNT	MARK1	6	flyfactorsurvey__tgo_cyc_SANGER_5_FBgn0015014	3.56	TRUE	0.001635258
ARNT	MCOLN1	300	flyfactorsurvey__tgo_cyc_SANGER_5_FBgn0015014	3.56	TRUE	0.018986137
ARNT	MED28	303	flyfactorsurvey__tgo_cyc_SANGER_5_FBgn0015014	3.56	TRUE	0.00866918
ARNT	MFN2	35	flyfactorsurvey__tgo_cyc_SANGER_5_FBgn0015014	3.56	TRUE	0.004513184
ARNT	MGA	91	flyfactorsurvey__tgo_cyc_SANGER_5_FBgn0015014	3.56	TRUE	0.013219047
ARNT	MID1	32	flyfactorsurvey__tgo_cyc_SANGER_5_FBgn0015014	3.56	TRUE	0.001502186
ARNT	MMS19	34	flyfactorsurvey__tgo_cyc_SANGER_5_FBgn0015014	3.56	TRUE	0.004651652
ARNT	MPV17	11	flyfactorsurvey__tgo_cyc_SANGER_5_FBgn0015014	3.56	TRUE	0.002714219
ARNT	MRGPRF	38	flyfactorsurvey__tgo_cyc_SANGER_5_FBgn0015014	3.56	TRUE	0.002657435
ARNT	MTM1	39	flyfactorsurvey__tgo_cyc_SANGER_5_FBgn0015014	3.56	TRUE	0.001838744
ARNT	MTUS1	47	flyfactorsurvey__tgo_cyc_SANGER_5_FBgn0015014	3.56	TRUE	0.011897879
ARNT	MXI1	130	flyfactorsurvey__tgo_cyc_SANGER_5_FBgn0015014	3.56	TRUE	0.021795918
ARNT	MYCBP2	25	flyfactorsurvey__tgo_cyc_SANGER_5_FBgn0015014	3.56	TRUE	0.006434309
ARNT	MYH9	56	flyfactorsurvey__tgo_cyc_SANGER_5_FBgn0015014	3.56	TRUE	0.011371174
ARNT	NAA40	195	flyfactorsurvey__tgo_cyc_SANGER_5_FBgn0015014	3.56	TRUE	0.008403668
ARNT	NAA50	183	flyfactorsurvey__tgo_cyc_SANGER_5_FBgn0015014	3.56	TRUE	0.015146967
ARNT	NBEA	1	taipale__ARNTL_DBD_GTCACGTGAC	3.56	FALSE	0.001763781
ARNT	NCK2	24	flyfactorsurvey__tgo_cyc_SANGER_5_FBgn0015014	3.56	TRUE	0.006941611
ARNT	NDE1	57	flyfactorsurvey__tgo_cyc_SANGER_5_FBgn0015014	3.56	TRUE	0.001822071
ARNT	NFATC3	15	flyfactorsurvey__tgo_cyc_SANGER_5_FBgn0015014	3.56	TRUE	0.002299761
ARNT	NFE2L1	34	flyfactorsurvey__tgo_cyc_SANGER_5_FBgn0015014	3.56	TRUE	0.002075816
ARNT	NFIA	36	flyfactorsurvey__tgo_cyc_SANGER_5_FBgn0015014	3.56	TRUE	0.002389242
ARNT	NFX1	55	flyfactorsurvey__tgo_cyc_SANGER_5_FBgn0015014	3.56	TRUE	0.006277301
ARNT	NPEPPS	15	flyfactorsurvey__tgo_cyc_SANGER_5_FBgn0015014	3.56	TRUE	0.004449643
ARNT	NPTX1	136	flyfactorsurvey__tgo_cyc_SANGER_5_FBgn0015014	3.56	TRUE	0.007222263
ARNT	NSD1	51	flyfactorsurvey__tgo_cyc_SANGER_5_FBgn0015014	3.56	TRUE	0.004227125
ARNT	NUDT9	172	flyfactorsurvey__tgo_cyc_SANGER_5_FBgn0015014	3.56	TRUE	0.018118122
ARNT	OGN	9	flyfactorsurvey__tgo_cyc_SANGER_5_FBgn0015014	3.56	TRUE	0.002107517
ARNT	OSBP	18	flyfactorsurvey__tgo_cyc_SANGER_5_FBgn0015014	3.56	TRUE	0.014224613
ARNT	PABPC4	22	flyfactorsurvey__tgo_cyc_SANGER_5_FBgn0015014	3.56	TRUE	0.006894017
ARNT	PAK1	76	flyfactorsurvey__tgo_cyc_SANGER_5_FBgn0015014	3.56	TRUE	0.018166762
ARNT	PAK3	37	flyfactorsurvey__tgo_cyc_SANGER_5_FBgn0015014	3.56	TRUE	0.009923405
ARNT	PALLD	41	flyfactorsurvey__tgo_cyc_SANGER_5_FBgn0015014	3.56	TRUE	0.013681676
ARNT	PCGF2	45	flyfactorsurvey__tgo_cyc_SANGER_5_FBgn0015014	3.56	TRUE	0.001655615
ARNT	PDCD6IP	176	flyfactorsurvey__tgo_cyc_SANGER_5_FBgn0015014	3.56	TRUE	0.011649961
ARNT	PHC1	26	flyfactorsurvey__tgo_cyc_SANGER_5_FBgn0015014	3.56	TRUE	0.029344062
ARNT	PHC3	174	flyfactorsurvey__tgo_cyc_SANGER_5_FBgn0015014	3.56	TRUE	0.010538201
ARNT	PHF20L1	89	flyfactorsurvey__tgo_cyc_SANGER_5_FBgn0015014	3.56	TRUE	0.001792459
ARNT	PI4KB	34	flyfactorsurvey__tgo_cyc_SANGER_5_FBgn0015014	3.56	TRUE	0.00589341
ARNT	PIP5K1C	4	flyfactorsurvey__tgo_cyc_SANGER_5_FBgn0015014	3.56	TRUE	0.003295495
ARNT	PLD3	76	flyfactorsurvey__tgo_cyc_SANGER_5_FBgn0015014	3.56	TRUE	0.003856133
ARNT	PLS3	188	flyfactorsurvey__tgo_cyc_SANGER_5_FBgn0015014	3.56	TRUE	0.005235485
ARNT	PPFIBP2	62	flyfactorsurvey__tgo_cyc_SANGER_5_FBgn0015014	3.56	TRUE	0.001298348
ARNT	PPM1H	85	flyfactorsurvey__tgo_cyc_SANGER_5_FBgn0015014	3.56	TRUE	0.001023006
ARNT	PRICKLE1	67	flyfactorsurvey__tgo_cyc_SANGER_5_FBgn0015014	3.56	TRUE	0.003766638
ARNT	PRKACB	35	flyfactorsurvey__tgo_cyc_SANGER_5_FBgn0015014	3.56	TRUE	0.005132268
ARNT	PRKAR2B	12	flyfactorsurvey__tgo_cyc_SANGER_5_FBgn0015014	3.56	TRUE	0.002025389
ARNT	PRKCE	57	flyfactorsurvey__tgo_cyc_SANGER_5_FBgn0015014	3.56	TRUE	0.003640497
ARNT	PRKCSH	107	flyfactorsurvey__tgo_cyc_SANGER_5_FBgn0015014	3.56	TRUE	0.004716969
ARNT	PRLR	8	flyfactorsurvey__tgo_cyc_SANGER_5_FBgn0015014	3.56	TRUE	0.004279474
ARNT	PRPF39	199	flyfactorsurvey__tgo_cyc_SANGER_5_FBgn0015014	3.56	TRUE	0.009796042
ARNT	PRPF40B	73	flyfactorsurvey__tgo_cyc_SANGER_5_FBgn0015014	3.56	TRUE	0.020769621
ARNT	PRR16	25	flyfactorsurvey__tgo_cyc_SANGER_5_FBgn0015014	3.56	TRUE	0.001122555
ARNT	PRR3	75	flyfactorsurvey__tgo_cyc_SANGER_5_FBgn0015014	3.56	TRUE	0.01008463
ARNT	PSMD14	8	flyfactorsurvey__tgo_cyc_SANGER_5_FBgn0015014	3.56	TRUE	0.001124051
ARNT	PTPRD	40	flyfactorsurvey__tgo_cyc_SANGER_5_FBgn0015014	3.56	TRUE	0.015314473
ARNT	PURA	196	flyfactorsurvey__tgo_cyc_SANGER_5_FBgn0015014	3.56	TRUE	0.013517487
ARNT	RAB31	93	flyfactorsurvey__tgo_cyc_SANGER_5_FBgn0015014	3.56	TRUE	0.006460439
ARNT	RAB3IL1	278	flyfactorsurvey__tgo_cyc_SANGER_5_FBgn0015014	3.56	TRUE	0.017985504
ARNT	RAB7A	169	flyfactorsurvey__tgo_cyc_SANGER_5_FBgn0015014	3.56	TRUE	0.013865939
ARNT	RAB9A	179	flyfactorsurvey__tgo_cyc_SANGER_5_FBgn0015014	3.56	TRUE	0.008288056
ARNT	RABEP1	17	flyfactorsurvey__tgo_cyc_SANGER_5_FBgn0015014	3.56	TRUE	0.003506406
ARNT	RB1CC1	20	flyfactorsurvey__tgo_cyc_SANGER_5_FBgn0015014	3.56	TRUE	0.010940814
ARNT	RBBP4	205	flyfactorsurvey__tgo_cyc_SANGER_5_FBgn0015014	3.56	TRUE	0.005367527
ARNT	RBMS1	24	flyfactorsurvey__tgo_cyc_SANGER_5_FBgn0015014	3.56	TRUE	0.001627157
ARNT	RCBTB1	217	flyfactorsurvey__tgo_cyc_SANGER_5_FBgn0015014	3.56	TRUE	0.010688158
ARNT	RNF146	270	flyfactorsurvey__tgo_cyc_SANGER_5_FBgn0015014	3.56	TRUE	0.015132785
ARNT	RORB	42	flyfactorsurvey__tgo_cyc_SANGER_5_FBgn0015014	3.56	TRUE	0.00838439
ARNT	RPS6KA4	31	flyfactorsurvey__tgo_cyc_SANGER_5_FBgn0015014	3.56	TRUE	0.005065987
ARNT	RPS6KC1	27	flyfactorsurvey__tgo_cyc_SANGER_5_FBgn0015014	3.56	TRUE	0.005724006
ARNT	RRAGB	84	flyfactorsurvey__tgo_cyc_SANGER_5_FBgn0015014	3.56	TRUE	0.004404311
ARNT	SCPEP1	61	flyfactorsurvey__tgo_cyc_SANGER_5_FBgn0015014	3.56	TRUE	0.021650358
ARNT	SEC24B	37	flyfactorsurvey__tgo_cyc_SANGER_5_FBgn0015014	3.56	TRUE	0.009725024
ARNT	2-Sep	7	flyfactorsurvey__tgo_cyc_SANGER_5_FBgn0015014	3.56	TRUE	0.001309951
ARNT	7-Sep	15	flyfactorsurvey__tgo_cyc_SANGER_5_FBgn0015014	3.56	TRUE	0.008415103
ARNT	9-Sep	124	flyfactorsurvey__tgo_cyc_SANGER_5_FBgn0015014	3.56	TRUE	0.011003735
ARNT	SERBP1	17	flyfactorsurvey__tgo_cyc_SANGER_5_FBgn0015014	3.56	TRUE	0.001101705
ARNT	SERPINF1	36	flyfactorsurvey__tgo_cyc_SANGER_5_FBgn0015014	3.56	TRUE	0.009704868
ARNT	SETD1B	9	flyfactorsurvey__tgo_cyc_SANGER_5_FBgn0015014	3.56	TRUE	0.001719382
ARNT	SIGMAR1	8	taipale__ARNTL_DBD_GTCACGTGAC	3.56	FALSE	0.002906305
ARNT	SLC16A1	27	flyfactorsurvey__tgo_cyc_SANGER_5_FBgn0015014	3.56	TRUE	0.002315592
ARNT	SLC35B2	69	flyfactorsurvey__tgo_cyc_SANGER_5_FBgn0015014	3.56	TRUE	0.003022279
ARNT	SLC35B4	18	flyfactorsurvey__tgo_cyc_SANGER_5_FBgn0015014	3.56	TRUE	0.003675337
ARNT	SLC38A7	135	flyfactorsurvey__tgo_cyc_SANGER_5_FBgn0015014	3.56	TRUE	0.008425761
ARNT	SLC4A2	60	flyfactorsurvey__tgo_cyc_SANGER_5_FBgn0015014	3.56	TRUE	0.002113244
ARNT	SMNDC1	78	flyfactorsurvey__tgo_cyc_SANGER_5_FBgn0015014	3.56	TRUE	0.002033137
ARNT	SMYD4	67	flyfactorsurvey__tgo_cyc_SANGER_5_FBgn0015014	3.56	TRUE	0.015017419
ARNT	SNN	87	flyfactorsurvey__tgo_cyc_SANGER_5_FBgn0015014	3.56	TRUE	0.008373171
ARNT	SNX16	78	flyfactorsurvey__tgo_cyc_SANGER_5_FBgn0015014	3.56	TRUE	0.013126032
ARNT	SSBP2	5	flyfactorsurvey__tgo_cyc_SANGER_5_FBgn0015014	3.56	TRUE	0.003012727
ARNT	ST3GAL2	27	flyfactorsurvey__tgo_cyc_SANGER_5_FBgn0015014	3.56	TRUE	0.003290037
ARNT	ST3GAL6	11	flyfactorsurvey__tgo_cyc_SANGER_5_FBgn0015014	3.56	TRUE	0.00256158
ARNT	STAG1	61	flyfactorsurvey__tgo_cyc_SANGER_5_FBgn0015014	3.56	TRUE	0.001777941
ARNT	STIM2	17	flyfactorsurvey__tgo_cyc_SANGER_5_FBgn0015014	3.56	TRUE	0.011074606
ARNT	STK24	18	flyfactorsurvey__tgo_cyc_SANGER_5_FBgn0015014	3.56	TRUE	0.001951824
ARNT	STK38	21	flyfactorsurvey__tgo_cyc_SANGER_5_FBgn0015014	3.56	TRUE	0.007867001
ARNT	STMN1	71	flyfactorsurvey__tgo_cyc_SANGER_5_FBgn0015014	3.56	TRUE	0.002082056
ARNT	STX4	90	flyfactorsurvey__tgo_cyc_SANGER_5_FBgn0015014	3.56	TRUE	0.003295103
ARNT	STX6	213	flyfactorsurvey__tgo_cyc_SANGER_5_FBgn0015014	3.56	TRUE	0.006379487
ARNT	STXBP6	48	flyfactorsurvey__tgo_cyc_SANGER_5_FBgn0015014	3.56	TRUE	0.007405162
ARNT	SUMF1	64	flyfactorsurvey__tgo_cyc_SANGER_5_FBgn0015014	3.56	TRUE	0.002459034
ARNT	SVIL	25	flyfactorsurvey__tgo_cyc_SANGER_5_FBgn0015014	3.56	TRUE	0.005098507
ARNT	SYNGAP1	85	flyfactorsurvey__tgo_cyc_SANGER_5_FBgn0015014	3.56	TRUE	0.001519905
ARNT	SYNJ2	170	flyfactorsurvey__tgo_cyc_SANGER_5_FBgn0015014	3.56	TRUE	0.011837347
ARNT	TAF6L	238	flyfactorsurvey__tgo_cyc_SANGER_5_FBgn0015014	3.56	TRUE	0.012399862
ARNT	TBL1X	15	flyfactorsurvey__tgo_cyc_SANGER_5_FBgn0015014	3.56	TRUE	0.001078355
ARNT	TBPL1	12	flyfactorsurvey__tgo_cyc_SANGER_5_FBgn0015014	3.56	TRUE	0.002341655
ARNT	TCEAL1	45	flyfactorsurvey__tgo_cyc_SANGER_5_FBgn0015014	3.56	TRUE	0.002541847
ARNT	TCEAL4	45	flyfactorsurvey__tgo_cyc_SANGER_5_FBgn0015014	3.56	TRUE	0.002487168
ARNT	TCEAL7	47	flyfactorsurvey__tgo_cyc_SANGER_5_FBgn0015014	3.56	TRUE	0.002009513
ARNT	TGFB3	76	flyfactorsurvey__tgo_cyc_SANGER_5_FBgn0015014	3.56	TRUE	0.007035828
ARNT	TGFBRAP1	50	flyfactorsurvey__tgo_cyc_SANGER_5_FBgn0015014	3.56	TRUE	0.005008455
ARNT	THAP8	198	flyfactorsurvey__tgo_cyc_SANGER_5_FBgn0015014	3.56	TRUE	0.009905299
ARNT	TJAP1	19	flyfactorsurvey__tgo_cyc_SANGER_5_FBgn0015014	3.56	TRUE	0.013153243
ARNT	TLK2	24	flyfactorsurvey__tgo_cyc_SANGER_5_FBgn0015014	3.56	TRUE	0.005359925
ARNT	TLN1	33	flyfactorsurvey__tgo_cyc_SANGER_5_FBgn0015014	3.56	TRUE	0.001630512
ARNT	TM7SF3	12	flyfactorsurvey__tgo_cyc_SANGER_5_FBgn0015014	3.56	TRUE	0.004215326
ARNT	TMEM126B	82	flyfactorsurvey__tgo_cyc_SANGER_5_FBgn0015014	3.56	TRUE	0.008650123
ARNT	TMEM189	14	flyfactorsurvey__tgo_cyc_SANGER_5_FBgn0015014	3.56	TRUE	0.002595059
ARNT	TNPO2	89	flyfactorsurvey__tgo_cyc_SANGER_5_FBgn0015014	3.56	TRUE	0.001183955
ARNT	TOPORS	45	flyfactorsurvey__tgo_cyc_SANGER_5_FBgn0015014	3.56	TRUE	0.002814561
ARNT	TRAF6	25	flyfactorsurvey__tgo_cyc_SANGER_5_FBgn0015014	3.56	TRUE	0.001555031
ARNT	TRANK1	6	flyfactorsurvey__tgo_cyc_SANGER_5_FBgn0015014	3.56	TRUE	0.001505034
ARNT	TRIM25	12	flyfactorsurvey__tgo_cyc_SANGER_5_FBgn0015014	3.56	TRUE	0.001870305
ARNT	TRIM3	56	flyfactorsurvey__tgo_cyc_SANGER_5_FBgn0015014	3.56	TRUE	0.012452725
ARNT	TRIM37	15	flyfactorsurvey__tgo_cyc_SANGER_5_FBgn0015014	3.56	TRUE	0.003797804
ARNT	TSHZ3	7	flyfactorsurvey__tgo_cyc_SANGER_5_FBgn0015014	3.56	TRUE	0.001897657
ARNT	TTC3	165	flyfactorsurvey__tgo_cyc_SANGER_5_FBgn0015014	3.56	TRUE	0.029916534
ARNT	UBAP2L	87	flyfactorsurvey__tgo_cyc_SANGER_5_FBgn0015014	3.56	TRUE	0.002605022
ARNT	UBE2E1	24	flyfactorsurvey__tgo_cyc_SANGER_5_FBgn0015014	3.56	TRUE	0.003810731
ARNT	UBE4B	293	flyfactorsurvey__tgo_cyc_SANGER_5_FBgn0015014	3.56	TRUE	0.011959771
ARNT	USP28	134	flyfactorsurvey__tgo_cyc_SANGER_5_FBgn0015014	3.56	TRUE	0.007748365
ARNT	USP31	50	flyfactorsurvey__tgo_cyc_SANGER_5_FBgn0015014	3.56	TRUE	0.004653526
ARNT	USP32	146	flyfactorsurvey__tgo_cyc_SANGER_5_FBgn0015014	3.56	TRUE	0.005089721
ARNT	USP34	12	flyfactorsurvey__tgo_cyc_SANGER_5_FBgn0015014	3.56	TRUE	0.001146896
ARNT	USP37	8	flyfactorsurvey__tgo_cyc_SANGER_5_FBgn0015014	3.56	TRUE	0.001100568
ARNT	USP6NL	48	flyfactorsurvey__tgo_cyc_SANGER_5_FBgn0015014	3.56	TRUE	0.011772002
ARNT	USP8	17	flyfactorsurvey__tgo_cyc_SANGER_5_FBgn0015014	3.56	TRUE	0.001392214
ARNT	VAC14	49	flyfactorsurvey__tgo_cyc_SANGER_5_FBgn0015014	3.56	TRUE	0.003449506
ARNT	VGLL4	88	flyfactorsurvey__tgo_cyc_SANGER_5_FBgn0015014	3.56	TRUE	0.014743439
ARNT	VPS35	47	flyfactorsurvey__tgo_cyc_SANGER_5_FBgn0015014	3.56	TRUE	0.014622109
ARNT	VPS72	26	flyfactorsurvey__tgo_cyc_SANGER_5_FBgn0015014	3.56	TRUE	0.003757508
ARNT	VPS8	93	flyfactorsurvey__tgo_cyc_SANGER_5_FBgn0015014	3.56	TRUE	0.028795743
ARNT	VWA5A	6	flyfactorsurvey__tgo_cyc_SANGER_5_FBgn0015014	3.56	TRUE	0.002296607
ARNT	WIPI1	98	flyfactorsurvey__tgo_cyc_SANGER_5_FBgn0015014	3.56	TRUE	0.006702357
ARNT	YPEL2	57	flyfactorsurvey__tgo_cyc_SANGER_5_FBgn0015014	3.56	TRUE	0.002311843
ARNT	YWHAQ	103	flyfactorsurvey__tgo_cyc_SANGER_5_FBgn0015014	3.56	TRUE	0.02691899
ARNT	ZBTB2	21	flyfactorsurvey__tgo_cyc_SANGER_5_FBgn0015014	3.56	TRUE	0.001515002
ARNT	ZBTB25	23	flyfactorsurvey__tgo_cyc_SANGER_5_FBgn0015014	3.56	TRUE	0.003026511
ARNT	ZC3H18	36	flyfactorsurvey__tgo_cyc_SANGER_5_FBgn0015014	3.56	TRUE	0.001270153
ARNT	ZFX	166	flyfactorsurvey__tgo_cyc_SANGER_5_FBgn0015014	3.56	TRUE	0.025217722
ARNT	ZMAT3	87	flyfactorsurvey__tgo_cyc_SANGER_5_FBgn0015014	3.56	TRUE	0.018472036
ARNT	ZMYM2	28	flyfactorsurvey__tgo_cyc_SANGER_5_FBgn0015014	3.56	TRUE	0.010394104
ARNT	ZNF141	22	flyfactorsurvey__tgo_cyc_SANGER_5_FBgn0015014	3.56	TRUE	0.009301455
ARNT	ZNF362	18	flyfactorsurvey__tgo_cyc_SANGER_5_FBgn0015014	3.56	TRUE	0.001395674
ARNT	ZNF512	107	flyfactorsurvey__tgo_cyc_SANGER_5_FBgn0015014	3.56	TRUE	0.015449715
ARNT	ZNF521	34	flyfactorsurvey__tgo_cyc_SANGER_5_FBgn0015014	3.56	TRUE	0.001804869
ARNT	ZNF644	21	flyfactorsurvey__tgo_cyc_SANGER_5_FBgn0015014	3.56	TRUE	0.002897133
ARNT	ZNF706	23	flyfactorsurvey__tgo_cyc_SANGER_5_FBgn0015014	3.56	TRUE	0.002244868
ARNT	ZNF75A	15	flyfactorsurvey__tgo_cyc_SANGER_5_FBgn0015014	3.56	TRUE	0.007956842
ARNT	ZNF771	38	flyfactorsurvey__tgo_cyc_SANGER_5_FBgn0015014	3.56	TRUE	0.007008707
ARNT	ZNF827	9	flyfactorsurvey__tgo_cyc_SANGER_5_FBgn0015014	3.56	TRUE	0.001044474
ARNT	ZNF84	24	flyfactorsurvey__tgo_cyc_SANGER_5_FBgn0015014	3.56	TRUE	0.001027019
ARNT	ZRANB2	63	flyfactorsurvey__tgo_cyc_SANGER_5_FBgn0015014	3.56	TRUE	0.009209257
ARNT	ZYX	11	flyfactorsurvey__tgo_cyc_SANGER_5_FBgn0015014	3.56	TRUE	0.003843637
ARNT	APC	124	flyfactorsurvey__tgo_tai_SANGER_5_FBgn0015014	3.53	TRUE	0.006840197
ARNT	C15orf41	36	flyfactorsurvey__tgo_tai_SANGER_5_FBgn0015014	3.53	TRUE	0.027064422
ARNT	CAMK1D	2	flyfactorsurvey__tgo_tai_SANGER_5_FBgn0015014	3.53	TRUE	0.006452657
ARNT	CHMP2B	15	flyfactorsurvey__tgo_tai_SANGER_5_FBgn0015014	3.53	TRUE	0.013576167
ARNT	EXTL3	12	flyfactorsurvey__tgo_tai_SANGER_5_FBgn0015014	3.53	TRUE	0.014632461
ARNT	HDAC2	23	flyfactorsurvey__tgo_tai_SANGER_5_FBgn0015014	3.53	TRUE	0.013100606
ARNT	IRS1	56	flyfactorsurvey__tgo_tai_SANGER_5_FBgn0015014	3.53	TRUE	0.008325126
ARNT	OLFM2	131	flyfactorsurvey__tgo_tai_SANGER_5_FBgn0015014	3.53	TRUE	0.007901104
ARNT	REEP3	80	flyfactorsurvey__tgo_tai_SANGER_5_FBgn0015014	3.53	TRUE	0.019475329
ARNT	SFXN3	4	flyfactorsurvey__tgo_tai_SANGER_5_FBgn0015014	3.53	TRUE	0.008760174
ARNT	UNK	2	flyfactorsurvey__tgo_tai_SANGER_5_FBgn0015014	3.53	TRUE	0.007518328
ARNT	VPS37C	13	flyfactorsurvey__tgo_tai_SANGER_5_FBgn0015014	3.53	TRUE	0.009135567
ARNT	EDC3	6	cisbp__M4900	3.51	FALSE	0.019735873
ARNT	HIF1AN	2	cisbp__M4900	3.51	FALSE	0.018014425
ARNT	HMGB1	5	cisbp__M4900	3.51	FALSE	0.010877696
ARNT	ING4	2	cisbp__M4900	3.51	FALSE	0.009862576
ARNT	IPO9	5	cisbp__M4900	3.51	FALSE	0.009792598
ARNT	JMJD1C	5	cisbp__M4900	3.51	FALSE	0.01045797
ARNT	LLGL1	2	cisbp__M4900	3.51	FALSE	0.016313557
ARNT	PATL1	35	cisbp__M4900	3.51	FALSE	0.010323172
ARNT	RBFOX2	28	cisbp__M4900	3.51	FALSE	0.022508195
ARNT	RNF34	3	cisbp__M4900	3.51	FALSE	0.009138776
ARNT	TMEM39B	5	cisbp__M4900	3.51	FALSE	0.031421077
ARNT	TSPAN31	2	cisbp__M4900	3.51	FALSE	0.008661521
ARNT	USP22	4	cisbp__M4900	3.51	FALSE	0.013810047
ARNT	AKR1A1	17	taipale__TFEC_DBD_RTCACGTGAY	3.48	FALSE	0.021838865
ARNT	CYP27A1	32	taipale__TFEC_DBD_RTCACGTGAY	3.48	FALSE	0.018950118
ARNT	FNBP1	7	taipale__TFEC_DBD_RTCACGTGAY	3.48	FALSE	0.017678234
ARNT	PRMT1	6	homer__GGTCACGTGA_USF1	3.48	FALSE	0.012584882
ARNT	ACP5	26	cisbp__M0240	3.47	FALSE	0.016282226
ARNT	ACSL3	1	cisbp__M0240	3.47	FALSE	0.001319346
ARNT	ADD1	3	cisbp__M0240	3.47	FALSE	0.009218808
ARNT	AHDC1	10	taipale_cyt_meth__TFE3_NNCACGTGAYN_eDBD	3.47	FALSE	0.018030036
ARNT	APOE	16	hocomoco__MITF_HUMAN.H11MO.0.A	3.47	FALSE	0.01878624
ARNT	ATM	1	cisbp__M0240	3.47	FALSE	0.020502744
ARNT	BNIP2	1	cisbp__M0240	3.47	FALSE	0.001592925
ARNT	C14orf28	1	cisbp__M0240	3.47	FALSE	0.004325578
ARNT	C19orf66	38	hocomoco__MITF_HUMAN.H11MO.0.A	3.47	FALSE	0.012237204
ARNT	CCDC88A	1	cisbp__M0240	3.47	FALSE	0.023435004
ARNT	CHODL	1	cisbp__M0240	3.47	FALSE	0.001961943
ARNT	CIAO1	1	cisbp__M0240	3.47	FALSE	0.001983133
ARNT	CLSTN1	3	cisbp__M0240	3.47	FALSE	0.002736429
ARNT	CNPY3	1	taipale_cyt_meth__TFE3_NNCACGTGAYN_eDBD	3.47	FALSE	0.020574806
ARNT	CORO1C	1	cisbp__M0240	3.47	FALSE	0.002264019
ARNT	CRYM	2	cisbp__M0240	3.47	FALSE	0.001136652
ARNT	CWC27	1	cisbp__M0240	3.47	FALSE	0.01260263
ARNT	DCAF12	1	cisbp__M0240	3.47	FALSE	0.002339201
ARNT	DCP1A	1	cisbp__M0240	3.47	FALSE	0.005563397
ARNT	DHX57	1	cisbp__M0240	3.47	FALSE	0.031803344
ARNT	EIF4ENIF1	4	cisbp__M0240	3.47	FALSE	0.013868041
ARNT	FANCL	2	cisbp__M0240	3.47	FALSE	0.006142186
ARNT	FDFT1	1	cisbp__M0240	3.47	FALSE	0.001085692
ARNT	GPATCH8	1	cisbp__M0240	3.47	FALSE	0.004845304
ARNT	HERC4	1	cisbp__M0240	3.47	FALSE	0.001518266
ARNT	HNRNPF	1	cisbp__M0240	3.47	FALSE	0.004058627
ARNT	LIMA1	2	cisbp__M0240	3.47	FALSE	0.00100628
ARNT	LUZP1	5	cisbp__M0240	3.47	FALSE	0.0014307
ARNT	MAP3K5	1	cisbp__M0240	3.47	FALSE	0.019834709
ARNT	MCC	2	cisbp__M0240	3.47	FALSE	0.00219939
ARNT	MTFMT	5	cisbp__M0240	3.47	FALSE	0.03027186
ARNT	NFYB	1	cisbp__M0240	3.47	FALSE	0.002994914
ARNT	NMD3	1	cisbp__M0240	3.47	FALSE	0.00295749
ARNT	NPW	2	cisbp__M0240	3.47	FALSE	0.003218241
ARNT	NRXN2	6	cisbp__M0240	3.47	FALSE	0.008127535
ARNT	PHF21A	1	cisbp__M0240	3.47	FALSE	0.00838673
ARNT	PIK3CD	3	cisbp__M0240	3.47	FALSE	0.005641493
ARNT	PRPF3	4	cisbp__M0240	3.47	FALSE	0.004609609
ARNT	PSMD11	1	cisbp__M0240	3.47	FALSE	0.002940382
ARNT	RNF122	3	cisbp__M0240	3.47	FALSE	0.001384418
ARNT	RNF144A	3	cisbp__M0240	3.47	FALSE	0.002643641
ARNT	SDC2	1	cisbp__M0240	3.47	FALSE	0.011119567
ARNT	SIX5	1	cisbp__M0240	3.47	FALSE	0.012849748
ARNT	SLC30A5	1	cisbp__M0240	3.47	FALSE	0.001766193
ARNT	SLC35C1	1	cisbp__M0240	3.47	FALSE	0.002166235
ARNT	SLC35C2	1	cisbp__M0240	3.47	FALSE	0.012993349
ARNT	SLC9A9	1	cisbp__M0240	3.47	FALSE	0.001077131
ARNT	SNCA	1	cisbp__M0240	3.47	FALSE	0.001806476
ARNT	SNX9	9	cisbp__M0240	3.47	FALSE	0.027253987
ARNT	STOM	1	cisbp__M0240	3.47	FALSE	0.013683311
ARNT	TRIM27	1	cisbp__M0240	3.47	FALSE	0.018489726
ARNT	TUBB6	1	cisbp__M0240	3.47	FALSE	0.003983629
ARNT	TWF1	1	cisbp__M0240	3.47	FALSE	0.007553137
ARNT	VPS13B	2	cisbp__M0240	3.47	FALSE	0.003731563
ARNT	ZBED3	1	cisbp__M0240	3.47	FALSE	0.002035036
ARNT	ZCCHC14	8	cisbp__M0240	3.47	FALSE	0.006120967
ARNT	ZDHHC7	8	cisbp__M0240	3.47	FALSE	0.019111407
ARNT	ZNF641	2	cisbp__M0240	3.47	FALSE	0.002655872
ARNT	ALDH1A2	2	flyfactorsurvey__HLH106_SANGER_5_2_FBgn0015234	3.46	FALSE	0.001689943
ARNT	ANKRD50	12	transfac_pro__M09006	3.46	FALSE	0.022759473
ARNT	ARMC1	3	flyfactorsurvey__HLH106_SANGER_5_2_FBgn0015234	3.46	FALSE	0.003506875
ARNT	BMS1	8	cisbp__M4481	3.46	FALSE	0.020924305
ARNT	BOD1	10	cisbp__M4481	3.46	FALSE	0.030429613
ARNT	BTF3	3	flyfactorsurvey__HLH106_SANGER_5_2_FBgn0015234	3.46	FALSE	0.001255616
ARNT	CAP1	3	flyfactorsurvey__HLH106_SANGER_5_2_FBgn0015234	3.46	FALSE	0.002355147
ARNT	CCND2	2	flyfactorsurvey__HLH106_SANGER_5_2_FBgn0015234	3.46	FALSE	0.012985613
ARNT	CDK5RAP3	2	swissregulon__hs__TFEB.p2	3.46	FALSE	0.014898969
ARNT	DDB2	2	flyfactorsurvey__HLH106_SANGER_5_2_FBgn0015234	3.46	FALSE	0.001746625
ARNT	DDHD2	9	taipale__TFE3_DBD_NNCACGTGNN	3.46	FALSE	0.01759761
ARNT	DDX19A	1	flyfactorsurvey__HLH106_SANGER_5_2_FBgn0015234	3.46	FALSE	0.011618429
ARNT	DEK	2	swissregulon__hs__TFEB.p2	3.46	FALSE	0.017696028
ARNT	DMXL2	7	flyfactorsurvey__HLH106_SANGER_5_2_FBgn0015234	3.46	FALSE	0.013817965
ARNT	FAM174B	6	swissregulon__hs__TFEB.p2	3.46	FALSE	0.010790726
ARNT	FOXJ2	1	flyfactorsurvey__HLH106_SANGER_5_2_FBgn0015234	3.46	FALSE	0.002313303
ARNT	FRA10AC1	3	flyfactorsurvey__HLH106_SANGER_5_2_FBgn0015234	3.46	FALSE	0.004383832
ARNT	GPR143	2	swissregulon__hs__TFEB.p2	3.46	FALSE	0.006528439
ARNT	KIAA0368	1	flyfactorsurvey__HLH106_SANGER_5_2_FBgn0015234	3.46	FALSE	0.001979946
ARNT	LHFP	2	flyfactorsurvey__HLH106_SANGER_5_2_FBgn0015234	3.46	FALSE	0.001461401
ARNT	LY96	2	flyfactorsurvey__HLH106_SANGER_5_2_FBgn0015234	3.46	FALSE	0.004317814
ARNT	MACF1	1	flyfactorsurvey__HLH106_SANGER_5_2_FBgn0015234	3.46	FALSE	0.0014703
ARNT	MGP	1	flyfactorsurvey__HLH106_SANGER_5_2_FBgn0015234	3.46	FALSE	0.008043565
ARNT	MICAL3	1	flyfactorsurvey__HLH106_SANGER_5_2_FBgn0015234	3.46	FALSE	0.002099231
ARNT	MKRN1	5	flyfactorsurvey__HLH106_SANGER_5_2_FBgn0015234	3.46	FALSE	0.001679261
ARNT	MTFR1	3	flyfactorsurvey__HLH106_SANGER_5_2_FBgn0015234	3.46	FALSE	0.001966189
ARNT	NAALADL1	2	flyfactorsurvey__HLH106_SANGER_5_2_FBgn0015234	3.46	FALSE	0.010553071
ARNT	NUP62	14	cisbp__M4481	3.46	FALSE	0.022770509
ARNT	ODF2L	1	flyfactorsurvey__HLH106_SANGER_5_2_FBgn0015234	3.46	FALSE	0.004339724
ARNT	PAPD5	2	flyfactorsurvey__HLH106_SANGER_5_2_FBgn0015234	3.46	FALSE	0.001090018
ARNT	PAPLN	1	flyfactorsurvey__HLH106_SANGER_5_2_FBgn0015234	3.46	FALSE	0.001157284
ARNT	PDCD4	3	swissregulon__hs__TFEB.p2	3.46	FALSE	0.005589611
ARNT	PDE1B	2	flyfactorsurvey__HLH106_SANGER_5_2_FBgn0015234	3.46	FALSE	0.003642224
ARNT	PPL	3	flyfactorsurvey__HLH106_SANGER_5_2_FBgn0015234	3.46	FALSE	0.002155861
ARNT	PPP1CC	2	swissregulon__hs__TFEB.p2	3.46	FALSE	0.010924809
ARNT	PPP2R5E	3	swissregulon__hs__TFEB.p2	3.46	FALSE	0.01386223
ARNT	RAP1B	1	flyfactorsurvey__HLH106_SANGER_5_2_FBgn0015234	3.46	FALSE	0.003908507
ARNT	RBPMS2	1	flyfactorsurvey__HLH106_SANGER_5_2_FBgn0015234	3.46	FALSE	0.007721131
ARNT	RHOG	4	flyfactorsurvey__HLH106_SANGER_5_2_FBgn0015234	3.46	FALSE	0.002878154
ARNT	SESN3	2	swissregulon__hs__TFEB.p2	3.46	FALSE	0.017428898
ARNT	SOCS6	2	swissregulon__hs__TFEB.p2	3.46	FALSE	0.016561934
ARNT	SOX4	6	swissregulon__hs__TFEB.p2	3.46	FALSE	0.011424214
ARNT	SPARCL1	6	swissregulon__hs__TFEB.p2	3.46	FALSE	0.008124559
ARNT	SQSTM1	2	flyfactorsurvey__HLH106_SANGER_5_2_FBgn0015234	3.46	FALSE	0.002828058
ARNT	STX3	2	flyfactorsurvey__HLH106_SANGER_5_2_FBgn0015234	3.46	FALSE	0.003615313
ARNT	TBCCD1	3	cisbp__M4481	3.46	FALSE	0.019573797
ARNT	TRAF3	3	flyfactorsurvey__HLH106_SANGER_5_2_FBgn0015234	3.46	FALSE	0.001645617
ARNT	TSPAN14	4	swissregulon__hs__TFEB.p2	3.46	FALSE	0.016553856
ARNT	UBXN2A	4	swissregulon__hs__TFEB.p2	3.46	FALSE	0.005648172
ARNT	WDTC1	1	flyfactorsurvey__HLH106_SANGER_5_2_FBgn0015234	3.46	FALSE	0.001248031
ARNT	YY1AP1	1	flyfactorsurvey__HLH106_SANGER_5_2_FBgn0015234	3.46	FALSE	0.004934145
ARNT	ZBED5	4	flyfactorsurvey__HLH106_SANGER_5_2_FBgn0015234	3.46	FALSE	0.004861477
ARNT	ZEB1	2	swissregulon__hs__TFEB.p2	3.46	FALSE	0.010853862
ARNT	ZNF12	2	flyfactorsurvey__HLH106_SANGER_5_2_FBgn0015234	3.46	FALSE	0.002900222
ARNT	ZNF821	2	swissregulon__hs__TFEB.p2	3.46	FALSE	0.011846228
ARNT	ZNHIT6	5	swissregulon__hs__TFEB.p2	3.46	FALSE	0.007161066
ARNT	ZSCAN21	2	swissregulon__hs__TFEB.p2	3.46	FALSE	0.005162175
ARNT	ACBD6	6	flyfactorsurvey__tgo_cyc_SANGER_5_FBgn0015014	3.45	TRUE	0.013648157
ARNT	ARF5	17	flyfactorsurvey__tgo_cyc_SANGER_5_FBgn0015014	3.45	TRUE	0.005234113
ARNT	ATP2C1	16	flyfactorsurvey__tgo_cyc_SANGER_5_FBgn0015014	3.45	TRUE	0.011711485
ARNT	ATXN10	38	flyfactorsurvey__tgo_cyc_SANGER_5_FBgn0015014	3.45	TRUE	0.025908831
ARNT	CDCA7L	10	flyfactorsurvey__tgo_cyc_SANGER_5_FBgn0015014	3.45	TRUE	0.009902975
ARNT	CHMP6	15	flyfactorsurvey__tgo_cyc_SANGER_5_FBgn0015014	3.45	TRUE	0.016780415
ARNT	CTSK	91	flyfactorsurvey__tgo_cyc_SANGER_5_FBgn0015014	3.45	TRUE	0.006232291
ARNT	CUL2	10	flyfactorsurvey__tgo_cyc_SANGER_5_FBgn0015014	3.45	TRUE	0.008590998
ARNT	DTX3	76	flyfactorsurvey__tgo_cyc_SANGER_5_FBgn0015014	3.45	TRUE	0.010975407
ARNT	DYM	85	flyfactorsurvey__tgo_cyc_SANGER_5_FBgn0015014	3.45	TRUE	0.011882022
ARNT	ESR1	4	flyfactorsurvey__tgo_cyc_SANGER_5_FBgn0015014	3.45	TRUE	0.011411766
ARNT	EYA2	27	flyfactorsurvey__tgo_cyc_SANGER_5_FBgn0015014	3.45	TRUE	0.00911627
ARNT	FADS1	19	flyfactorsurvey__tgo_cyc_SANGER_5_FBgn0015014	3.45	TRUE	0.005685401
ARNT	FBXL7	53	flyfactorsurvey__tgo_cyc_SANGER_5_FBgn0015014	3.45	TRUE	0.008050244
ARNT	FEM1B	55	flyfactorsurvey__tgo_cyc_SANGER_5_FBgn0015014	3.45	TRUE	0.012802381
ARNT	FZD3	5	flyfactorsurvey__tgo_cyc_SANGER_5_FBgn0015014	3.45	TRUE	0.008035056
ARNT	GDI2	65	flyfactorsurvey__tgo_cyc_SANGER_5_FBgn0015014	3.45	TRUE	0.018990495
ARNT	GLI3	8	flyfactorsurvey__tgo_cyc_SANGER_5_FBgn0015014	3.45	TRUE	0.010650973
ARNT	GNG12	25	flyfactorsurvey__tgo_cyc_SANGER_5_FBgn0015014	3.45	TRUE	0.008464472
ARNT	H2AFY2	57	flyfactorsurvey__tgo_cyc_SANGER_5_FBgn0015014	3.45	TRUE	0.007796029
ARNT	HDAC6	42	flyfactorsurvey__tgo_cyc_SANGER_5_FBgn0015014	3.45	TRUE	0.006989602
ARNT	KDM1A	9	flyfactorsurvey__tgo_cyc_SANGER_5_FBgn0015014	3.45	TRUE	0.018263922
ARNT	KIDINS220	30	flyfactorsurvey__tgo_cyc_SANGER_5_FBgn0015014	3.45	TRUE	0.009528207
ARNT	KIF1B	4	flyfactorsurvey__tgo_cyc_SANGER_5_FBgn0015014	3.45	TRUE	0.006547434
ARNT	LGALS9	23	flyfactorsurvey__tgo_cyc_SANGER_5_FBgn0015014	3.45	TRUE	0.011368653
ARNT	LRRC32	31	flyfactorsurvey__tgo_cyc_SANGER_5_FBgn0015014	3.45	TRUE	0.008426588
ARNT	LRRFIP2	9	flyfactorsurvey__tgo_cyc_SANGER_5_FBgn0015014	3.45	TRUE	0.01562322
ARNT	LRRN1	18	flyfactorsurvey__tgo_cyc_SANGER_5_FBgn0015014	3.45	TRUE	0.010348277
ARNT	MARK3	16	flyfactorsurvey__tgo_cyc_SANGER_5_FBgn0015014	3.45	TRUE	0.02618816
ARNT	MATN2	5	flyfactorsurvey__tgo_cyc_SANGER_5_FBgn0015014	3.45	TRUE	0.007087327
ARNT	MGRN1	17	flyfactorsurvey__tgo_cyc_SANGER_5_FBgn0015014	3.45	TRUE	0.008325492
ARNT	MITF	10	flyfactorsurvey__tgo_cyc_SANGER_5_FBgn0015014	3.45	TRUE	0.013741925
ARNT	MMP16	23	flyfactorsurvey__tgo_cyc_SANGER_5_FBgn0015014	3.45	TRUE	0.007884409
ARNT	N4BP2L1	20	flyfactorsurvey__tgo_cyc_SANGER_5_FBgn0015014	3.45	TRUE	0.019408789
ARNT	NAPEPLD	38	flyfactorsurvey__tgo_cyc_SANGER_5_FBgn0015014	3.45	TRUE	0.005494643
ARNT	NIN	9	flyfactorsurvey__tgo_cyc_SANGER_5_FBgn0015014	3.45	TRUE	0.013281213
ARNT	NOTCH2	12	flyfactorsurvey__tgo_cyc_SANGER_5_FBgn0015014	3.45	TRUE	0.016044675
ARNT	NUDT11	19	flyfactorsurvey__tgo_cyc_SANGER_5_FBgn0015014	3.45	TRUE	0.013475851
ARNT	OSBPL1A	77	flyfactorsurvey__tgo_cyc_SANGER_5_FBgn0015014	3.45	TRUE	0.012470157
ARNT	PARP8	16	flyfactorsurvey__tgo_cyc_SANGER_5_FBgn0015014	3.45	TRUE	0.006501758
ARNT	PPARG	12	flyfactorsurvey__tgo_cyc_SANGER_5_FBgn0015014	3.45	TRUE	0.005730807
ARNT	PPP2R3C	34	flyfactorsurvey__tgo_cyc_SANGER_5_FBgn0015014	3.45	TRUE	0.021267942
ARNT	PPT1	35	flyfactorsurvey__tgo_cyc_SANGER_5_FBgn0015014	3.45	TRUE	0.005970363
ARNT	PTGFRN	27	flyfactorsurvey__tgo_cyc_SANGER_5_FBgn0015014	3.45	TRUE	0.025262272
ARNT	RALGAPA2	17	flyfactorsurvey__tgo_cyc_SANGER_5_FBgn0015014	3.45	TRUE	0.010323502
ARNT	RBM15	107	flyfactorsurvey__tgo_cyc_SANGER_5_FBgn0015014	3.45	TRUE	0.008978448
ARNT	RHOBTB2	15	flyfactorsurvey__tgo_cyc_SANGER_5_FBgn0015014	3.45	TRUE	0.014069105
ARNT	SDCBP	38	flyfactorsurvey__tgo_cyc_SANGER_5_FBgn0015014	3.45	TRUE	0.020790293
ARNT	SFXN1	13	flyfactorsurvey__tgo_cyc_SANGER_5_FBgn0015014	3.45	TRUE	0.006708563
ARNT	SIAH1	20	flyfactorsurvey__tgo_cyc_SANGER_5_FBgn0015014	3.45	TRUE	0.016470307
ARNT	SLC22A3	21	flyfactorsurvey__tgo_cyc_SANGER_5_FBgn0015014	3.45	TRUE	0.015376809
ARNT	SLC35E3	34	flyfactorsurvey__tgo_cyc_SANGER_5_FBgn0015014	3.45	TRUE	0.005311659
ARNT	SLC41A3	16	flyfactorsurvey__tgo_cyc_SANGER_5_FBgn0015014	3.45	TRUE	0.028388385
ARNT	SND1	76	flyfactorsurvey__tgo_cyc_SANGER_5_FBgn0015014	3.45	TRUE	0.023743219
ARNT	STK38L	48	flyfactorsurvey__tgo_cyc_SANGER_5_FBgn0015014	3.45	TRUE	0.00679439
ARNT	TOR3A	27	flyfactorsurvey__tgo_cyc_SANGER_5_FBgn0015014	3.45	TRUE	0.019532165
ARNT	TUBA1A	11	flyfactorsurvey__tgo_cyc_SANGER_5_FBgn0015014	3.45	TRUE	0.01272959
ARNT	TUBB	24	flyfactorsurvey__tgo_cyc_SANGER_5_FBgn0015014	3.45	TRUE	0.015556904
ARNT	UBE2J2	34	flyfactorsurvey__tgo_cyc_SANGER_5_FBgn0015014	3.45	TRUE	0.009847706
ARNT	UTRN	32	flyfactorsurvey__tgo_cyc_SANGER_5_FBgn0015014	3.45	TRUE	0.007968267
ARNT	WDR6	6	flyfactorsurvey__tgo_cyc_SANGER_5_FBgn0015014	3.45	TRUE	0.015558111
ARNT	YES1	25	flyfactorsurvey__tgo_cyc_SANGER_5_FBgn0015014	3.45	TRUE	0.007479842
ARNT	ZHX1	2	flyfactorsurvey__tgo_cyc_SANGER_5_FBgn0015014	3.45	TRUE	0.015692635
ARNT	ZNF503	150	flyfactorsurvey__tgo_cyc_SANGER_5_FBgn0015014	3.45	TRUE	0.006667012
ARNT	AP4M1	62	flyfactorsurvey__tgo_cyc_SANGER_5_FBgn0015014	3.44	TRUE	0.004914672
ARNT	C14orf132	65	flyfactorsurvey__tgo_cyc_SANGER_5_FBgn0015014	3.44	TRUE	0.018764208
ARNT	HOXA11-AS	202	flyfactorsurvey__tgo_cyc_SANGER_5_FBgn0015014	3.44	TRUE	0.007187872
ARNT	LTBR	74	flyfactorsurvey__tgo_cyc_SANGER_5_FBgn0015014	3.44	TRUE	0.014427899
ARNT	MITD1	97	flyfactorsurvey__tgo_cyc_SANGER_5_FBgn0015014	3.44	TRUE	0.006218623
ARNT	OSGEP	57	flyfactorsurvey__tgo_cyc_SANGER_5_FBgn0015014	3.44	TRUE	0.008552604
ARNT	PHF5A	26	flyfactorsurvey__tgo_cyc_SANGER_5_FBgn0015014	3.44	TRUE	0.009348494
ARNT	PI4KA	160	flyfactorsurvey__tgo_cyc_SANGER_5_FBgn0015014	3.44	TRUE	0.023104899
ARNT	PIAS4	124	flyfactorsurvey__tgo_cyc_SANGER_5_FBgn0015014	3.44	TRUE	0.010778377
ARNT	SAE1	89	flyfactorsurvey__tgo_cyc_SANGER_5_FBgn0015014	3.44	TRUE	0.017330829
ARNT	SRPK2	34	flyfactorsurvey__tgo_cyc_SANGER_5_FBgn0015014	3.44	TRUE	0.010764235
ARNT	TBC1D20	63	flyfactorsurvey__tgo_cyc_SANGER_5_FBgn0015014	3.44	TRUE	0.00597193
ARNT	WDR19	153	flyfactorsurvey__tgo_cyc_SANGER_5_FBgn0015014	3.44	TRUE	0.020040187
ARNT	ACTR2	2	flyfactorsurvey__cwo_SANGER_5_FBgn0259938	3.43	FALSE	0.019844895
ARNT	DNAJC18	1	flyfactorsurvey__cwo_SANGER_5_FBgn0259938	3.43	FALSE	0.024829401
ARNT	MTMR11	5	cisbp__M0238	3.43	FALSE	0.019660142
ARNT	NONO	4	cisbp__M0238	3.43	FALSE	0.018923689
ARNT	SRSF4	3	flyfactorsurvey__cwo_SANGER_5_FBgn0259938	3.43	FALSE	0.023255368
ARNT	UPF3B	4	cisbp__M0238	3.43	FALSE	0.026771118
ARNT	PTBP2	11	cisbp__M4637	3.4	FALSE	0.019495353
ARNT	CRNKL1	1	cisbp__M4900	3.39	FALSE	0.002434048
ARNT	DDX10	1	cisbp__M4900	3.39	FALSE	0.002308368
ARNT	ING1	1	cisbp__M4900	3.39	FALSE	0.001678743
ARNT	ST13	1	cisbp__M4900	3.39	FALSE	0.001231991
ARNT	ZNF462	3	cisbp__M4596	3.39	FALSE	0.006699952
ARNT	ROCK1	1	transfac_pro__M00303	3.37	FALSE	0.019380521
ARNT	STARD3	6	dbcorrdb__USF2__ENCSR000ECD_1__m1	3.37	FALSE	0.018556908
ARNT	FAM49A	1	cisbp__M6518	3.36	FALSE	0.028695826
ARNT	NAA16	3	cisbp__M6518	3.36	FALSE	0.025583628
ARNT	CD2	1	cisbp__M5230	3.34	FALSE	0.001245829
ARNT	GLB1	10	cisbp__M5230	3.34	FALSE	0.015535499
ARNT	GRK6	1	cisbp__M5230	3.34	FALSE	0.001810724
ARNT	TAOK3	1	cisbp__M5230	3.34	FALSE	0.004420799
ARNT	TMUB2	2	cisbp__M0240	3.34	FALSE	0.00770852
ARNT	C20orf96	7	transfac_pro__M00943	3.31	FALSE	0.024325895
ARNT	DNASE2	7	transfac_pro__M07637	3.31	FALSE	0.017968556
ARNT	GLRX2	8	transfac_pro__M07637	3.31	FALSE	0.021302331
ARNT	GPR137	3	transfac_pro__M07637	3.31	FALSE	0.025947924
ARNT	IDH3B	6	transfac_pro__M07637	3.31	FALSE	0.019922933
ARNT	IFIT3	8	transfac_pro__M07637	3.31	FALSE	0.023378001
ARNT	SERINC5	1	transfac_pro__M00943	3.31	FALSE	0.020836351
ARNT	SPON2	7	transfac_pro__M00943	3.31	FALSE	0.023997786
ARNT	UBE2I	1	transfac_pro__M00943	3.31	FALSE	0.027473329
ARNT	ZNF439	7	transfac_pro__M07637	3.31	FALSE	0.022800182
ARNT	CCNG1	2	cisbp__M4579	3.3	FALSE	0.017071826
ARNT	SLC11A2	3	cisbp__M0193	3.29	FALSE	0.012573645
ARNT	GREB1	2	cisbp__M6160	3.28	FALSE	0.002332803
ARNT	MPG	3	cisbp__M6160	3.28	FALSE	0.007722123
ARNT	SAMD8	2	cisbp__M6160	3.28	FALSE	0.002513658
ARNT	ADAMTS7	1	swissregulon__hs__TFEB.p2	3.27	FALSE	0.011998426
ARNT	BFAR	2	taipale_cyt_meth__BHLHE40_GTCACGTGAC_eDBD	3.27	FALSE	0.001984485
ARNT	CARHSP1	2	taipale_cyt_meth__BHLHE40_GTCACGTGAC_eDBD	3.27	FALSE	0.012176464
ARNT	CEP250	3	taipale_cyt_meth__BHLHE40_GTCACGTGAC_eDBD	3.27	FALSE	0.002519625
ARNT	FIGF	2	taipale_cyt_meth__BHLHE40_GTCACGTGAC_eDBD	3.27	FALSE	0.004523787
ARNT	MAST2	1	swissregulon__hs__TFEB.p2	3.27	FALSE	0.005628695
ARNT	PPP1R12C	1	taipale_cyt_meth__BHLHE40_GTCACGTGAC_eDBD	3.27	FALSE	0.002102838
ARNT	SLC35E2B	2	taipale_cyt_meth__BHLHE40_GTCACGTGAC_eDBD	3.27	FALSE	0.003730003
ARNT	STAT5A	1	taipale_cyt_meth__BHLHE40_GTCACGTGAC_eDBD	3.27	FALSE	0.0014204
ARNT	APBB3	5	transfac_pro__M09497	3.25	FALSE	0.005115077
ARNT	MOSPD3	1	cisbp__M4900	3.25	FALSE	0.005241316
ARNT	TINF2	1	cisbp__M4900	3.25	FALSE	0.005024334
ARNT	WDR59	1	cisbp__M4900	3.25	FALSE	0.005323117
ARNT	ANKRD27	2	transfac_pro__M07635	3.24	FALSE	0.010315961
ARNT	ARPC2	2	transfac_pro__M07635	3.24	FALSE	0.010542887
ARNT	CAPN6	2	taipale_cyt_meth__ARNT2_RTCACGTGMN_eDBD	3.24	FALSE	0.006800666
ARNT	CCM2	3	transfac_pro__M07635	3.24	FALSE	0.012217727
ARNT	DTX2	4	transfac_pro__M07635	3.24	FALSE	0.011002634
ARNT	KLHDC8B	4	transfac_pro__M07635	3.24	FALSE	0.005870553
ARNT	LUC7L3	5	transfac_pro__M07635	3.24	FALSE	0.023305574
ARNT	MVD	3	transfac_pro__M07635	3.24	FALSE	0.005060296
ARNT	NR2C1	2	transfac_pro__M07635	3.24	FALSE	0.013489889
ARNT	ORMDL1	3	transfac_pro__M07635	3.24	FALSE	0.012795117
ARNT	PNMA1	2	transfac_pro__M07635	3.24	FALSE	0.011942869
ARNT	POLR3A	6	transfac_pro__M07635	3.24	FALSE	0.008544069
ARNT	PRAF2	4	transfac_pro__M07635	3.24	FALSE	0.00664648
ARNT	PSMD3	3	transfac_pro__M07635	3.24	FALSE	0.016205612
ARNT	PUF60	2	transfac_pro__M07635	3.24	FALSE	0.006445121
ARNT	RBBP7	2	transfac_pro__M07635	3.24	FALSE	0.008253853
ARNT	RGMB	3	transfac_pro__M07635	3.24	FALSE	0.009543733
ARNT	SCAP	3	transfac_pro__M07635	3.24	FALSE	0.007169985
ARNT	SH3KBP1	6	transfac_pro__M07635	3.24	FALSE	0.01218821
ARNT	STK33	2	transfac_pro__M07635	3.24	FALSE	0.01224815
ARNT	TMEM206	10	transfac_pro__M07635	3.24	FALSE	0.018754248
ARNT	TRIM11	2	transfac_pro__M07635	3.24	FALSE	0.018294843
ARNT	TTC28	7	transfac_pro__M07635	3.24	FALSE	0.005481081
ARNT	XBP1	4	transfac_pro__M07635	3.24	FALSE	0.014544105
ARNT	ZFP64	3	transfac_pro__M07635	3.24	FALSE	0.005662987
ARNT	BCAS3	3	transfac_pro__M09497	3.23	FALSE	0.0040257
ARNT	LMAN2L	1	cisbp__M6160	3.23	FALSE	0.006852257
ARNT	ZNF568	1	dbcorrdb__USF2__ENCSR000EEF_1__m1	3.23	FALSE	0.022296465
ARNT	ADCY3	1	dbcorrdb__BHLHE40__ENCSR000EGV_1__m1	3.22	FALSE	0.003532727
ARNT	ANKRD44	1	taipale_cyt_meth__BHLHE41_GTCACGTGAC_eDBD_meth	3.22	FALSE	0.001556035
ARNT	C4orf27	1	taipale_cyt_meth__BHLHE41_GTCACGTGAC_eDBD_meth	3.22	FALSE	0.002773036
ARNT	CADM4	1	taipale_cyt_meth__BHLHE41_GTCACGTGAC_eDBD_meth	3.22	FALSE	0.006817194
ARNT	CCDC80	1	taipale_cyt_meth__BHLHE41_GTCACGTGAC_eDBD_meth	3.22	FALSE	0.00395455
ARNT	CLP1	1	taipale_cyt_meth__BHLHE41_GTCACGTGAC_eDBD_meth	3.22	FALSE	0.00140902
ARNT	DCUN1D4	1	taipale_cyt_meth__BHLHE41_GTCACGTGAC_eDBD_meth	3.22	FALSE	0.003033546
ARNT	DDIT4	1	taipale_cyt_meth__BHLHE41_GTCACGTGAC_eDBD_meth	3.22	FALSE	0.002266188
ARNT	DDX20	1	taipale_cyt_meth__BHLHE41_GTCACGTGAC_eDBD_meth	3.22	FALSE	0.001627723
ARNT	DYRK3	2	taipale_cyt_meth__BHLHE41_GTCACGTGAC_eDBD_meth	3.22	FALSE	0.001653938
ARNT	EXOC7	1	taipale_cyt_meth__BHLHE41_GTCACGTGAC_eDBD_meth	3.22	FALSE	0.001435638
ARNT	FBXO34	1	taipale_cyt_meth__BHLHE41_GTCACGTGAC_eDBD_meth	3.22	FALSE	0.00167131
ARNT	FCGRT	1	taipale_cyt_meth__BHLHE41_GTCACGTGAC_eDBD_meth	3.22	FALSE	0.013860664
ARNT	GLIPR2	2	taipale__USF1_DBD_RTCACGTGAY	3.22	FALSE	0.020049322
ARNT	KLC1	1	taipale_cyt_meth__BHLHE41_GTCACGTGAC_eDBD_meth	3.22	FALSE	0.004702984
ARNT	MEIS1	1	taipale_cyt_meth__BHLHE41_GTCACGTGAC_eDBD_meth	3.22	FALSE	0.007396524
ARNT	MVP	1	taipale_cyt_meth__BHLHE41_GTCACGTGAC_eDBD_meth	3.22	FALSE	0.001247269
ARNT	NRIP2	1	taipale_cyt_meth__BHLHE41_GTCACGTGAC_eDBD_meth	3.22	FALSE	0.007825098
ARNT	POLR3D	2	taipale_cyt_meth__BHLHE41_GTCACGTGAC_eDBD_meth	3.22	FALSE	0.00130768
ARNT	PREP	1	taipale_cyt_meth__BHLHE41_GTCACGTGAC_eDBD_meth	3.22	FALSE	0.006409569
ARNT	PSAP	1	taipale_cyt_meth__BHLHE41_GTCACGTGAC_eDBD_meth	3.22	FALSE	0.004214745
ARNT	RABIF	1	taipale_cyt_meth__BHLHE41_GTCACGTGAC_eDBD_meth	3.22	FALSE	0.002421193
ARNT	RGMA	2	taipale_cyt_meth__BHLHE41_GTCACGTGAC_eDBD_meth	3.22	FALSE	0.001913796
ARNT	SACM1L	2	taipale_cyt_meth__BHLHE41_GTCACGTGAC_eDBD_meth	3.22	FALSE	0.001285659
ARNT	SLC7A2	1	taipale_cyt_meth__BHLHE41_GTCACGTGAC_eDBD_meth	3.22	FALSE	0.001543843
ARNT	SPIN2B	1	taipale_cyt_meth__BHLHE41_GTCACGTGAC_eDBD_meth	3.22	FALSE	0.001193214
ARNT	TIMP3	3	taipale_cyt_meth__BHLHE41_GTCACGTGAC_eDBD_meth	3.22	FALSE	0.002572958
ARNT	TTC7B	2	taipale_cyt_meth__BHLHE41_GTCACGTGAC_eDBD_meth	3.22	FALSE	0.002416784
ARNT	TTC8	1	taipale_cyt_meth__BHLHE41_GTCACGTGAC_eDBD_meth	3.22	FALSE	0.003783688
ARNT	UPF3A	1	taipale_cyt_meth__BHLHE41_GTCACGTGAC_eDBD_meth	3.22	FALSE	0.010024967
ARNT	XPO5	1	dbcorrdb__BHLHE40__ENCSR000EGV_1__m1	3.22	FALSE	0.010574671
ARNT	ZCCHC10	1	taipale_cyt_meth__BHLHE41_GTCACGTGAC_eDBD_meth	3.22	FALSE	0.004197134
ARNT	KLHL4	1	flyfactorsurvey__cwo_SANGER_5_FBgn0259938	3.21	FALSE	0.002353268
ARNT	WIPI2	1	flyfactorsurvey__cwo_SANGER_5_FBgn0259938	3.21	FALSE	0.008542893
ARNT	C16orf45	3	taipale__ARNTL_DBD_GTCACGTGAC	3.2	FALSE	0.015306189
ARNT	C16orf70	1	transfac_pro__M01794	3.2	FALSE	0.001479199
ARNT	CRTC2	3	taipale__ARNTL_DBD_GTCACGTGAC	3.2	FALSE	0.014840666
ARNT	EHBP1	1	transfac_pro__M01794	3.2	FALSE	0.001255384
ARNT	NEK3	1	cisbp__M5943	3.2	FALSE	0.028654952
ARNT	DACT3	3	scertf__macisaac.CBF1	3.19	FALSE	0.004441357
ARNT	CCDC84	1	cisbp__M3944	3.18	FALSE	0.003387824
ARNT	CERK	1	cisbp__M3944	3.18	FALSE	0.001096402
ARNT	CHD9	1	cisbp__M3944	3.18	FALSE	0.005806599
ARNT	CTDP1	1	cisbp__M3944	3.18	FALSE	0.003493212
ARNT	CTPS2	4	cisbp__M0240	3.18	FALSE	0.033120467
ARNT	EPHX1	1	cisbp__M3944	3.18	FALSE	0.007909475
ARNT	HAUS5	1	cisbp__M3944	3.18	FALSE	0.002898266
ARNT	JAGN1	4	cisbp__M0240	3.18	FALSE	0.021770677
ARNT	KCNJ8	1	cisbp__M3944	3.18	FALSE	0.002176851
ARNT	KDM2B	4	elemento__CACGTGAC	3.18	FALSE	0.005479754
ARNT	MAD2L1BP	1	cisbp__M3944	3.18	FALSE	0.001031864
ARNT	2-Mar	1	cisbp__M3944	3.18	FALSE	0.001669892
ARNT	MPHOSPH9	1	cisbp__M3944	3.18	FALSE	0.001898635
ARNT	P2RX4	1	cisbp__M3944	3.18	FALSE	0.033236689
ARNT	PAK1IP1	1	elemento__CACGTGAC	3.18	FALSE	0.009255759
ARNT	PARVA	1	cisbp__M3944	3.18	FALSE	0.002059814
ARNT	POLR2G	1	cisbp__M3944	3.18	FALSE	0.002548989
ARNT	RANBP10	1	cisbp__M3944	3.18	FALSE	0.001986458
ARNT	RBM17	1	cisbp__M3944	3.18	FALSE	0.021706477
ARNT	SEC23A	1	cisbp__M3944	3.18	FALSE	0.005432904
ARNT	SNX12	1	cisbp__M3944	3.18	FALSE	0.001253914
ARNT	TAF6	1	cisbp__M3944	3.18	FALSE	0.002616984
ARNT	TIPIN	1	cisbp__M3944	3.18	FALSE	0.00282829
ARNT	TSPAN3	1	cisbp__M3944	3.18	FALSE	0.017634
ARNT	YLPM1	1	cisbp__M3944	3.18	FALSE	0.003000703
ARNT	ZFP14	1	cisbp__M3944	3.18	FALSE	0.015324624
ARNT	ELOF1	1	taipale_cyt_meth__BHLHE41_GTCACGTGAC_eDBD	3.16	FALSE	0.010319082
ARNT	ELP2	6	dbcorrdb__NFE2__ENCSR000DZY_1__m1	3.16	FALSE	0.022770602
ARNT	FBXO42	1	taipale_cyt_meth__BHLHE41_GTCACGTGAC_eDBD	3.16	FALSE	0.014091316
ARNT	MUL1	1	taipale_cyt_meth__BHLHE41_GTCACGTGAC_eDBD	3.16	FALSE	0.013167405
ARNT	PARP12	1	taipale_cyt_meth__BHLHE41_GTCACGTGAC_eDBD	3.16	FALSE	0.015909435
ARNT	RNFT1	6	taipale_cyt_meth__BHLHE41_GTCACGTGAC_eDBD	3.16	FALSE	0.022110795
ARNT	SCAMP4	3	taipale_cyt_meth__BHLHE41_GTCACGTGAC_eDBD	3.16	FALSE	0.015927244
ARNT	SLC9A1	1	taipale_cyt_meth__BHLHE41_GTCACGTGAC_eDBD	3.16	FALSE	0.004983527
ARNT	TMEM14C	1	taipale_cyt_meth__BHLHE41_GTCACGTGAC_eDBD	3.16	FALSE	0.013522241
ARNT	EIF4B	31	transfac_public__M00539	3.15	TRUE	0.001048428
ARNT	GTF2E2	28	transfac_public__M00539	3.15	TRUE	0.019170392
ARNT	SIRT6	1	flyfactorsurvey__Mitf_SANGER_5_FBgn0263112	3.15	FALSE	0.023530363
ARNT	TCF25	6	transfac_public__M00539	3.15	TRUE	0.00136586
ARNT	TGFB1I1	1	flyfactorsurvey__Mitf_SANGER_5_FBgn0263112	3.15	FALSE	0.016309073
ARNT	TGIF2	8	transfac_public__M00539	3.15	TRUE	0.001845639
ARNT	WIPF1	14	transfac_public__M00539	3.15	TRUE	0.001857864
ARNT	KIF13A	3	elemento__CACGTGAC	3.14	FALSE	0.005754018
ARNT	FGF7	1	elemento__CACGTGAC	3.11	FALSE	0.002865849
ARNT	LTA4H	1	elemento__CACGTGAC	3.11	FALSE	0.001112792
ARNT	MIB2	2	elemento__CACGTGAC	3.11	FALSE	0.001393706
ARNT	NECAP2	6	dbcorrdb__USF1__ENCSR000BPV_1__m1	3.11	FALSE	0.02115125
ARNT	NRAS	1	cisbp__M4596	3.11	FALSE	0.001403737
ARNT	TAF1B	1	elemento__CACGTGAC	3.11	FALSE	0.002586556
ARNT	VAMP5	1	elemento__CACGTGAC	3.11	FALSE	0.002946299
ARNT	ACAP2	28	flyfactorsurvey__tgo_cyc_SANGER_5_FBgn0015014	3.1	TRUE	0.001641673
ARNT	ACO2	1	flyfactorsurvey__tgo_cyc_SANGER_5_FBgn0015014	3.1	TRUE	0.001939842
ARNT	AKAP10	8	flyfactorsurvey__tgo_cyc_SANGER_5_FBgn0015014	3.1	TRUE	0.003590379
ARNT	ATF1	4	flyfactorsurvey__tgo_cyc_SANGER_5_FBgn0015014	3.1	TRUE	0.003066171
ARNT	AVL9	7	flyfactorsurvey__tgo_cyc_SANGER_5_FBgn0015014	3.1	TRUE	0.002454463
ARNT	BMP2K	3	flyfactorsurvey__tgo_cyc_SANGER_5_FBgn0015014	3.1	TRUE	0.002498473
ARNT	C1orf174	18	flyfactorsurvey__tgo_cyc_SANGER_5_FBgn0015014	3.1	TRUE	0.003192301
ARNT	CFL2	8	flyfactorsurvey__tgo_cyc_SANGER_5_FBgn0015014	3.1	TRUE	0.001133385
ARNT	GEM	38	flyfactorsurvey__tgo_cyc_SANGER_5_FBgn0015014	3.1	TRUE	0.001284679
ARNT	M6PR	4	flyfactorsurvey__tgo_cyc_SANGER_5_FBgn0015014	3.1	TRUE	0.004201034
ARNT	MAX	24	flyfactorsurvey__tgo_cyc_SANGER_5_FBgn0015014	3.1	TRUE	0.001353897
ARNT	MYL12A	13	flyfactorsurvey__tgo_cyc_SANGER_5_FBgn0015014	3.1	TRUE	0.001985966
ARNT	RAB27A	9	flyfactorsurvey__tgo_cyc_SANGER_5_FBgn0015014	3.1	TRUE	0.001227464
ARNT	SLC25A46	9	flyfactorsurvey__tgo_cyc_SANGER_5_FBgn0015014	3.1	TRUE	0.004449487
ARNT	SLC37A3	10	flyfactorsurvey__tgo_cyc_SANGER_5_FBgn0015014	3.1	TRUE	0.001239083
ARNT	THRAP3	2	flyfactorsurvey__tgo_cyc_SANGER_5_FBgn0015014	3.1	TRUE	0.003605647
ARNT	TMEM199	18	flyfactorsurvey__tgo_cyc_SANGER_5_FBgn0015014	3.1	TRUE	0.001032788
ARNT	ATP6V0A2	2	cisbp__M5866	3.08	FALSE	0.033072042
ARNT	CEP57L1	5	taipale_cyt_meth__BHLHE40_GTCACGTGAC_eDBD_meth_repr	3.08	FALSE	0.028968068
ARNT	LRCH3	3	cisbp__M5866	3.08	FALSE	0.026335637
ARNT	MDK	1	cisbp__M4578	3.08	FALSE	0.005829313
ARNT	NAP1L3	4	cisbp__M5866	3.08	FALSE	0.019032324
ARNT	PCGF6	2	hocomoco__USF1_HUMAN.H11MO.0.A	3.08	FALSE	0.024079788
ARNT	REV3L	2	hocomoco__USF1_HUMAN.H11MO.0.A	3.08	FALSE	0.019350325
ARNT	SHPRH	3	cisbp__M5866	3.08	FALSE	0.01946778
ARNT	CHD3	1	transfac_pro__M09497	3.07	FALSE	0.006198235
ARNT	COL1A1	1	transfac_pro__M09497	3.07	FALSE	0.001001859
ARNT	ERGIC3	2	cisbp__M6097	3.06	FALSE	0.020519233
ARNT	LSM2	2	cisbp__M6097	3.06	FALSE	0.018772511
ARNT	MAGEH1	1	taipale__Srebf1_DBD_RTCACGTGAY	3.06	FALSE	0.028597878
ARNT	WDR44	1	dbcorrdb__USF1__ENCSR000BGM_1__m1	3.06	FALSE	0.028929352
ARNT	ATF7	31	cisbp__M2957	3.04	TRUE	0.00973184
ARNT	PPM1K	1	factorbook__USF	3.04	FALSE	0.024565808
ARNT	SMARCB1	1	cisbp__M5309	3.03	FALSE	0.023126107
ARNT	BLMH	1	dbcorrdb__USF1__ENCSR000BGI_1__m1	3.02	FALSE	0.020231751
ARNT	DCAF13	1	transfac_pro__M01577	3.02	FALSE	0.002492105
ARNT	DPAGT1	1	transfac_pro__M01577	3.02	FALSE	0.003053065
ARNT	FRG1	1	dbcorrdb__USF1__ENCSR000BGI_1__m1	3.02	FALSE	0.022315924
ARNT	LMO3	1	transfac_pro__M01577	3.02	FALSE	0.00273433
ARNT	OAF	1	transfac_pro__M01577	3.02	FALSE	0.002548291
ARNT	VEGFB	1	hocomoco__TFE3_HUMAN.H11MO.0.B	3.02	FALSE	0.004352832
ARNT	ARMC9	22	flyfactorsurvey__tgo_cyc_SANGER_5_FBgn0015014	3.01	TRUE	0.025907255
ARNT	CNRIP1	38	flyfactorsurvey__tgo_cyc_SANGER_5_FBgn0015014	3.01	TRUE	0.0248412
ARNT	DYNC1LI1	19	flyfactorsurvey__tgo_cyc_SANGER_5_FBgn0015014	3.01	TRUE	0.021231515
ARNT	FAM171B	45	flyfactorsurvey__tgo_cyc_SANGER_5_FBgn0015014	3.01	TRUE	0.024015239
ARNT	HECA	46	flyfactorsurvey__tgo_cyc_SANGER_5_FBgn0015014	3.01	TRUE	0.023052976
ARNT	MDN1	25	flyfactorsurvey__tgo_cyc_SANGER_5_FBgn0015014	3.01	TRUE	0.021185826
ARNT	MMP14	6	flyfactorsurvey__tgo_cyc_SANGER_5_FBgn0015014	3.01	TRUE	0.022747107
ARNT	MSTO1	28	flyfactorsurvey__tgo_cyc_SANGER_5_FBgn0015014	3.01	TRUE	0.016349924
ARNT	MTSS1L	39	flyfactorsurvey__tgo_cyc_SANGER_5_FBgn0015014	3.01	TRUE	0.025020674
ARNT	PLEKHH3	84	flyfactorsurvey__tgo_cyc_SANGER_5_FBgn0015014	3.01	TRUE	0.019038237
ARNT	PTOV1	36	flyfactorsurvey__tgo_cyc_SANGER_5_FBgn0015014	3.01	TRUE	0.023626163
ARNT	RFC1	25	flyfactorsurvey__tgo_cyc_SANGER_5_FBgn0015014	3.01	TRUE	0.031103038
ARNT	RFC4	20	flyfactorsurvey__tgo_cyc_SANGER_5_FBgn0015014	3.01	TRUE	0.024965318
ARNT	RSU1	11	flyfactorsurvey__tgo_cyc_SANGER_5_FBgn0015014	3.01	TRUE	0.016707609
ARNT	RUFY3	196	flyfactorsurvey__tgo_cyc_SANGER_5_FBgn0015014	3.01	TRUE	0.018669534
ARNT	SCMH1	50	flyfactorsurvey__tgo_cyc_SANGER_5_FBgn0015014	3.01	TRUE	0.025274316
ARNT	SSR3	69	flyfactorsurvey__tgo_cyc_SANGER_5_FBgn0015014	3.01	TRUE	0.01741064
ARNT	STX10	27	flyfactorsurvey__tgo_cyc_SANGER_5_FBgn0015014	3.01	TRUE	0.022468982
ARNT	TMEM136	92	flyfactorsurvey__tgo_cyc_SANGER_5_FBgn0015014	3.01	TRUE	0.020951752
ARNT	TROVE2	13	flyfactorsurvey__tgo_cyc_SANGER_5_FBgn0015014	3.01	TRUE	0.025516207
ARNT	ULK3	20	flyfactorsurvey__tgo_cyc_SANGER_5_FBgn0015014	3.01	TRUE	0.02120985
ARNT2	ABHD2	2	cisbp__M5233	3.84	FALSE	0.001591132
ARNT2	ACVR1B	19	cisbp__M5233	3.84	FALSE	0.001411832
ARNT2	CDKL2	2	cisbp__M5233	3.84	FALSE	0.003446783
ARNT2	CYB5D2	2	cisbp__M5233	3.84	FALSE	0.005194582
ARNT2	EXOG	10	cisbp__M5233	3.84	FALSE	0.001016424
ARNT2	FAM199X	2	cisbp__M5233	3.84	FALSE	0.003518677
ARNT2	FAM76A	6	cisbp__M5233	3.84	FALSE	0.001053152
ARNT2	FBXO9	2	cisbp__M5233	3.84	FALSE	0.022886736
ARNT2	FUBP1	2	cisbp__M5233	3.84	FALSE	0.001047587
ARNT2	HNRNPUL1	2	cisbp__M5233	3.84	FALSE	0.003777165
ARNT2	HTATIP2	4	cisbp__M5233	3.84	FALSE	0.003316853
ARNT2	INTS12	1	cisbp__M5233	3.84	FALSE	0.003616183
ARNT2	LRRC39	9	cisbp__M5233	3.84	FALSE	0.009713015
ARNT2	LYST	2	cisbp__M5233	3.84	FALSE	0.002834153
ARNT2	MAPKBP1	2	cisbp__M5233	3.84	FALSE	0.001890189
ARNT2	MRPL45	4	cisbp__M5233	3.84	FALSE	0.001683678
ARNT2	MRPS18A	2	cisbp__M5233	3.84	FALSE	0.002708362
ARNT2	NUDT18	6	cisbp__M5233	3.84	FALSE	0.004886325
ARNT2	PMPCA	2	cisbp__M5233	3.84	FALSE	0.002072995
ARNT2	POP4	2	cisbp__M5233	3.84	FALSE	0.015312141
ARNT2	PTTG1IP	1	cisbp__M5233	3.84	FALSE	0.001113165
ARNT2	RABGGTA	2	cisbp__M5233	3.84	FALSE	0.001480126
ARNT2	RALGPS1	2	cisbp__M5233	3.84	FALSE	0.005866932
ARNT2	RSAD1	2	cisbp__M5233	3.84	FALSE	0.001078107
ARNT2	SEPSECS	2	cisbp__M5233	3.84	FALSE	0.004741459
ARNT2	4-Sep	18	cisbp__M5233	3.84	FALSE	0.004110883
ARNT2	TBC1D14	2	cisbp__M5233	3.84	FALSE	0.003434477
ARNT2	TPI1	7	cisbp__M5233	3.84	FALSE	0.004905524
ARNT2	YIPF1	2	cisbp__M5233	3.84	FALSE	0.005437055
ARNT2	ZNHIT2	2	cisbp__M5233	3.84	FALSE	0.001023069
ARNT2	OSBPL9	1	cisbp__M5232	3.79	FALSE	0.00814274
ARNT2	CKAP5	6	taipale__BHLHB3_full_NKCACGTGMN_repr	3.73	FALSE	0.002072194
ARNT2	SLC29A1	14	taipale__BHLHB3_full_NKCACGTGMN_repr	3.73	FALSE	0.010044002
ARNT2	UAP1L1	10	taipale__BHLHB3_full_NKCACGTGMN_repr	3.73	FALSE	0.012168817
ARNT2	PPP1R3B	7	hocomoco__BHE40_MOUSE.H11MO.0.A	3.61	FALSE	0.014936879
ARNT2	MRAS	15	cisbp__M5994	3.59	FALSE	0.018685928
ARNT2	NPY1R	20	cisbp__M5994	3.59	FALSE	0.014732894
ARNT2	ACAN	1	flyfactorsurvey__tgo_sima_SANGER_5_FBgn0015014	3.57	TRUE	0.016938612
ARNT2	ACBD5	3	flyfactorsurvey__tgo_sima_SANGER_5_FBgn0015014	3.57	TRUE	0.001574467
ARNT2	ACSF2	46	flyfactorsurvey__tgo_sima_SANGER_5_FBgn0015014	3.57	TRUE	0.003588454
ARNT2	ADAL	3	flyfactorsurvey__tgo_sima_SANGER_5_FBgn0015014	3.57	TRUE	0.002868058
ARNT2	AFTPH	3	flyfactorsurvey__tgo_sima_SANGER_5_FBgn0015014	3.57	TRUE	0.004855424
ARNT2	AGL	4	flyfactorsurvey__tgo_sima_SANGER_5_FBgn0015014	3.57	TRUE	0.002111463
ARNT2	AGRN	4	flyfactorsurvey__tgo_sima_SANGER_5_FBgn0015014	3.57	TRUE	0.001134708
ARNT2	AGTRAP	59	flyfactorsurvey__tgo_sima_SANGER_5_FBgn0015014	3.57	TRUE	0.003345383
ARNT2	ALDH3B1	60	flyfactorsurvey__tgo_sima_SANGER_5_FBgn0015014	3.57	TRUE	0.003722211
ARNT2	ANAPC11	3	flyfactorsurvey__tgo_sima_SANGER_5_FBgn0015014	3.57	TRUE	0.01341937
ARNT2	ANK2	8	flyfactorsurvey__tgo_sima_SANGER_5_FBgn0015014	3.57	TRUE	0.003454425
ARNT2	ANKRD9	3	flyfactorsurvey__tgo_sima_SANGER_5_FBgn0015014	3.57	TRUE	0.002507186
ARNT2	ANXA11	3	flyfactorsurvey__tgo_sima_SANGER_5_FBgn0015014	3.57	TRUE	0.002759786
ARNT2	APC	60	flyfactorsurvey__tgo_sima_SANGER_5_FBgn0015014	3.57	TRUE	0.001377449
ARNT2	APOLD1	3	flyfactorsurvey__tgo_sima_SANGER_5_FBgn0015014	3.57	TRUE	0.008548587
ARNT2	ARFGEF2	61	flyfactorsurvey__tgo_sima_SANGER_5_FBgn0015014	3.57	TRUE	0.003918443
ARNT2	ARHGEF7	5	flyfactorsurvey__tgo_sima_SANGER_5_FBgn0015014	3.57	TRUE	0.005172167
ARNT2	ARL2	59	flyfactorsurvey__tgo_sima_SANGER_5_FBgn0015014	3.57	TRUE	0.00100276
ARNT2	ARRDC4	29	flyfactorsurvey__tgo_sima_SANGER_5_FBgn0015014	3.57	TRUE	0.003629176
ARNT2	ATG3	61	flyfactorsurvey__tgo_sima_SANGER_5_FBgn0015014	3.57	TRUE	0.003271676
ARNT2	ATP6V0B	61	flyfactorsurvey__tgo_sima_SANGER_5_FBgn0015014	3.57	TRUE	0.002586438
ARNT2	ATP6V0E1	5	flyfactorsurvey__tgo_sima_SANGER_5_FBgn0015014	3.57	TRUE	0.001249434
ARNT2	ATP6V1A	58	flyfactorsurvey__tgo_sima_SANGER_5_FBgn0015014	3.57	TRUE	0.002526657
ARNT2	AVPI1	58	flyfactorsurvey__tgo_sima_SANGER_5_FBgn0015014	3.57	TRUE	0.006181748
ARNT2	B9D1	3	flyfactorsurvey__tgo_sima_SANGER_5_FBgn0015014	3.57	TRUE	0.001357859
ARNT2	BCKDHB	3	flyfactorsurvey__tgo_sima_SANGER_5_FBgn0015014	3.57	TRUE	0.019420228
ARNT2	BCL6	57	flyfactorsurvey__tgo_sima_SANGER_5_FBgn0015014	3.57	TRUE	0.00162617
ARNT2	BECN1	4	flyfactorsurvey__tgo_sima_SANGER_5_FBgn0015014	3.57	TRUE	0.002573128
ARNT2	BTBD7	51	flyfactorsurvey__tgo_sima_SANGER_5_FBgn0015014	3.57	TRUE	0.001207454
ARNT2	C12orf65	4	flyfactorsurvey__tgo_sima_SANGER_5_FBgn0015014	3.57	TRUE	0.003545901
ARNT2	C12orf73	9	flyfactorsurvey__tgo_sima_SANGER_5_FBgn0015014	3.57	TRUE	0.009793666
ARNT2	C14orf93	5	flyfactorsurvey__tgo_sima_SANGER_5_FBgn0015014	3.57	TRUE	0.001248258
ARNT2	C1orf43	37	flyfactorsurvey__tgo_sima_SANGER_5_FBgn0015014	3.57	TRUE	0.001739475
ARNT2	C1QTNF2	61	flyfactorsurvey__tgo_sima_SANGER_5_FBgn0015014	3.57	TRUE	0.011233445
ARNT2	CACNB2	4	flyfactorsurvey__tgo_sima_SANGER_5_FBgn0015014	3.57	TRUE	0.00492915
ARNT2	CBX7	5	flyfactorsurvey__tgo_sima_SANGER_5_FBgn0015014	3.57	TRUE	0.001460635
ARNT2	CCDC115	8	flyfactorsurvey__tgo_sima_SANGER_5_FBgn0015014	3.57	TRUE	0.003716205
ARNT2	CCDC151	60	flyfactorsurvey__tgo_sima_SANGER_5_FBgn0015014	3.57	TRUE	0.001161289
ARNT2	CD2AP	2	cisbp__M4500	3.57	FALSE	0.001207449
ARNT2	CD47	4	flyfactorsurvey__tgo_sima_SANGER_5_FBgn0015014	3.57	TRUE	0.002014655
ARNT2	CDC14B	6	flyfactorsurvey__tgo_sima_SANGER_5_FBgn0015014	3.57	TRUE	0.005193488
ARNT2	CDK18	3	flyfactorsurvey__tgo_sima_SANGER_5_FBgn0015014	3.57	TRUE	0.014209863
ARNT2	CEP120	61	flyfactorsurvey__tgo_sima_SANGER_5_FBgn0015014	3.57	TRUE	0.001648458
ARNT2	CHCHD3	22	flyfactorsurvey__tgo_sima_SANGER_5_FBgn0015014	3.57	TRUE	0.00724946
ARNT2	CHMP2A	4	flyfactorsurvey__tgo_sima_SANGER_5_FBgn0015014	3.57	TRUE	0.001039035
ARNT2	CINP	3	flyfactorsurvey__tgo_sima_SANGER_5_FBgn0015014	3.57	TRUE	0.014776706
ARNT2	CLCN3	8	flyfactorsurvey__tgo_sima_SANGER_5_FBgn0015014	3.57	TRUE	0.00117532
ARNT2	CLSTN2	8	flyfactorsurvey__tgo_sima_SANGER_5_FBgn0015014	3.57	TRUE	0.001368056
ARNT2	CNOT1	5	flyfactorsurvey__tgo_sima_SANGER_5_FBgn0015014	3.57	TRUE	0.001676598
ARNT2	CNTN1	5	flyfactorsurvey__tgo_sima_SANGER_5_FBgn0015014	3.57	TRUE	0.003822126
ARNT2	COMMD8	61	flyfactorsurvey__tgo_sima_SANGER_5_FBgn0015014	3.57	TRUE	0.001392349
ARNT2	COMMD9	55	flyfactorsurvey__tgo_sima_SANGER_5_FBgn0015014	3.57	TRUE	0.002438823
ARNT2	COPS7A	55	flyfactorsurvey__tgo_sima_SANGER_5_FBgn0015014	3.57	TRUE	0.021361476
ARNT2	CRB3	56	flyfactorsurvey__tgo_sima_SANGER_5_FBgn0015014	3.57	TRUE	0.001340051
ARNT2	CRYZL1	3	flyfactorsurvey__tgo_sima_SANGER_5_FBgn0015014	3.57	TRUE	0.002944961
ARNT2	CYB561	4	flyfactorsurvey__tgo_sima_SANGER_5_FBgn0015014	3.57	TRUE	0.001125458
ARNT2	DCTN3	4	flyfactorsurvey__tgo_sima_SANGER_5_FBgn0015014	3.57	TRUE	0.005235561
ARNT2	DDT	7	flyfactorsurvey__tgo_sima_SANGER_5_FBgn0015014	3.57	TRUE	0.003020567
ARNT2	DHDDS	57	flyfactorsurvey__tgo_sima_SANGER_5_FBgn0015014	3.57	TRUE	0.003966995
ARNT2	DHX35	61	flyfactorsurvey__tgo_sima_SANGER_5_FBgn0015014	3.57	TRUE	0.017297438
ARNT2	DTNA	32	flyfactorsurvey__tgo_sima_SANGER_5_FBgn0015014	3.57	TRUE	0.011656695
ARNT2	DTWD2	5	flyfactorsurvey__tgo_sima_SANGER_5_FBgn0015014	3.57	TRUE	0.01334799
ARNT2	DUSP22	5	flyfactorsurvey__tgo_sima_SANGER_5_FBgn0015014	3.57	TRUE	0.001343584
ARNT2	DYRK1B	59	flyfactorsurvey__tgo_sima_SANGER_5_FBgn0015014	3.57	TRUE	0.005495302
ARNT2	EEF2K	27	flyfactorsurvey__tgo_sima_SANGER_5_FBgn0015014	3.57	TRUE	0.002995185
ARNT2	EIF4G3	3	flyfactorsurvey__tgo_sima_SANGER_5_FBgn0015014	3.57	TRUE	0.001431015
ARNT2	EXOSC5	29	flyfactorsurvey__tgo_sima_SANGER_5_FBgn0015014	3.57	TRUE	0.010276611
ARNT2	FAHD1	58	flyfactorsurvey__tgo_sima_SANGER_5_FBgn0015014	3.57	TRUE	0.003154896
ARNT2	FAM168A	3	flyfactorsurvey__tgo_sima_SANGER_5_FBgn0015014	3.57	TRUE	0.003048121
ARNT2	FAM168B	60	flyfactorsurvey__tgo_sima_SANGER_5_FBgn0015014	3.57	TRUE	0.002967637
ARNT2	FAM50A	26	flyfactorsurvey__tgo_sima_SANGER_5_FBgn0015014	3.57	TRUE	0.00616122
ARNT2	FASTKD1	3	flyfactorsurvey__tgo_sima_SANGER_5_FBgn0015014	3.57	TRUE	0.001686467
ARNT2	FBXL2	21	flyfactorsurvey__tgo_sima_SANGER_5_FBgn0015014	3.57	TRUE	0.001278512
ARNT2	FNIP2	8	flyfactorsurvey__tgo_sima_SANGER_5_FBgn0015014	3.57	TRUE	0.001394978
ARNT2	FTL	26	flyfactorsurvey__tgo_sima_SANGER_5_FBgn0015014	3.57	TRUE	0.004518436
ARNT2	GAPDH	4	flyfactorsurvey__tgo_sima_SANGER_5_FBgn0015014	3.57	TRUE	0.00744957
ARNT2	GGA2	36	flyfactorsurvey__tgo_sima_SANGER_5_FBgn0015014	3.57	TRUE	0.002731532
ARNT2	GLYR1	61	flyfactorsurvey__tgo_sima_SANGER_5_FBgn0015014	3.57	TRUE	0.013654374
ARNT2	GNA13	19	flyfactorsurvey__tgo_sima_SANGER_5_FBgn0015014	3.57	TRUE	0.002700473
ARNT2	GNAS	56	flyfactorsurvey__tgo_sima_SANGER_5_FBgn0015014	3.57	TRUE	0.008782425
ARNT2	GNS	59	flyfactorsurvey__tgo_sima_SANGER_5_FBgn0015014	3.57	TRUE	0.001127767
ARNT2	GOT2	3	flyfactorsurvey__tgo_sima_SANGER_5_FBgn0015014	3.57	TRUE	0.00930164
ARNT2	HABP4	8	flyfactorsurvey__tgo_sima_SANGER_5_FBgn0015014	3.57	TRUE	0.01176183
ARNT2	HAGH	58	flyfactorsurvey__tgo_sima_SANGER_5_FBgn0015014	3.57	TRUE	0.007107952
ARNT2	HEXIM2	27	flyfactorsurvey__tgo_sima_SANGER_5_FBgn0015014	3.57	TRUE	0.002478089
ARNT2	HOXA9	61	flyfactorsurvey__tgo_sima_SANGER_5_FBgn0015014	3.57	TRUE	0.001281272
ARNT2	HOXB7	61	flyfactorsurvey__tgo_sima_SANGER_5_FBgn0015014	3.57	TRUE	0.001491539
ARNT2	HOXD10	61	flyfactorsurvey__tgo_sima_SANGER_5_FBgn0015014	3.57	TRUE	0.001885375
ARNT2	IARS	4	flyfactorsurvey__tgo_sima_SANGER_5_FBgn0015014	3.57	TRUE	0.001479468
ARNT2	ICA1	7	flyfactorsurvey__tgo_sima_SANGER_5_FBgn0015014	3.57	TRUE	0.002019744
ARNT2	IFT81	3	flyfactorsurvey__tgo_sima_SANGER_5_FBgn0015014	3.57	TRUE	0.00530677
ARNT2	IGF2R	61	flyfactorsurvey__tgo_sima_SANGER_5_FBgn0015014	3.57	TRUE	0.001152131
ARNT2	IMP4	8	flyfactorsurvey__tgo_sima_SANGER_5_FBgn0015014	3.57	TRUE	0.021391936
ARNT2	IPO13	14	flyfactorsurvey__tgo_sima_SANGER_5_FBgn0015014	3.57	TRUE	0.00205927
ARNT2	IQSEC1	3	flyfactorsurvey__tgo_sima_SANGER_5_FBgn0015014	3.57	TRUE	0.00813319
ARNT2	KIAA1217	4	cisbp__M4500	3.57	FALSE	0.001700923
ARNT2	LACTB2	58	flyfactorsurvey__tgo_sima_SANGER_5_FBgn0015014	3.57	TRUE	0.001870185
ARNT2	LIN54	58	flyfactorsurvey__tgo_sima_SANGER_5_FBgn0015014	3.57	TRUE	0.002151939
ARNT2	LMOD1	3	flyfactorsurvey__tgo_sima_SANGER_5_FBgn0015014	3.57	TRUE	0.002861074
ARNT2	LONP1	36	flyfactorsurvey__tgo_sima_SANGER_5_FBgn0015014	3.57	TRUE	0.003984895
ARNT2	LPP	3	flyfactorsurvey__tgo_sima_SANGER_5_FBgn0015014	3.57	TRUE	0.001682378
ARNT2	LRP3	6	flyfactorsurvey__tgo_sima_SANGER_5_FBgn0015014	3.57	TRUE	0.001990759
ARNT2	LTBP1	6	flyfactorsurvey__tgo_sima_SANGER_5_FBgn0015014	3.57	TRUE	0.001349894
ARNT2	MAP1A	3	flyfactorsurvey__tgo_sima_SANGER_5_FBgn0015014	3.57	TRUE	0.007548108
ARNT2	MAP1LC3A	2	cisbp__M4500	3.57	FALSE	0.002714418
ARNT2	MAPK1	45	flyfactorsurvey__tgo_sima_SANGER_5_FBgn0015014	3.57	TRUE	0.001436762
ARNT2	MAPKAPK3	49	flyfactorsurvey__tgo_sima_SANGER_5_FBgn0015014	3.57	TRUE	0.002498874
ARNT2	MAPRE2	57	flyfactorsurvey__tgo_sima_SANGER_5_FBgn0015014	3.57	TRUE	0.003527581
ARNT2	8-Mar	61	flyfactorsurvey__tgo_sima_SANGER_5_FBgn0015014	3.57	TRUE	0.010053442
ARNT2	MCCC2	27	flyfactorsurvey__tgo_sima_SANGER_5_FBgn0015014	3.57	TRUE	0.002421494
ARNT2	MEF2C	3	flyfactorsurvey__tgo_sima_SANGER_5_FBgn0015014	3.57	TRUE	0.00134323
ARNT2	MEGF9	50	flyfactorsurvey__tgo_sima_SANGER_5_FBgn0015014	3.57	TRUE	0.001409434
ARNT2	MFF	3	flyfactorsurvey__tgo_sima_SANGER_5_FBgn0015014	3.57	TRUE	0.00444365
ARNT2	MFHAS1	55	flyfactorsurvey__tgo_sima_SANGER_5_FBgn0015014	3.57	TRUE	0.004453817
ARNT2	MMS19	17	flyfactorsurvey__tgo_sima_SANGER_5_FBgn0015014	3.57	TRUE	0.001573888
ARNT2	MRGPRF	6	flyfactorsurvey__tgo_sima_SANGER_5_FBgn0015014	3.57	TRUE	0.001203135
ARNT2	MRPL51	1	flyfactorsurvey__tgo_sima_SANGER_5_FBgn0015014	3.57	TRUE	0.006244674
ARNT2	MRPS18B	26	flyfactorsurvey__tgo_sima_SANGER_5_FBgn0015014	3.57	TRUE	0.005446633
ARNT2	MSRA	3	flyfactorsurvey__tgo_sima_SANGER_5_FBgn0015014	3.57	TRUE	0.002905392
ARNT2	MTOR	3	flyfactorsurvey__tgo_sima_SANGER_5_FBgn0015014	3.57	TRUE	0.004098113
ARNT2	MTRF1L	3	flyfactorsurvey__tgo_sima_SANGER_5_FBgn0015014	3.57	TRUE	0.001546793
ARNT2	NAGPA	44	flyfactorsurvey__tgo_sima_SANGER_5_FBgn0015014	3.57	TRUE	0.001673946
ARNT2	NDRG3	4	flyfactorsurvey__tgo_sima_SANGER_5_FBgn0015014	3.57	TRUE	0.001170716
ARNT2	NET1	59	flyfactorsurvey__tgo_sima_SANGER_5_FBgn0015014	3.57	TRUE	0.004516209
ARNT2	NEURL2	61	flyfactorsurvey__tgo_sima_SANGER_5_FBgn0015014	3.57	TRUE	0.004095499
ARNT2	NIT1	3	flyfactorsurvey__tgo_sima_SANGER_5_FBgn0015014	3.57	TRUE	0.011615058
ARNT2	NMNAT1	3	flyfactorsurvey__tgo_sima_SANGER_5_FBgn0015014	3.57	TRUE	0.001438295
ARNT2	NOTCH3	3	flyfactorsurvey__tgo_sima_SANGER_5_FBgn0015014	3.57	TRUE	0.001296457
ARNT2	NT5DC1	7	flyfactorsurvey__tgo_sima_SANGER_5_FBgn0015014	3.57	TRUE	0.016568557
ARNT2	NUBPL	8	flyfactorsurvey__tgo_sima_SANGER_5_FBgn0015014	3.57	TRUE	0.003482203
ARNT2	OCIAD1	1	flyfactorsurvey__tgo_sima_SANGER_5_FBgn0015014	3.57	TRUE	0.001193968
ARNT2	OLFML2A	31	flyfactorsurvey__tgo_sima_SANGER_5_FBgn0015014	3.57	TRUE	0.001741467
ARNT2	OPA3	8	flyfactorsurvey__tgo_sima_SANGER_5_FBgn0015014	3.57	TRUE	0.002905403
ARNT2	ORC4	61	flyfactorsurvey__tgo_sima_SANGER_5_FBgn0015014	3.57	TRUE	0.001343267
ARNT2	OSBPL1A	33	flyfactorsurvey__tgo_sima_SANGER_5_FBgn0015014	3.57	TRUE	0.001737702
ARNT2	OSBPL8	59	flyfactorsurvey__tgo_sima_SANGER_5_FBgn0015014	3.57	TRUE	0.005810689
ARNT2	OXSR1	3	cisbp__M4500	3.57	FALSE	0.015991153
ARNT2	PAG1	9	flyfactorsurvey__tgo_sima_SANGER_5_FBgn0015014	3.57	TRUE	0.002048015
ARNT2	PCNT	5	flyfactorsurvey__tgo_sima_SANGER_5_FBgn0015014	3.57	TRUE	0.002548953
ARNT2	PDE4DIP	1	flyfactorsurvey__tgo_sima_SANGER_5_FBgn0015014	3.57	TRUE	0.019823178
ARNT2	PDHB	15	flyfactorsurvey__tgo_sima_SANGER_5_FBgn0015014	3.57	TRUE	0.001899405
ARNT2	PDK2	27	flyfactorsurvey__tgo_sima_SANGER_5_FBgn0015014	3.57	TRUE	0.012597269
ARNT2	PDK4	3	flyfactorsurvey__tgo_sima_SANGER_5_FBgn0015014	3.57	TRUE	0.002562865
ARNT2	PGAM1	1	flyfactorsurvey__tgo_sima_SANGER_5_FBgn0015014	3.57	TRUE	0.001995651
ARNT2	PGM1	3	flyfactorsurvey__tgo_sima_SANGER_5_FBgn0015014	3.57	TRUE	0.001734081
ARNT2	PGP	3	flyfactorsurvey__tgo_sima_SANGER_5_FBgn0015014	3.57	TRUE	0.010926141
ARNT2	PHB	34	flyfactorsurvey__tgo_sima_SANGER_5_FBgn0015014	3.57	TRUE	0.001020972
ARNT2	PHC3	61	flyfactorsurvey__tgo_sima_SANGER_5_FBgn0015014	3.57	TRUE	0.001688784
ARNT2	PI4KA	55	flyfactorsurvey__tgo_sima_SANGER_5_FBgn0015014	3.57	TRUE	0.001073623
ARNT2	PIGP	58	flyfactorsurvey__tgo_sima_SANGER_5_FBgn0015014	3.57	TRUE	0.002819491
ARNT2	PIK3C2A	3	flyfactorsurvey__tgo_sima_SANGER_5_FBgn0015014	3.57	TRUE	0.001099152
ARNT2	PKN1	61	flyfactorsurvey__tgo_sima_SANGER_5_FBgn0015014	3.57	TRUE	0.00131278
ARNT2	POMP	3	flyfactorsurvey__tgo_sima_SANGER_5_FBgn0015014	3.57	TRUE	0.001862564
ARNT2	PPP1R3C	56	flyfactorsurvey__tgo_sima_SANGER_5_FBgn0015014	3.57	TRUE	0.001172841
ARNT2	PPP2R5A	4	flyfactorsurvey__tgo_sima_SANGER_5_FBgn0015014	3.57	TRUE	0.002492774
ARNT2	PRDX5	9	flyfactorsurvey__tgo_sima_SANGER_5_FBgn0015014	3.57	TRUE	0.001493874
ARNT2	PRKG1	12	cisbp__M4500	3.57	FALSE	0.001457476
ARNT2	PRUNE2	3	flyfactorsurvey__tgo_sima_SANGER_5_FBgn0015014	3.57	TRUE	0.004157133
ARNT2	PSME3	36	flyfactorsurvey__tgo_sima_SANGER_5_FBgn0015014	3.57	TRUE	0.00173316
ARNT2	PTOV1	4	cisbp__M4500	3.57	FALSE	0.002939434
ARNT2	RABGAP1	54	flyfactorsurvey__tgo_sima_SANGER_5_FBgn0015014	3.57	TRUE	0.006605644
ARNT2	RAD23A	39	flyfactorsurvey__tgo_sima_SANGER_5_FBgn0015014	3.57	TRUE	0.011755244
ARNT2	RASSF2	11	flyfactorsurvey__tgo_sima_SANGER_5_FBgn0015014	3.57	TRUE	0.002415101
ARNT2	RBX1	23	flyfactorsurvey__tgo_sima_SANGER_5_FBgn0015014	3.57	TRUE	0.009762621
ARNT2	RCCD1	3	flyfactorsurvey__tgo_sima_SANGER_5_FBgn0015014	3.57	TRUE	0.013243949
ARNT2	REPIN1	43	flyfactorsurvey__tgo_sima_SANGER_5_FBgn0015014	3.57	TRUE	0.002810416
ARNT2	RMND1	61	flyfactorsurvey__tgo_sima_SANGER_5_FBgn0015014	3.57	TRUE	0.00343742
ARNT2	RNF128	60	flyfactorsurvey__tgo_sima_SANGER_5_FBgn0015014	3.57	TRUE	0.001204089
ARNT2	RNF166	3	cisbp__M4500	3.57	FALSE	0.001610384
ARNT2	RPA2	3	flyfactorsurvey__tgo_sima_SANGER_5_FBgn0015014	3.57	TRUE	0.001796486
ARNT2	RPS27L	3	flyfactorsurvey__tgo_sima_SANGER_5_FBgn0015014	3.57	TRUE	0.001192985
ARNT2	RPS6KA4	39	flyfactorsurvey__tgo_sima_SANGER_5_FBgn0015014	3.57	TRUE	0.003246475
ARNT2	RSU1	5	flyfactorsurvey__tgo_sima_SANGER_5_FBgn0015014	3.57	TRUE	0.001452953
ARNT2	RUFY1	58	flyfactorsurvey__tgo_sima_SANGER_5_FBgn0015014	3.57	TRUE	0.001955216
ARNT2	S100A6	32	flyfactorsurvey__tgo_sima_SANGER_5_FBgn0015014	3.57	TRUE	0.002350423
ARNT2	SCAMP3	4	flyfactorsurvey__tgo_sima_SANGER_5_FBgn0015014	3.57	TRUE	0.00101638
ARNT2	SCO2	10	flyfactorsurvey__tgo_sima_SANGER_5_FBgn0015014	3.57	TRUE	0.001660991
ARNT2	SEC11C	46	flyfactorsurvey__tgo_sima_SANGER_5_FBgn0015014	3.57	TRUE	0.004030978
ARNT2	SFMBT1	32	flyfactorsurvey__tgo_sima_SANGER_5_FBgn0015014	3.57	TRUE	0.001712926
ARNT2	SLC20A2	3	flyfactorsurvey__tgo_sima_SANGER_5_FBgn0015014	3.57	TRUE	0.014990845
ARNT2	SLC35F5	3	flyfactorsurvey__tgo_sima_SANGER_5_FBgn0015014	3.57	TRUE	0.003248908
ARNT2	SLIT3	3	flyfactorsurvey__tgo_sima_SANGER_5_FBgn0015014	3.57	TRUE	0.001727478
ARNT2	SMARCD2	3	flyfactorsurvey__tgo_sima_SANGER_5_FBgn0015014	3.57	TRUE	0.001022618
ARNT2	SORL1	50	flyfactorsurvey__tgo_sima_SANGER_5_FBgn0015014	3.57	TRUE	0.013653815
ARNT2	SORT1	5	flyfactorsurvey__tgo_sima_SANGER_5_FBgn0015014	3.57	TRUE	0.001697407
ARNT2	SSSCA1	3	flyfactorsurvey__tgo_sima_SANGER_5_FBgn0015014	3.57	TRUE	0.006233667
ARNT2	STAMBP	3	flyfactorsurvey__tgo_sima_SANGER_5_FBgn0015014	3.57	TRUE	0.006948259
ARNT2	SUPV3L1	59	flyfactorsurvey__tgo_sima_SANGER_5_FBgn0015014	3.57	TRUE	0.002157947
ARNT2	TAF1	11	flyfactorsurvey__tgo_sima_SANGER_5_FBgn0015014	3.57	TRUE	0.001516071
ARNT2	TAF8	57	flyfactorsurvey__tgo_sima_SANGER_5_FBgn0015014	3.57	TRUE	0.004237224
ARNT2	TBC1D13	38	flyfactorsurvey__tgo_sima_SANGER_5_FBgn0015014	3.57	TRUE	0.020750114
ARNT2	TCEAL3	59	flyfactorsurvey__tgo_sima_SANGER_5_FBgn0015014	3.57	TRUE	0.001148927
ARNT2	TECPR2	3	flyfactorsurvey__tgo_sima_SANGER_5_FBgn0015014	3.57	TRUE	0.001917968
ARNT2	TFAM	3	flyfactorsurvey__tgo_sima_SANGER_5_FBgn0015014	3.57	TRUE	0.00128162
ARNT2	TGFBRAP1	55	flyfactorsurvey__tgo_sima_SANGER_5_FBgn0015014	3.57	TRUE	0.001865454
ARNT2	THAP5	37	flyfactorsurvey__tgo_sima_SANGER_5_FBgn0015014	3.57	TRUE	0.001687452
ARNT2	TIMM23	5	flyfactorsurvey__tgo_sima_SANGER_5_FBgn0015014	3.57	TRUE	0.008406283
ARNT2	TLN1	2	flyfactorsurvey__tgo_sima_SANGER_5_FBgn0015014	3.57	TRUE	0.001732584
ARNT2	TMBIM6	3	flyfactorsurvey__tgo_sima_SANGER_5_FBgn0015014	3.57	TRUE	0.001471395
ARNT2	TMEM222	3	flyfactorsurvey__tgo_sima_SANGER_5_FBgn0015014	3.57	TRUE	0.001189012
ARNT2	TMEM42	50	flyfactorsurvey__tgo_sima_SANGER_5_FBgn0015014	3.57	TRUE	0.015156245
ARNT2	TMEM47	51	flyfactorsurvey__tgo_sima_SANGER_5_FBgn0015014	3.57	TRUE	0.001299176
ARNT2	TNPO2	61	flyfactorsurvey__tgo_sima_SANGER_5_FBgn0015014	3.57	TRUE	0.001023337
ARNT2	TOMM20	24	flyfactorsurvey__tgo_sima_SANGER_5_FBgn0015014	3.57	TRUE	0.01200084
ARNT2	TP53INP1	53	flyfactorsurvey__tgo_sima_SANGER_5_FBgn0015014	3.57	TRUE	0.001024358
ARNT2	TP53INP2	1	cisbp__M4500	3.57	FALSE	0.003349122
ARNT2	TRAP1	3	cisbp__M4500	3.57	FALSE	0.0048933
ARNT2	TRAPPC2L	5	flyfactorsurvey__tgo_sima_SANGER_5_FBgn0015014	3.57	TRUE	0.012269058
ARNT2	TSG101	3	flyfactorsurvey__tgo_sima_SANGER_5_FBgn0015014	3.57	TRUE	0.001285316
ARNT2	TTC1	3	flyfactorsurvey__tgo_sima_SANGER_5_FBgn0015014	3.57	TRUE	0.001803357
ARNT2	UMPS	4	flyfactorsurvey__tgo_sima_SANGER_5_FBgn0015014	3.57	TRUE	0.001845261
ARNT2	VAPB	1	flyfactorsurvey__tgo_sima_SANGER_5_FBgn0015014	3.57	TRUE	0.018397745
ARNT2	VPS37C	3	flyfactorsurvey__tgo_sima_SANGER_5_FBgn0015014	3.57	TRUE	0.001335557
ARNT2	WDR89	24	flyfactorsurvey__tgo_sima_SANGER_5_FBgn0015014	3.57	TRUE	0.00129542
ARNT2	WWP2	59	flyfactorsurvey__tgo_sima_SANGER_5_FBgn0015014	3.57	TRUE	0.012703431
ARNT2	ZBTB8OS	59	flyfactorsurvey__tgo_sima_SANGER_5_FBgn0015014	3.57	TRUE	0.017889668
ARNT2	ZER1	4	flyfactorsurvey__tgo_sima_SANGER_5_FBgn0015014	3.57	TRUE	0.004663507
ARNT2	ZNHIT1	3	flyfactorsurvey__tgo_sima_SANGER_5_FBgn0015014	3.57	TRUE	0.003638213
ARNT2	FABP3	15	cisbp__M5306	3.56	FALSE	0.002327438
ARNT2	NOV	4	cisbp__M5306	3.56	FALSE	0.001354756
ARNT2	SPINT1	1	cisbp__M5240	3.56	FALSE	0.001016419
ARNT2	FAM174A	1	cisbp__M4552	3.55	FALSE	0.001586822
ARNT2	ACADSB	4	dbcorrdb__BHLHE40__ENCSR000DYJ_1__m1	3.54	FALSE	0.001217642
ARNT2	ACOT7	3	dbcorrdb__BHLHE40__ENCSR000DYJ_1__m1	3.54	FALSE	0.006700924
ARNT2	BSCL2	1	dbcorrdb__BHLHE40__ENCSR000DYJ_1__m1	3.54	FALSE	0.001990282
ARNT2	C19orf25	8	dbcorrdb__BHLHE40__ENCSR000DYJ_1__m1	3.54	FALSE	0.016221791
ARNT2	DCUN1D4	2	dbcorrdb__BHLHE40__ENCSR000DYJ_1__m1	3.54	FALSE	0.001155398
ARNT2	MINK1	3	dbcorrdb__BHLHE40__ENCSR000DYJ_1__m1	3.54	FALSE	0.005925922
ARNT2	NTRK2	1	dbcorrdb__BHLHE40__ENCSR000DYJ_1__m1	3.54	FALSE	0.006289933
ARNT2	PHYHIPL	3	dbcorrdb__BHLHE40__ENCSR000DYJ_1__m1	3.54	FALSE	0.00521446
ARNT2	PPP1R11	1	dbcorrdb__BHLHE40__ENCSR000DYJ_1__m1	3.54	FALSE	0.001111329
ARNT2	RHOA	1	dbcorrdb__BHLHE40__ENCSR000DYJ_1__m1	3.54	FALSE	0.001215289
ARNT2	TBC1D1	2	dbcorrdb__BHLHE40__ENCSR000DYJ_1__m1	3.54	FALSE	0.002604929
ARNT2	TCTA	1	dbcorrdb__BHLHE40__ENCSR000DYJ_1__m1	3.54	FALSE	0.021585675
ARNT2	TMEM143	5	dbcorrdb__BHLHE40__ENCSR000DYJ_1__m1	3.54	FALSE	0.001147436
ARNT2	TRIM37	8	dbcorrdb__BHLHE40__ENCSR000DYJ_1__m1	3.54	FALSE	0.004587573
ARNT2	USP24	1	dbcorrdb__BHLHE40__ENCSR000DYJ_1__m1	3.54	FALSE	0.004614421
ARNT2	C9orf9	1	cisbp__M4451	3.45	FALSE	0.001281175
ARNT2	CELF2	12	cisbp__M4451	3.45	FALSE	0.001138002
ARNT2	TSC22D3	3	cisbp__M4451	3.45	FALSE	0.001784344
ARNT2	ALDH4A1	24	taipale_cyt_meth__ARNT2_RTCACGTGMN_eDBD	3.43	TRUE	0.005352156
ARNT2	ASXL2	53	taipale_cyt_meth__ARNT2_RTCACGTGMN_eDBD	3.43	TRUE	0.001605104
ARNT2	BCL9	19	taipale_cyt_meth__ARNT2_RTCACGTGMN_eDBD	3.43	TRUE	0.001954795
ARNT2	C19orf70	23	taipale_cyt_meth__ARNT2_RTCACGTGMN_eDBD	3.43	TRUE	0.003265192
ARNT2	CBX5	31	taipale_cyt_meth__ARNT2_RTCACGTGMN_eDBD	3.43	TRUE	0.001443329
ARNT2	CCDC6	28	taipale_cyt_meth__ARNT2_RTCACGTGMN_eDBD	3.43	TRUE	0.003634282
ARNT2	COMMD4	46	taipale_cyt_meth__ARNT2_RTCACGTGMN_eDBD	3.43	TRUE	0.003311813
ARNT2	CTNNA1	2	cisbp__M4553	3.43	FALSE	0.001883707
ARNT2	DNAJC13	45	taipale_cyt_meth__ARNT2_RTCACGTGMN_eDBD	3.43	TRUE	0.00254466
ARNT2	ENC1	11	taipale_cyt_meth__ARNT2_RTCACGTGMN_eDBD	3.43	TRUE	0.001773556
ARNT2	EZR	10	taipale_cyt_meth__ARNT2_RTCACGTGMN_eDBD	3.43	TRUE	0.003772821
ARNT2	FEZ1	18	taipale_cyt_meth__ARNT2_RTCACGTGMN_eDBD	3.43	TRUE	0.006295228
ARNT2	FHOD3	26	taipale_cyt_meth__ARNT2_RTCACGTGMN_eDBD	3.43	TRUE	0.02227128
ARNT2	GADD45G	24	taipale_cyt_meth__ARNT2_RTCACGTGMN_eDBD	3.43	TRUE	0.001091794
ARNT2	GUCY1A2	21	taipale_cyt_meth__ARNT2_RTCACGTGMN_eDBD	3.43	TRUE	0.02148643
ARNT2	HERC1	12	taipale_cyt_meth__ARNT2_RTCACGTGMN_eDBD	3.43	TRUE	0.004572356
ARNT2	HOXC6	8	cisbp__M4553	3.43	FALSE	0.001074752
ARNT2	HSD11B1L	25	taipale_cyt_meth__ARNT2_RTCACGTGMN_eDBD	3.43	TRUE	0.002202656
ARNT2	KLC4	26	taipale_cyt_meth__ARNT2_RTCACGTGMN_eDBD	3.43	TRUE	0.004016447
ARNT2	LRRC32	22	taipale_cyt_meth__ARNT2_RTCACGTGMN_eDBD	3.43	TRUE	0.00198221
ARNT2	LSM1	15	taipale_cyt_meth__ARNT2_RTCACGTGMN_eDBD	3.43	TRUE	0.00428355
ARNT2	MACROD1	30	taipale_cyt_meth__ARNT2_RTCACGTGMN_eDBD	3.43	TRUE	0.001367112
ARNT2	MEA1	33	taipale_cyt_meth__ARNT2_RTCACGTGMN_eDBD	3.43	TRUE	0.001472941
ARNT2	NFIX	17	taipale_cyt_meth__ARNT2_RTCACGTGMN_eDBD	3.43	TRUE	0.002536958
ARNT2	NTHL1	21	taipale_cyt_meth__ARNT2_RTCACGTGMN_eDBD	3.43	TRUE	0.002404831
ARNT2	PFKFB2	44	taipale_cyt_meth__ARNT2_RTCACGTGMN_eDBD	3.43	TRUE	0.015363367
ARNT2	PLBD1	21	taipale_cyt_meth__ARNT2_RTCACGTGMN_eDBD	3.43	TRUE	0.001766918
ARNT2	PPARGC1A	46	taipale_cyt_meth__ARNT2_RTCACGTGMN_eDBD	3.43	TRUE	0.003759325
ARNT2	PTGES2	13	taipale_cyt_meth__ARNT2_RTCACGTGMN_eDBD	3.43	TRUE	0.014043768
ARNT2	QTRT1	55	taipale_cyt_meth__ARNT2_RTCACGTGMN_eDBD	3.43	TRUE	0.001061293
ARNT2	RGS14	11	cisbp__M4553	3.43	FALSE	0.001241201
ARNT2	RPS6KA5	22	taipale_cyt_meth__ARNT2_RTCACGTGMN_eDBD	3.43	TRUE	0.011558065
ARNT2	RRAGD	36	taipale_cyt_meth__ARNT2_RTCACGTGMN_eDBD	3.43	TRUE	0.004269671
ARNT2	RTN4	30	taipale_cyt_meth__ARNT2_RTCACGTGMN_eDBD	3.43	TRUE	0.001150528
ARNT2	SERPINI1	3	cisbp__M4553	3.43	FALSE	0.005318264
ARNT2	SGTA	22	taipale_cyt_meth__ARNT2_RTCACGTGMN_eDBD	3.43	TRUE	0.002378023
ARNT2	TASP1	18	taipale_cyt_meth__ARNT2_RTCACGTGMN_eDBD	3.43	TRUE	0.001211159
ARNT2	TMUB1	11	taipale_cyt_meth__ARNT2_RTCACGTGMN_eDBD	3.43	TRUE	0.005562445
ARNT2	ASB13	4	cisbp__M0204	3.37	FALSE	0.005363106
ARNT2	ZC3H14	6	taipale_cyt_meth__ARNTL_RTCACGTGMN_eDBD	3.37	FALSE	0.002107146
ARNT2	TBC1D4	1	cisbp__M4683	3.32	FALSE	0.001218212
ARNT2	EBAG9	2	factorbook__BHLHE40	3.31	FALSE	0.002149416
ARNT2	EBF1	1	factorbook__BHLHE40	3.31	FALSE	0.001334622
ARNT2	MRPS18C	13	flyfactorsurvey__tgo_cyc_SANGER_5_FBgn0015014	3.31	TRUE	0.006650868
ARNT2	RNF181	14	flyfactorsurvey__tgo_cyc_SANGER_5_FBgn0015014	3.31	TRUE	0.018976236
ARNT2	TRIM63	37	flyfactorsurvey__tgo_cyc_SANGER_5_FBgn0015014	3.31	TRUE	0.00173968
ARNT2	BCL7C	4	cisbp__M4628	3.3	FALSE	0.0021292
ARNT2	C1orf198	4	cisbp__M4628	3.3	FALSE	0.011237052
ARNT2	ESYT1	4	cisbp__M4628	3.3	FALSE	0.008635302
ARNT2	FBXL15	4	cisbp__M4628	3.3	FALSE	0.00150973
ARNT2	FLAD1	2	cisbp__M4628	3.3	FALSE	0.001126625
ARNT2	INF2	4	cisbp__M4628	3.3	FALSE	0.002535599
ARNT2	LANCL1	3	cisbp__M4628	3.3	FALSE	0.008958705
ARNT2	MID1IP1	6	cisbp__M4628	3.3	FALSE	0.013890256
ARNT2	MRVI1	2	cisbp__M4628	3.3	FALSE	0.00947814
ARNT2	MSN	4	cisbp__M4628	3.3	FALSE	0.003657167
ARNT2	NAV2	2	cisbp__M4628	3.3	FALSE	0.002009283
ARNT2	OLA1	6	cisbp__M4628	3.3	FALSE	0.00878694
ARNT2	PDE1B	3	cisbp__M4628	3.3	FALSE	0.001020376
ARNT2	PLA2G12A	3	cisbp__M4628	3.3	FALSE	0.003712
ARNT2	PPA1	2	cisbp__M4628	3.3	FALSE	0.001295841
ARNT2	PPCDC	4	cisbp__M4628	3.3	FALSE	0.022802595
ARNT2	PSMD9	4	cisbp__M4628	3.3	FALSE	0.001262979
ARNT2	PWP1	4	cisbp__M4628	3.3	FALSE	0.001362924
ARNT2	SNTB1	2	cisbp__M4628	3.3	FALSE	0.004511206
ARNT2	SORBS1	4	cisbp__M4628	3.3	FALSE	0.005617973
ARNT2	TIMM8A	4	cisbp__M4628	3.3	FALSE	0.00107558
ARNT2	TSN	4	cisbp__M4628	3.3	FALSE	0.001210608
ARNT2	TUBA1C	3	cisbp__M4628	3.3	FALSE	0.001711841
ARNT2	ACSL1	1	taipale_cyt_meth__TFE3_NNCACGTGAYN_eDBD	3.21	FALSE	0.005944937
ARNT2	ADI1	1	taipale_cyt_meth__TFE3_NNCACGTGAYN_eDBD	3.21	FALSE	0.001502817
ARNT2	AGPAT3	1	taipale_cyt_meth__TFE3_NNCACGTGAYN_eDBD	3.21	FALSE	0.002036564
ARNT2	AGTPBP1	1	taipale_cyt_meth__TFE3_NNCACGTGAYN_eDBD	3.21	FALSE	0.002233569
ARNT2	AKAP1	1	taipale_cyt_meth__TFE3_NNCACGTGAYN_eDBD	3.21	FALSE	0.016931035
ARNT2	AKR1B1	1	taipale_cyt_meth__TFE3_NNCACGTGAYN_eDBD	3.21	FALSE	0.002248634
ARNT2	ANXA4	1	taipale_cyt_meth__TFE3_NNCACGTGAYN_eDBD	3.21	FALSE	0.012351386
ARNT2	ATP6V0E2	1	taipale_cyt_meth__TFE3_NNCACGTGAYN_eDBD	3.21	FALSE	0.00781131
ARNT2	B3GAT3	2	taipale_cyt_meth__TFE3_NNCACGTGAYN_eDBD	3.21	FALSE	0.00128859
ARNT2	C2CD2	4	taipale_cyt_meth__TFE3_NNCACGTGAYN_eDBD	3.21	FALSE	0.001124768
ARNT2	CADPS2	1	taipale_cyt_meth__TFE3_NNCACGTGAYN_eDBD	3.21	FALSE	0.00137568
ARNT2	CTSD	1	taipale_cyt_meth__TFE3_NNCACGTGAYN_eDBD	3.21	FALSE	0.001152385
ARNT2	DBI	1	taipale_cyt_meth__TFE3_NNCACGTGAYN_eDBD	3.21	FALSE	0.001051481
ARNT2	DPP7	3	taipale_cyt_meth__TFE3_NNCACGTGAYN_eDBD	3.21	FALSE	0.001351808
ARNT2	EIF1AX	2	taipale_cyt_meth__TFE3_NNCACGTGAYN_eDBD	3.21	FALSE	0.003273246
ARNT2	EIF4EBP3	1	taipale_cyt_meth__TFE3_NNCACGTGAYN_eDBD	3.21	FALSE	0.001473845
ARNT2	FBXO21	1	taipale_cyt_meth__TFE3_NNCACGTGAYN_eDBD	3.21	FALSE	0.001941602
ARNT2	FDXR	1	taipale_cyt_meth__TFE3_NNCACGTGAYN_eDBD	3.21	FALSE	0.001010811
ARNT2	FEM1C	1	taipale_cyt_meth__TFE3_NNCACGTGAYN_eDBD	3.21	FALSE	0.001405037
ARNT2	FEN1	1	taipale_cyt_meth__TFE3_NNCACGTGAYN_eDBD	3.21	FALSE	0.001031786
ARNT2	FOXP4	3	taipale_cyt_meth__TFE3_NNCACGTGAYN_eDBD	3.21	FALSE	0.001125569
ARNT2	FPGS	3	taipale_cyt_meth__TFE3_NNCACGTGAYN_eDBD	3.21	FALSE	0.001414679
ARNT2	FYCO1	2	taipale_cyt_meth__TFE3_NNCACGTGAYN_eDBD	3.21	FALSE	0.011327052
ARNT2	GPX4	2	taipale_cyt_meth__TFE3_NNCACGTGAYN_eDBD	3.21	FALSE	0.003499958
ARNT2	HOPX	1	taipale_cyt_meth__TFE3_NNCACGTGAYN_eDBD	3.21	FALSE	0.002908747
ARNT2	LRBA	1	taipale_cyt_meth__TFE3_NNCACGTGAYN_eDBD	3.21	FALSE	0.001951917
ARNT2	MAP9	1	taipale_cyt_meth__TFE3_NNCACGTGAYN_eDBD	3.21	FALSE	0.002747123
ARNT2	ME3	3	taipale_cyt_meth__TFE3_NNCACGTGAYN_eDBD	3.21	FALSE	0.019450767
ARNT2	MRPL52	1	taipale_cyt_meth__TFE3_NNCACGTGAYN_eDBD	3.21	FALSE	0.006325917
ARNT2	MRPS6	1	taipale_cyt_meth__TFE3_NNCACGTGAYN_eDBD	3.21	FALSE	0.003197299
ARNT2	MYOM1	1	taipale_cyt_meth__TFE3_NNCACGTGAYN_eDBD	3.21	FALSE	0.013136959
ARNT2	NAA38	1	taipale_cyt_meth__TFE3_NNCACGTGAYN_eDBD	3.21	FALSE	0.002490994
ARNT2	NADSYN1	1	taipale_cyt_meth__TFE3_NNCACGTGAYN_eDBD	3.21	FALSE	0.001919996
ARNT2	NDUFA12	1	taipale_cyt_meth__TFE3_NNCACGTGAYN_eDBD	3.21	FALSE	0.0017614
ARNT2	NDUFAF4	3	taipale_cyt_meth__TFE3_NNCACGTGAYN_eDBD	3.21	FALSE	0.009378391
ARNT2	NGLY1	1	taipale_cyt_meth__TFE3_NNCACGTGAYN_eDBD	3.21	FALSE	0.00114027
ARNT2	NUBP1	1	taipale_cyt_meth__TFE3_NNCACGTGAYN_eDBD	3.21	FALSE	0.018839517
ARNT2	OPN3	1	taipale_cyt_meth__TFE3_NNCACGTGAYN_eDBD	3.21	FALSE	0.001868685
ARNT2	OXA1L	2	taipale_cyt_meth__TFE3_NNCACGTGAYN_eDBD	3.21	FALSE	0.001639742
ARNT2	P4HTM	1	taipale_cyt_meth__TFE3_NNCACGTGAYN_eDBD	3.21	FALSE	0.002774921
ARNT2	PACS1	1	taipale_cyt_meth__TFE3_NNCACGTGAYN_eDBD	3.21	FALSE	0.001106445
ARNT2	PARG	1	taipale_cyt_meth__TFE3_NNCACGTGAYN_eDBD	3.21	FALSE	0.001606119
ARNT2	PDE7A	4	taipale__ARNTL_DBD_GTCACGTGAC	3.21	FALSE	0.001306931
ARNT2	PLEKHG3	3	taipale_cyt_meth__TFE3_NNCACGTGAYN_eDBD	3.21	FALSE	0.002063
ARNT2	PPP3CC	1	taipale_cyt_meth__TFE3_NNCACGTGAYN_eDBD	3.21	FALSE	0.004175403
ARNT2	RAB11FIP5	1	taipale_cyt_meth__TFE3_NNCACGTGAYN_eDBD	3.21	FALSE	0.001031651
ARNT2	RALGAPB	1	taipale_cyt_meth__TFE3_NNCACGTGAYN_eDBD	3.21	FALSE	0.001104633
ARNT2	RBM38	2	taipale_cyt_meth__TFE3_NNCACGTGAYN_eDBD	3.21	FALSE	0.002249275
ARNT2	SEC22C	1	taipale_cyt_meth__TFE3_NNCACGTGAYN_eDBD	3.21	FALSE	0.01229705
ARNT2	SECISBP2	1	taipale_cyt_meth__TFE3_NNCACGTGAYN_eDBD	3.21	FALSE	0.001491808
ARNT2	SLC25A1	1	taipale_cyt_meth__TFE3_NNCACGTGAYN_eDBD	3.21	FALSE	0.016660017
ARNT2	SLC7A2	2	taipale_cyt_meth__TFE3_NNCACGTGAYN_eDBD	3.21	FALSE	0.001596603
ARNT2	ST3GAL4	2	taipale_cyt_meth__TFE3_NNCACGTGAYN_eDBD	3.21	FALSE	0.010238934
ARNT2	STARD10	1	taipale_cyt_meth__TFE3_NNCACGTGAYN_eDBD	3.21	FALSE	0.002066928
ARNT2	STRN	1	taipale_cyt_meth__TFE3_NNCACGTGAYN_eDBD	3.21	FALSE	0.001864323
ARNT2	SUN2	1	taipale_cyt_meth__TFE3_NNCACGTGAYN_eDBD	3.21	FALSE	0.001511039
ARNT2	SYNM	1	taipale_cyt_meth__TFE3_NNCACGTGAYN_eDBD	3.21	FALSE	0.013958989
ARNT2	TMEM8A	1	taipale_cyt_meth__TFE3_NNCACGTGAYN_eDBD	3.21	FALSE	0.001278991
ARNT2	TPRG1L	1	taipale_cyt_meth__TFE3_NNCACGTGAYN_eDBD	3.21	FALSE	0.011205671
ARNT2	TSEN54	1	taipale_cyt_meth__TFE3_NNCACGTGAYN_eDBD	3.21	FALSE	0.004221679
ARNT2	TXN	1	taipale_cyt_meth__TFE3_NNCACGTGAYN_eDBD	3.21	FALSE	0.005956633
ARNT2	UBAC1	3	taipale_cyt_meth__TFE3_NNCACGTGAYN_eDBD	3.21	FALSE	0.018224807
ARNT2	UBE2D2	1	taipale_cyt_meth__TFE3_NNCACGTGAYN_eDBD	3.21	FALSE	0.001217827
ARNT2	ZMAT1	2	taipale_cyt_meth__TFE3_NNCACGTGAYN_eDBD	3.21	FALSE	0.001343886
ARNT2	ALCAM	1	cisbp__M4596	3.19	FALSE	0.004362721
ARNT2	CCL28	1	cisbp__M4596	3.19	FALSE	0.004916081
ARNT2	CRELD1	1	cisbp__M4596	3.19	FALSE	0.00241536
ARNT2	DDX54	1	cisbp__M4596	3.19	FALSE	0.00152821
ARNT2	DIRAS1	1	cisbp__M4596	3.19	FALSE	0.002050106
ARNT2	FOXS1	2	cisbp__M4596	3.19	FALSE	0.001353715
ARNT2	FRMD4A	2	cisbp__M4596	3.19	FALSE	0.001432322
ARNT2	LDHA	2	cisbp__M4596	3.19	FALSE	0.002797209
ARNT2	MCCC1	1	cisbp__M4596	3.19	FALSE	0.002020581
ARNT2	PEX10	1	cisbp__M4596	3.19	FALSE	0.001961083
ARNT2	SCG2	1	cisbp__M4596	3.19	FALSE	0.019290895
ARNT2	SNRPC	2	cisbp__M4596	3.19	FALSE	0.006317405
ARNT2	TAF15	1	cisbp__M4596	3.19	FALSE	0.001845384
ARNT2	USP19	1	cisbp__M4596	3.19	FALSE	0.001103484
ARNT2	ZBTB24	1	cisbp__M4596	3.19	FALSE	0.037354524
ARNT2	ZFHX3	1	cisbp__M4596	3.19	FALSE	0.001594307
ARNT2	ZNF789	2	cisbp__M4596	3.19	FALSE	0.001131734
ARNT2	CDK10	1	cisbp__M6531	3.18	FALSE	0.001830266
ARNT2	CDC73	7	flyfactorsurvey__tgo_trh_SANGER_5_FBgn0015014	3.17	TRUE	0.002263743
ARNT2	SORBS2	4	dbcorrdb__BHLHE40__ENCSR000EDT_1__m1	3.14	FALSE	0.001032859
ARNT2	PLXNA1	1	jaspar__MA0603.1	3.12	FALSE	0.001834523
ARNT2	GUF1	2	taipale_cyt_meth__BHLHE40_GTCACGTGAC_eDBD	3.11	FALSE	0.001381833
ARNT2	CAMK2G	2	jaspar__MA0965.1	3.08	FALSE	0.014595403
ARNT2	FBXW11	2	jaspar__MA0965.1	3.08	FALSE	0.003406944
ARNT2	FGD4	2	jaspar__MA0965.1	3.08	FALSE	0.004877546
ARNT2	IRS1	2	jaspar__MA0965.1	3.08	FALSE	0.001876385
ARNT2	SERINC2	2	jaspar__MA0965.1	3.08	FALSE	0.001414472
ARNT2	ARHGEF9	2	cisbp__M0154	3.06	FALSE	0.001836914
ARNT2	DLEU1	1	cisbp__M0154	3.06	FALSE	0.00201546
ARNT2	NNT	1	cisbp__M0154	3.06	FALSE	0.012041107
ARNT2	WDR5	1	cisbp__M0154	3.06	FALSE	0.001472409
ARNT2	KIAA0232	1	dbcorrdb__MAX__ENCSR000ECN_1__m1	3.03	FALSE	0.028923159
ARNT2	KIF21A	1	dbcorrdb__MAX__ENCSR000ECN_1__m1	3.03	FALSE	0.02226464
ARNT2	ZBTB7B	1	dbcorrdb__MAX__ENCSR000ECN_1__m1	3.03	FALSE	0.019412455
ARNT2	DLAT	1	taipale_cyt_meth__MLX_NCACGTGN_eDBD_repr	3.02	FALSE	0.001517664
ARNT2	IQCG	1	taipale_cyt_meth__MLX_NCACGTGN_eDBD_repr	3.02	FALSE	0.0114431
ARNT2	PLEKHB2	1	taipale_cyt_meth__MLX_NCACGTGN_eDBD_repr	3.02	FALSE	0.004664205
ARNT2	YDJC	1	taipale_cyt_meth__MLX_NCACGTGN_eDBD_repr	3.02	FALSE	0.001041425
ARNTL	CD7	5	taipale_cyt_meth__ARNT2_RTCACGTGMN_eDBD	3.44	FALSE	0.001668876
ARNTL	EBF1	2	taipale_cyt_meth__ARNT2_RTCACGTGMN_eDBD	3.44	FALSE	0.002758217
ARNTL	MAFK	3	taipale_cyt_meth__ARNT2_RTCACGTGMN_eDBD	3.44	FALSE	0.00131573
ARNTL	AQP3	4	cisbp__M5943	3.37	FALSE	0.001200019
ARNTL	CD8A	4	cisbp__M5943	3.37	FALSE	0.001068514
ARNTL	CTSK	5	cisbp__M5943	3.37	FALSE	0.001361021
ARNTL	KLHL21	4	cisbp__M5943	3.37	FALSE	0.02159294
ARNTL	NEGR1	5	cisbp__M5943	3.37	FALSE	0.001369452
ARNTL	PRPSAP2	5	cisbp__M5943	3.37	FALSE	0.001319327
ARNTL	PTPRD	3	cisbp__M5943	3.37	FALSE	0.001411324
ARNTL	SCARB1	3	cisbp__M5943	3.37	FALSE	0.001519042
ARNTL	STXBP6	3	cisbp__M5943	3.37	FALSE	0.002213549
ARNTL	TMTC1	5	cisbp__M5943	3.37	FALSE	0.001807588
ARNTL	TP53INP2	3	cisbp__M5943	3.37	FALSE	0.003447929
ARNTL	ACCS	1	taipale_cyt_meth__BHLHE40_GTCACGTGAC_eDBD_meth_repr	3.07	FALSE	0.001553545
ARNTL	ADAM12	1	taipale_cyt_meth__BHLHE40_GTCACGTGAC_eDBD_meth_repr	3.07	FALSE	0.001323792
ARNTL	ARAP2	1	taipale_cyt_meth__BHLHE40_GTCACGTGAC_eDBD_meth_repr	3.07	FALSE	0.014262561
ARNTL	ARL4C	1	taipale_cyt_meth__BHLHE40_GTCACGTGAC_eDBD_meth_repr	3.07	FALSE	0.001206849
ARNTL	ARNT2	1	taipale_cyt_meth__BHLHE40_GTCACGTGAC_eDBD_meth_repr	3.07	FALSE	0.001018646
ARNTL	ARSB	1	taipale_cyt_meth__BHLHE40_GTCACGTGAC_eDBD_meth_repr	3.07	FALSE	0.001825759
ARNTL	ASAH1	1	taipale_cyt_meth__BHLHE40_GTCACGTGAC_eDBD_meth_repr	3.07	FALSE	0.004452698
ARNTL	ASB10	1	taipale_cyt_meth__BHLHE40_GTCACGTGAC_eDBD_meth_repr	3.07	FALSE	0.003359746
ARNTL	ATP6V0E1	1	taipale_cyt_meth__BHLHE40_GTCACGTGAC_eDBD_meth_repr	3.07	FALSE	0.001681192
ARNTL	AVPR1A	1	taipale_cyt_meth__BHLHE40_GTCACGTGAC_eDBD_meth_repr	3.07	FALSE	0.002718756
ARNTL	BCL9	2	taipale_cyt_meth__BHLHE40_GTCACGTGAC_eDBD_meth_repr	3.07	FALSE	0.001452047
ARNTL	BLVRB	1	taipale_cyt_meth__BHLHE40_GTCACGTGAC_eDBD_meth_repr	3.07	FALSE	0.00224133
ARNTL	BSG	1	taipale_cyt_meth__BHLHE40_GTCACGTGAC_eDBD_meth_repr	3.07	FALSE	0.004242105
ARNTL	C15orf61	1	taipale_cyt_meth__BHLHE40_GTCACGTGAC_eDBD_meth_repr	3.07	FALSE	0.001685162
ARNTL	CAMK1D	1	taipale_cyt_meth__BHLHE40_GTCACGTGAC_eDBD_meth_repr	3.07	FALSE	0.00261776
ARNTL	CARHSP1	1	taipale_cyt_meth__BHLHE40_GTCACGTGAC_eDBD_meth_repr	3.07	FALSE	0.002718198
ARNTL	CAST	1	taipale_cyt_meth__BHLHE40_GTCACGTGAC_eDBD_meth_repr	3.07	FALSE	0.002253582
ARNTL	CBLB	1	taipale_cyt_meth__BHLHE40_GTCACGTGAC_eDBD_meth_repr	3.07	FALSE	0.004286627
ARNTL	CCDC149	1	taipale_cyt_meth__BHLHE40_GTCACGTGAC_eDBD_meth_repr	3.07	FALSE	0.001914682
ARNTL	CCL3	1	taipale_cyt_meth__BHLHE40_GTCACGTGAC_eDBD_meth_repr	3.07	FALSE	0.001846501
ARNTL	CDC42SE2	1	taipale_cyt_meth__BHLHE40_GTCACGTGAC_eDBD_meth_repr	3.07	FALSE	0.002051533
ARNTL	CDKL1	1	taipale_cyt_meth__BHLHE40_GTCACGTGAC_eDBD_meth_repr	3.07	FALSE	0.001160675
ARNTL	CEBPG	1	taipale_cyt_meth__BHLHE40_GTCACGTGAC_eDBD_meth_repr	3.07	FALSE	0.006323132
ARNTL	CFL2	1	taipale_cyt_meth__BHLHE40_GTCACGTGAC_eDBD_meth_repr	3.07	FALSE	0.001754221
ARNTL	CLIP2	1	taipale_cyt_meth__BHLHE40_GTCACGTGAC_eDBD_meth_repr	3.07	FALSE	0.001812855
ARNTL	CPEB4	2	taipale_cyt_meth__BHLHE40_GTCACGTGAC_eDBD_meth_repr	3.07	FALSE	0.015770585
ARNTL	CST7	1	taipale_cyt_meth__BHLHE40_GTCACGTGAC_eDBD_meth_repr	3.07	FALSE	0.001867315
ARNTL	CYP7B1	1	taipale_cyt_meth__BHLHE40_GTCACGTGAC_eDBD_meth_repr	3.07	FALSE	0.003040925
ARNTL	DARS	2	taipale_cyt_meth__BHLHE40_GTCACGTGAC_eDBD_meth_repr	3.07	FALSE	0.001096928
ARNTL	DEAF1	1	transfac_pro__M08978	3.07	FALSE	0.001393902
ARNTL	DEDD	1	taipale_cyt_meth__BHLHE40_GTCACGTGAC_eDBD_meth_repr	3.07	FALSE	0.00381804
ARNTL	DEXI	1	taipale_cyt_meth__BHLHE40_GTCACGTGAC_eDBD_meth_repr	3.07	FALSE	0.001375211
ARNTL	DLG1	1	taipale_cyt_meth__BHLHE40_GTCACGTGAC_eDBD_meth_repr	3.07	FALSE	0.001090237
ARNTL	DUSP2	1	transfac_pro__M08978	3.07	FALSE	0.009137233
ARNTL	EPHA3	1	taipale_cyt_meth__BHLHE40_GTCACGTGAC_eDBD_meth_repr	3.07	FALSE	0.003806648
ARNTL	FAM161A	1	taipale_cyt_meth__BHLHE40_GTCACGTGAC_eDBD_meth_repr	3.07	FALSE	0.002368282
ARNTL	FHOD3	2	taipale_cyt_meth__BHLHE40_GTCACGTGAC_eDBD_meth_repr	3.07	FALSE	0.005230785
ARNTL	FMO3	1	taipale_cyt_meth__BHLHE40_GTCACGTGAC_eDBD_meth_repr	3.07	FALSE	0.003384253
ARNTL	FRA10AC1	1	taipale_cyt_meth__BHLHE40_GTCACGTGAC_eDBD_meth_repr	3.07	FALSE	0.001657796
ARNTL	FXR1	1	taipale_cyt_meth__BHLHE40_GTCACGTGAC_eDBD_meth_repr	3.07	FALSE	0.00210331
ARNTL	GALM	1	taipale_cyt_meth__BHLHE40_GTCACGTGAC_eDBD_meth_repr	3.07	FALSE	0.004143199
ARNTL	GDE1	1	taipale_cyt_meth__BHLHE40_GTCACGTGAC_eDBD_meth_repr	3.07	FALSE	0.001570302
ARNTL	GPATCH3	1	taipale_cyt_meth__BHLHE40_GTCACGTGAC_eDBD_meth_repr	3.07	FALSE	0.003363197
ARNTL	HHATL	1	taipale_cyt_meth__BHLHE40_GTCACGTGAC_eDBD_meth_repr	3.07	FALSE	0.004150175
ARNTL	HIF1A	1	taipale_cyt_meth__BHLHE40_GTCACGTGAC_eDBD_meth_repr	3.07	FALSE	0.00496265
ARNTL	HINT3	1	taipale_cyt_meth__BHLHE40_GTCACGTGAC_eDBD_meth_repr	3.07	FALSE	0.004752811
ARNTL	HMGCS1	1	taipale_cyt_meth__BHLHE40_GTCACGTGAC_eDBD_meth_repr	3.07	FALSE	0.003246334
ARNTL	HSF2	1	taipale_cyt_meth__BHLHE40_GTCACGTGAC_eDBD_meth_repr	3.07	FALSE	0.001208813
ARNTL	HSPB7	1	taipale_cyt_meth__BHLHE40_GTCACGTGAC_eDBD_meth_repr	3.07	FALSE	0.001914438
ARNTL	IPO13	1	taipale_cyt_meth__BHLHE40_GTCACGTGAC_eDBD_meth_repr	3.07	FALSE	0.001659756
ARNTL	ITPA	1	taipale_cyt_meth__BHLHE40_GTCACGTGAC_eDBD_meth_repr	3.07	FALSE	0.004699709
ARNTL	KCNJ8	1	taipale_cyt_meth__BHLHE40_GTCACGTGAC_eDBD_meth_repr	3.07	FALSE	0.014168002
ARNTL	LAPTM5	1	taipale_cyt_meth__BHLHE40_GTCACGTGAC_eDBD_meth_repr	3.07	FALSE	0.001369458
ARNTL	LDB1	2	transfac_pro__M08978	3.07	FALSE	0.001027093
ARNTL	LITAF	1	taipale_cyt_meth__BHLHE40_GTCACGTGAC_eDBD_meth_repr	3.07	FALSE	0.001222167
ARNTL	LMOD1	1	taipale_cyt_meth__BHLHE40_GTCACGTGAC_eDBD_meth_repr	3.07	FALSE	0.001481836
ARNTL	LPIN1	2	taipale_cyt_meth__BHLHE40_GTCACGTGAC_eDBD_meth_repr	3.07	FALSE	0.029827103
ARNTL	LYST	1	taipale_cyt_meth__BHLHE40_GTCACGTGAC_eDBD_meth_repr	3.07	FALSE	0.001507849
ARNTL	M6PR	1	taipale_cyt_meth__BHLHE40_GTCACGTGAC_eDBD_meth_repr	3.07	FALSE	0.013257912
ARNTL	MAN1C1	1	taipale_cyt_meth__BHLHE40_GTCACGTGAC_eDBD_meth_repr	3.07	FALSE	0.003125928
ARNTL	MAP2K3	2	taipale_cyt_meth__BHLHE40_GTCACGTGAC_eDBD_meth_repr	3.07	FALSE	0.0011901
ARNTL	MAPT	1	taipale_cyt_meth__BHLHE40_GTCACGTGAC_eDBD_meth_repr	3.07	FALSE	0.00329987
ARNTL	MCCC1	1	taipale_cyt_meth__BHLHE40_GTCACGTGAC_eDBD_meth_repr	3.07	FALSE	0.001168512
ARNTL	MGST2	1	taipale_cyt_meth__BHLHE40_GTCACGTGAC_eDBD_meth_repr	3.07	FALSE	0.001266353
ARNTL	MLF2	1	taipale_cyt_meth__BHLHE40_GTCACGTGAC_eDBD_meth_repr	3.07	FALSE	0.001183742
ARNTL	MLPH	2	transfac_pro__M08978	3.07	FALSE	0.001041149
ARNTL	MSRB2	1	taipale_cyt_meth__BHLHE40_GTCACGTGAC_eDBD_meth_repr	3.07	FALSE	0.002090046
ARNTL	MYEF2	1	taipale_cyt_meth__BHLHE40_GTCACGTGAC_eDBD_meth_repr	3.07	FALSE	0.001195626
ARNTL	MYO1B	1	taipale_cyt_meth__BHLHE40_GTCACGTGAC_eDBD_meth_repr	3.07	FALSE	0.003023778
ARNTL	NFE2L1	1	taipale_cyt_meth__BHLHE40_GTCACGTGAC_eDBD_meth_repr	3.07	FALSE	0.006402809
ARNTL	NR4A1	1	taipale_cyt_meth__BHLHE40_GTCACGTGAC_eDBD_meth_repr	3.07	FALSE	0.001028397
ARNTL	OPLAH	1	taipale_cyt_meth__BHLHE40_GTCACGTGAC_eDBD_meth_repr	3.07	FALSE	0.009513238
ARNTL	ORMDL3	1	taipale_cyt_meth__BHLHE40_GTCACGTGAC_eDBD_meth_repr	3.07	FALSE	0.001131611
ARNTL	PANK2	1	taipale_cyt_meth__BHLHE40_GTCACGTGAC_eDBD_meth_repr	3.07	FALSE	0.001178432
ARNTL	PDCD4	1	taipale_cyt_meth__BHLHE40_GTCACGTGAC_eDBD_meth_repr	3.07	FALSE	0.017742469
ARNTL	PFKFB2	1	taipale_cyt_meth__BHLHE40_GTCACGTGAC_eDBD_meth_repr	3.07	FALSE	0.001018
ARNTL	PGM1	1	taipale_cyt_meth__BHLHE40_GTCACGTGAC_eDBD_meth_repr	3.07	FALSE	0.001319898
ARNTL	PIK3CD	1	taipale_cyt_meth__BHLHE40_GTCACGTGAC_eDBD_meth_repr	3.07	FALSE	0.001602527
ARNTL	PISD	1	taipale_cyt_meth__BHLHE40_GTCACGTGAC_eDBD_meth_repr	3.07	FALSE	0.001091428
ARNTL	PLEKHF1	1	taipale_cyt_meth__BHLHE40_GTCACGTGAC_eDBD_meth_repr	3.07	FALSE	0.002331126
ARNTL	PLEKHM1	1	taipale_cyt_meth__BHLHE40_GTCACGTGAC_eDBD_meth_repr	3.07	FALSE	0.00193458
ARNTL	PLN	1	taipale_cyt_meth__BHLHE40_GTCACGTGAC_eDBD_meth_repr	3.07	FALSE	0.001086816
ARNTL	PPARD	1	taipale_cyt_meth__BHLHE40_GTCACGTGAC_eDBD_meth_repr	3.07	FALSE	0.004288348
ARNTL	PPM1L	1	taipale_cyt_meth__BHLHE40_GTCACGTGAC_eDBD_meth_repr	3.07	FALSE	0.002752935
ARNTL	PRPS2	1	taipale_cyt_meth__BHLHE40_GTCACGTGAC_eDBD_meth_repr	3.07	FALSE	0.005960758
ARNTL	RAB33A	1	taipale_cyt_meth__BHLHE40_GTCACGTGAC_eDBD_meth_repr	3.07	FALSE	0.004389832
ARNTL	RAC2	1	taipale_cyt_meth__BHLHE40_GTCACGTGAC_eDBD_meth_repr	3.07	FALSE	0.001254258
ARNTL	RALGPS1	1	taipale_cyt_meth__BHLHE40_GTCACGTGAC_eDBD_meth_repr	3.07	FALSE	0.001177434
ARNTL	RALY	1	taipale_cyt_meth__BHLHE40_GTCACGTGAC_eDBD_meth_repr	3.07	FALSE	0.003992913
ARNTL	RGS3	1	taipale_cyt_meth__BHLHE40_GTCACGTGAC_eDBD_meth_repr	3.07	FALSE	0.002956733
ARNTL	RHOBTB2	1	taipale_cyt_meth__BHLHE40_GTCACGTGAC_eDBD_meth_repr	3.07	FALSE	0.006915173
ARNTL	SFI1	1	taipale_cyt_meth__BHLHE40_GTCACGTGAC_eDBD_meth_repr	3.07	FALSE	0.012135012
ARNTL	SH2B3	1	taipale_cyt_meth__BHLHE40_GTCACGTGAC_eDBD_meth_repr	3.07	FALSE	0.002435561
ARNTL	SIRT2	1	taipale_cyt_meth__BHLHE40_GTCACGTGAC_eDBD_meth_repr	3.07	FALSE	0.001937201
ARNTL	SLC2A12	1	taipale_cyt_meth__BHLHE40_GTCACGTGAC_eDBD_meth_repr	3.07	FALSE	0.00498964
ARNTL	SLC30A1	1	taipale_cyt_meth__BHLHE40_GTCACGTGAC_eDBD_meth_repr	3.07	FALSE	0.001040201
ARNTL	SLC35E2B	1	taipale_cyt_meth__BHLHE40_GTCACGTGAC_eDBD_meth_repr	3.07	FALSE	0.001142512
ARNTL	SPATA13	1	taipale_cyt_meth__BHLHE40_GTCACGTGAC_eDBD_meth_repr	3.07	FALSE	0.001191296
ARNTL	SPIN2B	1	taipale_cyt_meth__BHLHE40_GTCACGTGAC_eDBD_meth_repr	3.07	FALSE	0.003696936
ARNTL	SSBP3	1	taipale_cyt_meth__BHLHE40_GTCACGTGAC_eDBD_meth_repr	3.07	FALSE	0.002032268
ARNTL	STUB1	1	taipale_cyt_meth__BHLHE40_GTCACGTGAC_eDBD_meth_repr	3.07	FALSE	0.00118645
ARNTL	SUPT3H	1	taipale_cyt_meth__BHLHE40_GTCACGTGAC_eDBD_meth_repr	3.07	FALSE	0.002704346
ARNTL	TAB1	1	taipale_cyt_meth__BHLHE40_GTCACGTGAC_eDBD_meth_repr	3.07	FALSE	0.001044326
ARNTL	TEX264	1	taipale_cyt_meth__BHLHE40_GTCACGTGAC_eDBD_meth_repr	3.07	FALSE	0.003842905
ARNTL	TOB2	1	taipale_cyt_meth__BHLHE40_GTCACGTGAC_eDBD_meth_repr	3.07	FALSE	0.001754347
ARNTL	TOLLIP	1	taipale_cyt_meth__BHLHE40_GTCACGTGAC_eDBD_meth_repr	3.07	FALSE	0.004226127
ARNTL	TRAPPC3	1	taipale_cyt_meth__BHLHE40_GTCACGTGAC_eDBD_meth_repr	3.07	FALSE	0.002383775
ARNTL	TRIM63	1	taipale_cyt_meth__BHLHE40_GTCACGTGAC_eDBD_meth_repr	3.07	FALSE	0.002702692
ARNTL	TSPAN13	1	taipale_cyt_meth__BHLHE40_GTCACGTGAC_eDBD_meth_repr	3.07	FALSE	0.001272483
ARNTL	TXNL4A	1	taipale_cyt_meth__BHLHE40_GTCACGTGAC_eDBD_meth_repr	3.07	FALSE	0.001239949
ARNTL	TXNRD3	1	taipale_cyt_meth__BHLHE40_GTCACGTGAC_eDBD_meth_repr	3.07	FALSE	0.001333846
ARNTL	ZC3HAV1	1	taipale_cyt_meth__BHLHE40_GTCACGTGAC_eDBD_meth_repr	3.07	FALSE	0.001087698
ARNTL	ZHX3	1	taipale_cyt_meth__BHLHE40_GTCACGTGAC_eDBD_meth_repr	3.07	FALSE	0.001068186
ARNTL	ZNF195	1	taipale_cyt_meth__BHLHE40_GTCACGTGAC_eDBD_meth_repr	3.07	FALSE	0.003827918
ARNTL	ABR	6	cisbp__M5290	3.03	TRUE	0.010543641
ARNTL	AGTRAP	7	cisbp__M5290	3.03	TRUE	0.001035648
ARNTL	AKAP12	2	cisbp__M5290	3.03	TRUE	0.004232376
ARNTL	AKT1S1	2	cisbp__M5290	3.03	TRUE	0.003388055
ARNTL	ANGPT2	6	cisbp__M5290	3.03	TRUE	0.002857179
ARNTL	ANK2	2	cisbp__M5290	3.03	TRUE	0.001545099
ARNTL	ANKRD13A	2	cisbp__M5290	3.03	TRUE	0.009919845
ARNTL	ANKRD52	3	cisbp__M5290	3.03	TRUE	0.001984286
ARNTL	APEX1	7	cisbp__M5290	3.03	TRUE	0.001097677
ARNTL	ARMCX6	6	cisbp__M5290	3.03	TRUE	0.00586243
ARNTL	ARNTL	2	cisbp__M5290	3.03	TRUE	NA
ARNTL	ASNA1	4	cisbp__M5290	3.03	TRUE	0.002542298
ARNTL	ASXL2	2	cisbp__M5290	3.03	TRUE	0.002123072
ARNTL	ATG10	2	cisbp__M5290	3.03	TRUE	0.002210659
ARNTL	ATP2B4	2	cisbp__M5290	3.03	TRUE	0.00984234
ARNTL	ATP6V0A1	2	cisbp__M5290	3.03	TRUE	0.004835745
ARNTL	ATP6V0B	7	cisbp__M5290	3.03	TRUE	0.00350814
ARNTL	ATP6V1D	1	cisbp__M5290	3.03	TRUE	0.003038294
ARNTL	BBC3	5	cisbp__M5290	3.03	TRUE	0.003118866
ARNTL	BTG1	1	cisbp__M5290	3.03	TRUE	0.005057939
ARNTL	C12orf65	2	cisbp__M5290	3.03	TRUE	0.001164242
ARNTL	C12orf73	2	cisbp__M5290	3.03	TRUE	0.001623996
ARNTL	C19orf24	7	cisbp__M5290	3.03	TRUE	0.002536956
ARNTL	CADM4	2	cisbp__M5290	3.03	TRUE	0.002910488
ARNTL	CADPS2	2	cisbp__M5290	3.03	TRUE	0.001432691
ARNTL	CCNG1	1	cisbp__M5290	3.03	TRUE	0.00137704
ARNTL	CD82	2	cisbp__M5290	3.03	TRUE	0.002153814
ARNTL	CD83	3	cisbp__M5290	3.03	TRUE	0.001032112
ARNTL	CDKN1B	2	cisbp__M5290	3.03	TRUE	0.001055268
ARNTL	CES2	2	cisbp__M5290	3.03	TRUE	0.003489292
ARNTL	CHSY1	2	cisbp__M5290	3.03	TRUE	0.001539964
ARNTL	CIAPIN1	2	cisbp__M5290	3.03	TRUE	0.002559062
ARNTL	CRISPLD2	2	cisbp__M5290	3.03	TRUE	0.00146585
ARNTL	CSRNP3	2	cisbp__M5290	3.03	TRUE	0.001872491
ARNTL	CUL1	1	cisbp__M5290	3.03	TRUE	0.001143186
ARNTL	CUTA	7	cisbp__M5290	3.03	TRUE	0.001889491
ARNTL	DCAF8	2	cisbp__M5290	3.03	TRUE	0.002686569
ARNTL	DHDDS	4	cisbp__M5290	3.03	TRUE	0.005599731
ARNTL	DIRC2	7	cisbp__M5290	3.03	TRUE	0.005131676
ARNTL	DIS3L2	1	cisbp__M5290	3.03	TRUE	0.00163197
ARNTL	DRAM2	4	cisbp__M5290	3.03	TRUE	0.005008106
ARNTL	DUSP3	3	cisbp__M5290	3.03	TRUE	0.001103339
ARNTL	DYRK1B	3	cisbp__M5290	3.03	TRUE	0.001102147
ARNTL	EEF2K	1	cisbp__M5290	3.03	TRUE	0.002607706
ARNTL	EFHD2	1	cisbp__M5290	3.03	TRUE	0.004888362
ARNTL	EIF4G1	7	cisbp__M5290	3.03	TRUE	0.001333955
ARNTL	EIF5A2	7	cisbp__M5290	3.03	TRUE	0.003447809
ARNTL	EPB41	5	cisbp__M5290	3.03	TRUE	0.015505139
ARNTL	EPB41L2	2	cisbp__M5290	3.03	TRUE	0.005533896
ARNTL	ERF	3	cisbp__M5290	3.03	TRUE	0.001161413
ARNTL	ERP29	7	cisbp__M5290	3.03	TRUE	0.001618415
ARNTL	EXOC2	2	cisbp__M5290	3.03	TRUE	0.002924125
ARNTL	FAM13B	4	cisbp__M5290	3.03	TRUE	0.002999427
ARNTL	FHL5	1	cisbp__M5290	3.03	TRUE	0.014334654
ARNTL	FOXN2	1	cisbp__M5290	3.03	TRUE	0.001409246
ARNTL	FOXRED2	7	cisbp__M5290	3.03	TRUE	0.002096892
ARNTL	FSTL1	2	cisbp__M5290	3.03	TRUE	0.001938428
ARNTL	GABARAP	7	cisbp__M5290	3.03	TRUE	0.001067249
ARNTL	GAPDH	3	cisbp__M5290	3.03	TRUE	0.001699384
ARNTL	GLYR1	7	cisbp__M5290	3.03	TRUE	0.001843493
ARNTL	GNA13	3	cisbp__M5290	3.03	TRUE	0.002291229
ARNTL	GNG5	2	cisbp__M5290	3.03	TRUE	0.011224298
ARNTL	GTF2H2C	6	cisbp__M5290	3.03	TRUE	0.001582621
ARNTL	GTPBP1	7	cisbp__M5290	3.03	TRUE	0.005790745
ARNTL	GUCY1A2	2	cisbp__M5290	3.03	TRUE	0.016816298
ARNTL	HADHB	2	cisbp__M5290	3.03	TRUE	0.001102321
ARNTL	HERC1	3	cisbp__M5290	3.03	TRUE	0.002507618
ARNTL	HIVEP2	5	cisbp__M5290	3.03	TRUE	0.00125233
ARNTL	HPS1	6	cisbp__M5290	3.03	TRUE	0.008198437
ARNTL	HPS3	4	cisbp__M5290	3.03	TRUE	0.001448684
ARNTL	HSD17B7	2	cisbp__M5290	3.03	TRUE	0.001727796
ARNTL	HSPBAP1	7	cisbp__M5290	3.03	TRUE	0.002280862
ARNTL	IER5L	2	cisbp__M5290	3.03	TRUE	0.002749165
ARNTL	ILVBL	2	cisbp__M5290	3.03	TRUE	0.004292284
ARNTL	IRS1	6	cisbp__M5290	3.03	TRUE	0.001217675
ARNTL	ITGA7	3	cisbp__M5290	3.03	TRUE	0.00111792
ARNTL	ITGB2	3	cisbp__M5290	3.03	TRUE	0.002839087
ARNTL	KCNE4	7	cisbp__M5290	3.03	TRUE	0.001208417
ARNTL	KIF21A	2	cisbp__M5290	3.03	TRUE	0.001508207
ARNTL	KLF9	6	cisbp__M5290	3.03	TRUE	0.001078937
ARNTL	LCP1	2	cisbp__M5290	3.03	TRUE	0.002431277
ARNTL	LRRC8A	2	cisbp__M5290	3.03	TRUE	0.001420942
ARNTL	LRRC8B	2	cisbp__M5290	3.03	TRUE	0.007354338
ARNTL	MACROD2	2	cisbp__M5290	3.03	TRUE	0.001471542
ARNTL	MAML2	2	cisbp__M5290	3.03	TRUE	0.001134618
ARNTL	MAP1LC3B	2	cisbp__M5290	3.03	TRUE	0.002850365
ARNTL	MAPK10	2	cisbp__M5290	3.03	TRUE	0.001376927
ARNTL	8-Mar	7	cisbp__M5290	3.03	TRUE	0.001456515
ARNTL	MBIP	1	cisbp__M5290	3.03	TRUE	0.001747545
ARNTL	MBNL2	4	cisbp__M5290	3.03	TRUE	0.001119005
ARNTL	MFN2	3	cisbp__M5290	3.03	TRUE	0.011383089
ARNTL	MITD1	2	cisbp__M5290	3.03	TRUE	0.001796259
ARNTL	MRAS	3	cisbp__M5290	3.03	TRUE	0.002511599
ARNTL	MSRA	2	cisbp__M5290	3.03	TRUE	0.00415019
ARNTL	MXI1	2	cisbp__M5290	3.03	TRUE	0.002534982
ARNTL	MYC	2	cisbp__M5290	3.03	TRUE	0.002221766
ARNTL	MYLK	2	cisbp__M5290	3.03	TRUE	0.00311369
ARNTL	NAA50	5	cisbp__M5290	3.03	TRUE	0.001823346
ARNTL	NAP1L2	2	cisbp__M5290	3.03	TRUE	0.005595554
ARNTL	NCOA2	2	cisbp__M5290	3.03	TRUE	0.001494027
ARNTL	NFATC1	2	cisbp__M5290	3.03	TRUE	0.00104653
ARNTL	NINJ1	3	cisbp__M5290	3.03	TRUE	0.001098227
ARNTL	NR2C2	2	cisbp__M5290	3.03	TRUE	0.001650021
ARNTL	ORAI1	2	cisbp__M5290	3.03	TRUE	0.001061921
ARNTL	OSBPL11	2	cisbp__M5290	3.03	TRUE	0.002919774
ARNTL	OSBPL8	7	cisbp__M5290	3.03	TRUE	0.006560008
ARNTL	PAG1	5	cisbp__M5290	3.03	TRUE	0.003037433
ARNTL	PATL1	1	cisbp__M5290	3.03	TRUE	0.001271234
ARNTL	PBXIP1	2	cisbp__M5290	3.03	TRUE	0.003069237
ARNTL	PDE4DIP	2	cisbp__M5290	3.03	TRUE	0.002108848
ARNTL	PDE7A	2	cisbp__M5290	3.03	TRUE	0.002053604
ARNTL	PDK2	1	cisbp__M5290	3.03	TRUE	0.001389411
ARNTL	PIAS2	2	cisbp__M5290	3.03	TRUE	0.012966206
ARNTL	PIAS4	2	cisbp__M5290	3.03	TRUE	0.002383341
ARNTL	PICK1	2	cisbp__M5290	3.03	TRUE	0.005044859
ARNTL	PIK3R1	2	cisbp__M5290	3.03	TRUE	0.001246346
ARNTL	PLCG2	4	cisbp__M5290	3.03	TRUE	0.001216197
ARNTL	PPTC7	2	cisbp__M5290	3.03	TRUE	0.010521203
ARNTL	PRKACB	2	cisbp__M5290	3.03	TRUE	0.002666614
ARNTL	PTPN11	2	cisbp__M5290	3.03	TRUE	0.004610289
ARNTL	PTPN4	2	cisbp__M5290	3.03	TRUE	0.004283662
ARNTL	RAB27A	2	cisbp__M5290	3.03	TRUE	0.003370667
ARNTL	RASSF2	2	cisbp__M5290	3.03	TRUE	0.008209105
ARNTL	RBBP4	3	cisbp__M5290	3.03	TRUE	0.001674104
ARNTL	RBM24	2	cisbp__M5290	3.03	TRUE	0.001980826
ARNTL	RBMS3	5	cisbp__M5290	3.03	TRUE	0.010777556
ARNTL	REL	2	cisbp__M5290	3.03	TRUE	0.001704692
ARNTL	RGS16	2	cisbp__M5290	3.03	TRUE	0.001908778
ARNTL	RHOD	2	cisbp__M5290	3.03	TRUE	0.00150194
ARNTL	RREB1	7	cisbp__M5290	3.03	TRUE	0.003820429
[truncated: 99,099 more rows]
