# Supplementary material for: Midkine expression by stem-like tumor cells drives persistence to mTOR inhibition and an immune-suppressive microenvironment
Source: Nat Commun. 2022 Aug 26;13:5018. doi: 10.1038/s41467-022-32673-7 (PMC9418323; doi:10.1038/s41467-022-32673-7)
Supplement: Supplementary file 6 — Supplementary Data 4 [file 41467_2022_32673_MOESM6_ESM.csv]

Supplementary data 5. Marker genes of each cluster of primary culture cells.
Gene	p_val	avg_log2FC	pct.1	pct.2	p_val_adj	cluster	gene
SCUBE3	1.38E-305	0.540144469	1	0.993	2.56E-301	0	SCUBE3
CCND1	1.70E-301	0.702671009	1	1	3.16E-297	0	CCND1
TUBB	1.04E-291	0.54813154	1	1	1.92E-287	0	TUBB
MT2A	3.66E-269	0.834204702	1	1	6.80E-265	0	MT2A
ANKRD1	2.93E-266	0.763429006	1	1	5.44E-262	0	ANKRD1
UACA	4.87E-264	0.582954008	1	1	9.03E-260	0	UACA
SRGN	1.75E-260	0.560710641	1	0.996	3.25E-256	0	SRGN
IGFBP6	8.94E-259	0.510713678	1	1	1.66E-254	0	IGFBP6
LGALS1	2.04E-255	0.533852658	1	1	3.79E-251	0	LGALS1
CALD1	7.18E-254	0.517365658	1	1	1.33E-249	0	CALD1
AXL	3.25E-227	0.544611265	1	1	6.03E-223	0	AXL
SERPINE1	2.01E-225	0.74106779	1	0.999	3.73E-221	0	SERPINE1
COL4A1	3.17E-188	0.571741051	1	1	5.88E-184	0	COL4A1
SH3BGRL3	1.26E-152	0.572572007	1	1	2.34E-148	0	SH3BGRL3
THBS1	6.59E-147	0.525629405	1	0.999	1.22E-142	0	THBS1
HMGA1	3.37E-111	0.527238021	1	1	6.26E-107	0	HMGA1
UACA1	6.47E-299	0.614623407	1	1	1.20E-294	1	UACA
RPS2	2.08E-290	0.520254348	1	1	3.87E-286	1	RPS2
CTGF	2.09E-275	0.830535352	1	1	3.87E-271	1	CTGF
SCUBE31	4.42E-274	0.551855716	1	0.993	8.21E-270	1	SCUBE3
RRBP1	1.47E-271	0.517472608	1	1	2.73E-267	1	RRBP1
CCND11	3.44E-270	0.568748744	1	1	6.39E-266	1	CCND1
AXL1	1.45E-259	0.513465953	1	1	2.70E-255	1	AXL
ANKRD11	3.65E-258	0.657051351	1	1	6.78E-254	1	ANKRD1
TUBB1	2.67E-250	0.539459027	1	1	4.97E-246	1	TUBB
INHBA	8.26E-233	0.578826851	1	1	1.53E-228	1	INHBA
ACTG1	2.10E-211	0.622640615	1	1	3.90E-207	1	ACTG1
SRGN1	1.64E-134	0.508010254	1	0.996	3.05E-130	1	SRGN
SH3BGRL31	1.39E-87	0.540966001	1	1	2.58E-83	1	SH3BGRL3
MT2A1	2.42E-69	0.547376943	1	1	4.50E-65	1	MT2A
NPM1	4.54E-304	0.527858608	1	1	8.42E-300	2	NPM1
IGFBP7	3.87E-278	0.611439958	1	1	7.18E-274	2	IGFBP7
POSTN	1.60E-262	0.669601999	1	1	2.98E-258	2	POSTN
DBI	3.92E-300	0.606061407	1	1	7.27E-296	3	DBI
HSP90AA1	1.27E-295	0.592933334	1	1	2.37E-291	3	HSP90AA1
UBL5	2.26E-291	0.561722019	1	1	4.19E-287	3	UBL5
NDUFB2	1.24E-287	0.607351742	1	1	2.30E-283	3	NDUFB2
PSMA7	1.80E-285	0.577372073	1	1	3.34E-281	3	PSMA7
UCHL1	6.39E-283	0.671946544	1	1	1.19E-278	3	UCHL1
MGST1	1.86E-262	0.561680444	1	1	3.46E-258	3	MGST1
SEC61G	3.19E-245	0.847346578	1	1	5.92E-241	3	SEC61G
S100A6	1.05E-244	0.694164933	1	1	1.96E-240	3	S100A6
POMP	2.41E-242	0.501616144	1	1	4.48E-238	3	POMP
ATP6V0E1	6.02E-240	0.579492339	1	1	1.12E-235	3	ATP6V0E1
CD63	3.31E-236	0.806763943	1	1	6.15E-232	3	CD63
PRDX1	8.17E-236	0.54757627	1	1	1.52E-231	3	PRDX1
MYL12B	2.35E-228	0.564985066	1	1	4.36E-224	3	MYL12B
COX7A2	5.69E-225	0.514719248	1	1	1.06E-220	3	COX7A2
TIMP1	2.61E-220	0.808347392	1	1	4.85E-216	3	TIMP1
USMG5	7.95E-220	0.771607059	1	1	1.48E-215	3	USMG5
PTGDS	5.54E-170	0.509796882	1	1	1.03E-165	3	PTGDS
RPL21	1.16E-140	0.581058986	1	1	2.15E-136	3	RPL21
ANXA2	2.03E-129	0.615095802	1	1	3.77E-125	3	ANXA2
B2M	1.57E-123	0.57004481	1	1	2.92E-119	3	B2M
TPM2	2.95E-109	0.559373098	1	1	5.48E-105	3	TPM2
IFI27	7.48E-70	0.590902365	1	1	1.39E-65	3	IFI27
MBP	1.03E-239	0.745916346	1	0.898	1.92E-235	4	MBP
PQLC2L	1.17E-238	0.551582628	1	0.999	2.17E-234	4	PQLC2L
MLPH	6.27E-238	0.591669022	1	0.995	1.16E-233	4	MLPH
DPP4	2.61E-237	0.832784468	1	0.997	4.84E-233	4	DPP4
SPON2	4.16E-237	2.140704556	1	1	7.73E-233	4	SPON2
GAPLINC	1.04E-236	0.575362836	1	0.969	1.92E-232	4	GAPLINC
SCG2	4.43E-236	0.988294279	1	0.984	8.23E-232	4	SCG2
C16orf89	1.50E-234	0.501239069	1	0.884	2.79E-230	4	C16orf89
IL33	5.57E-234	1.051227922	1	0.969	1.03E-229	4	IL33
EPDR1	6.67E-234	1.152203047	1	1	1.24E-229	4	EPDR1
BHLHE41	8.37E-234	0.635374152	1	0.998	1.55E-229	4	BHLHE41
G0S2	1.05E-233	2.037351551	1	0.982	1.94E-229	4	G0S2
SFRP4	4.06E-233	1.138935235	1	0.878	7.54E-229	4	SFRP4
CELF2	5.91E-233	0.840716453	1	1	1.10E-228	4	CELF2
PTK7	3.92E-232	0.615498969	1	0.998	7.28E-228	4	PTK7
PIK3R3	3.79E-231	0.737662633	1	0.98	7.03E-227	4	PIK3R3
SLC6A8	8.01E-231	0.565515304	1	1	1.49E-226	4	SLC6A8
CTSB	2.01E-230	1.847688285	1	1	3.74E-226	4	CTSB
FBLN5	8.39E-230	0.836532958	1	0.993	1.56E-225	4	FBLN5
SPP1	1.13E-229	0.723312209	1	0.999	2.10E-225	4	SPP1
GLMP	1.33E-229	0.696682162	1	0.999	2.47E-225	4	GLMP
CYB5R1	3.43E-229	0.582946996	1	1	6.36E-225	4	CYB5R1
BACE2	5.96E-229	0.688387879	1	1	1.11E-224	4	BACE2
CCND2	5.46E-228	0.943177009	1	1	1.01E-223	4	CCND2
SAT1	1.71E-227	1.962299874	1	1	3.17E-223	4	SAT1
PTGDS1	5.40E-227	1.58216833	1	1	1.00E-222	4	PTGDS
CHI3L1	7.65E-227	2.170136253	1	0.958	1.42E-222	4	CHI3L1
CSTB	1.16E-226	1.692235245	1	1	2.15E-222	4	CSTB
FAM45A	1.41E-226	0.857559693	1	1	2.61E-222	4	FAM45A
OCIAD2	1.81E-226	0.613506175	1	1	3.36E-222	4	OCIAD2
NSF	1.37E-224	0.532195397	1	1	2.53E-220	4	NSF
PSAP	2.98E-224	2.261824605	1	1	5.54E-220	4	PSAP
CLU	3.94E-224	0.761674213	1	1	7.31E-220	4	CLU
P4HA2	4.17E-224	0.834868592	1	1	7.74E-220	4	P4HA2
PLIN2	4.36E-224	1.199771718	1	1	8.09E-220	4	PLIN2
SEPP1	4.54E-224	1.57589718	1	1	8.42E-220	4	SEPP1
CTSD	1.08E-223	1.436301044	1	1	2.00E-219	4	CTSD
MKKS	1.30E-223	0.799955004	1	1	2.41E-219	4	MKKS
ITGAE	1.49E-223	0.676129671	1	1	2.77E-219	4	ITGAE
NGFRAP1	1.30E-222	0.883274648	1	1	2.41E-218	4	NGFRAP1
RP11-400N13.3	2.88E-222	1.083325838	1	0.999	5.35E-218	4	RP11-400N13.3
HMOX1	5.30E-221	0.934749485	1	1	9.83E-217	4	HMOX1
CTHRC1	1.56E-220	0.893670329	1	1	2.89E-216	4	CTHRC1
ATP6V1A	2.17E-220	1.030810449	1	1	4.03E-216	4	ATP6V1A
PLXDC2	2.31E-220	0.72385421	1	0.999	4.30E-216	4	PLXDC2
HEXB	6.54E-220	0.770625337	1	1	1.21E-215	4	HEXB
GBA	8.35E-220	0.534398557	1	0.998	1.55E-215	4	GBA
RND3	2.06E-219	1.302580757	1	1	3.83E-215	4	RND3
GPNMB	2.62E-219	3.082258499	1	1	4.87E-215	4	GPNMB
MMP14	3.16E-219	1.332570348	1	1	5.86E-215	4	MMP14
CKLF	1.72E-218	0.50994977	1	0.998	3.20E-214	4	CKLF
UCHL11	2.62E-218	1.421552524	1	1	4.86E-214	4	UCHL1
BASP1	8.88E-218	0.795528286	1	1	1.65E-213	4	BASP1
PRNP	2.75E-217	1.330934358	1	1	5.10E-213	4	PRNP
COPS8	4.23E-217	0.79070213	1	1	7.85E-213	4	COPS8
CTSK	9.89E-217	3.345156098	1	1	1.84E-212	4	CTSK
SQSTM1	5.20E-216	1.688155094	1	1	9.65E-212	4	SQSTM1
SNHG9	6.01E-216	0.870625341	1	1	1.11E-211	4	SNHG9
OMG	1.77E-214	1.048487099	1	0.696	3.28E-210	4	OMG
ATP6V1E1	8.50E-214	0.642596108	1	1	1.58E-209	4	ATP6V1E1
ATP1B3	7.15E-213	0.797544092	1	1	1.33E-208	4	ATP1B3
WARS	7.31E-213	0.755648092	1	1	1.36E-208	4	WARS
ENC1	2.67E-212	0.64733252	1	0.993	4.95E-208	4	ENC1
SCPEP1	1.30E-211	1.101950494	1	1	2.41E-207	4	SCPEP1
SOD2	1.57E-209	1.624526802	1	1	2.91E-205	4	SOD2
LMO4	2.17E-209	0.540827276	1	0.998	4.04E-205	4	LMO4
FABP5	4.80E-209	0.722443392	1	1	8.91E-205	4	FABP5
BCAP31	2.53E-208	0.641456165	1	1	4.70E-204	4	BCAP31
GDF15	5.01E-207	0.614162401	1	1	9.29E-203	4	GDF15
WBP5	4.24E-206	1.022875283	1	1	7.87E-202	4	WBP5
MIF	2.53E-205	0.763504841	1	1	4.70E-201	4	MIF
UGP2	3.16E-205	0.51282631	1	1	5.87E-201	4	UGP2
TIMM8B	3.18E-205	1.075517129	1	1	5.90E-201	4	TIMM8B
DBI1	1.01E-204	0.951548047	1	1	1.87E-200	4	DBI
MRPS6	1.13E-204	0.753459355	1	1	2.10E-200	4	MRPS6
ATP6AP1	7.05E-203	0.539952775	1	0.998	1.31E-198	4	ATP6AP1
LAMTOR5	2.17E-202	0.685978565	1	1	4.03E-198	4	LAMTOR5
ATP6V0E11	2.90E-202	1.099121432	1	1	5.38E-198	4	ATP6V0E1
ATP6V1B2	1.04E-201	0.7295273	1	0.999	1.93E-197	4	ATP6V1B2
RPS27L	5.65E-201	1.069315848	1	1	1.05E-196	4	RPS27L
OSTM1	6.32E-201	0.711443405	1	1	1.17E-196	4	OSTM1
PPP2R1A	1.14E-199	0.740084839	1	1	2.12E-195	4	PPP2R1A
UQCR10	1.87E-199	1.468469311	1	1	3.48E-195	4	UQCR10
MMP2	2.19E-199	1.927137311	1	1	4.06E-195	4	MMP2
PKM	5.28E-196	1.132911308	1	1	9.80E-192	4	PKM
ATP6V1G1	3.45E-195	0.678693152	1	1	6.40E-191	4	ATP6V1G1
ASAH1	4.37E-194	1.724809942	1	1	8.12E-190	4	ASAH1
MINOS1	1.18E-191	1.088189067	1	1	2.20E-187	4	MINOS1
COL14A1	7.60E-191	0.96740503	1	0.934	1.41E-186	4	COL14A1
CDKN1A	1.22E-189	1.158898277	1	1	2.27E-185	4	CDKN1A
MAGED1	1.24E-189	0.588129008	1	1	2.31E-185	4	MAGED1
C17orf89	8.72E-189	0.598312577	1	1	1.62E-184	4	C17orf89
LRPAP1	2.55E-188	0.623363953	1	1	4.74E-184	4	LRPAP1
SMIM4	3.49E-187	1.717468114	1	1	6.48E-183	4	SMIM4
UQCRQ	9.51E-186	1.536041352	1	1	1.77E-181	4	UQCRQ
MAN1C1	1.54E-184	0.56479137	0.997	0.954	2.86E-180	4	MAN1C1
NFE2L1	1.85E-184	0.862165623	1	1	3.43E-180	4	NFE2L1
AKR1B1	1.07E-183	0.706156873	1	1	1.99E-179	4	AKR1B1
MFAP4	9.44E-183	0.50449627	1	0.77	1.75E-178	4	MFAP4
STARD7	2.02E-182	0.612087811	1	1	3.74E-178	4	STARD7
NR2F1	4.37E-182	0.568259636	1	0.998	8.11E-178	4	NR2F1
LITAF	1.88E-181	0.595660307	1	1	3.49E-177	4	LITAF
QPRT	1.29E-180	0.76710711	1	0.998	2.39E-176	4	QPRT
BIRC2	3.16E-180	0.608385372	1	1	5.87E-176	4	BIRC2
COX14	3.31E-180	0.776011491	1	1	6.15E-176	4	COX14
GPC1	2.87E-176	0.53927565	1	1	5.32E-172	4	GPC1
GPX1	1.02E-175	0.807557776	1	1	1.89E-171	4	GPX1
DAB2	1.71E-175	0.860779717	1	1	3.18E-171	4	DAB2
GOLM1	6.29E-174	0.584532421	1	1	1.17E-169	4	GOLM1
NOP10	1.37E-172	1.103320472	1	1	2.54E-168	4	NOP10
PLPP1	2.25E-172	0.603829957	1	1	4.17E-168	4	PLPP1
LAMP1	1.63E-171	0.87402937	1	1	3.03E-167	4	LAMP1
LIPE-AS1	1.74E-171	0.762657307	1	1	3.23E-167	4	LIPE-AS1
DHCR24	6.36E-170	0.745568066	1	1	1.18E-165	4	DHCR24
B4GALT1	1.06E-168	0.501701681	1	1	1.97E-164	4	B4GALT1
NDUFC2	1.09E-166	0.934734304	1	1	2.03E-162	4	NDUFC2
TDRD3	2.65E-166	0.544147854	1	1	4.91E-162	4	TDRD3
ATP6V0B	3.77E-166	0.709698106	1	1	7.00E-162	4	ATP6V0B
C1S	7.87E-166	1.044138791	1	1	1.46E-161	4	C1S
FAM198B	1.95E-164	0.523435456	1	1	3.62E-160	4	FAM198B
C11orf96	1.56E-163	0.792364199	1	1	2.89E-159	4	C11orf96
SOX4	1.69E-163	1.838827995	1	1	3.14E-159	4	SOX4
LUM	6.96E-163	2.18287791	1	1	1.29E-158	4	LUM
DDIT4	1.46E-162	0.587886985	1	0.995	2.71E-158	4	DDIT4
SEC62	2.98E-162	0.525987348	1	1	5.52E-158	4	SEC62
C4orf48	3.31E-161	1.47333509	1	1	6.15E-157	4	C4orf48
GNS	4.56E-161	0.963721098	1	1	8.46E-157	4	GNS
MT1X	1.12E-159	0.956106176	1	1	2.07E-155	4	MT1X
HSPA9	5.82E-158	0.571924002	1	1	1.08E-153	4	HSPA9
OSBPL8	3.64E-157	0.777721819	1	1	6.75E-153	4	OSBPL8
DPM3	2.95E-156	0.636390842	1	1	5.48E-152	4	DPM3
RPN1	2.40E-155	0.634764935	1	0.999	4.46E-151	4	RPN1
SESN3	1.65E-154	1.277584556	1	0.977	3.07E-150	4	SESN3
RRM2B	3.90E-154	0.630017212	1	1	7.24E-150	4	RRM2B
DDB1	1.03E-153	0.639438762	1	1	1.91E-149	4	DDB1
CD81	2.60E-153	0.736455681	1	1	4.83E-149	4	CD81
LYST	4.53E-153	0.532944426	1	1	8.41E-149	4	LYST
HSPB6	8.95E-153	0.610835952	1	1	1.66E-148	4	HSPB6
HLA-B	5.21E-152	0.791025124	1	1	9.67E-148	4	HLA-B
NUPR1	5.05E-151	1.613746809	1	1	9.38E-147	4	NUPR1
ANGPTL2	5.82E-151	0.515675449	1	0.998	1.08E-146	4	ANGPTL2
KRT10	2.57E-150	0.502967535	1	1	4.78E-146	4	KRT10
KTN1	4.05E-150	0.868132305	1	1	7.52E-146	4	KTN1
SLC40A1	5.79E-150	1.248305971	1	0.994	1.07E-145	4	SLC40A1
ARPP19	8.07E-150	0.86773413	1	1	1.50E-145	4	ARPP19
PEBP1	1.86E-148	0.675818664	1	1	3.45E-144	4	PEBP1
TMCO1	2.73E-148	0.863165929	1	1	5.06E-144	4	TMCO1
SCD	8.69E-148	1.750701843	1	1	1.61E-143	4	SCD
THBS2	8.78E-148	1.2958397	1	1	1.63E-143	4	THBS2
AKR1C1	1.51E-147	0.803097535	1	0.988	2.79E-143	4	AKR1C1
ATPIF1	2.13E-147	0.991752358	1	1	3.95E-143	4	ATPIF1
GRN	1.16E-145	0.640382302	1	1	2.16E-141	4	GRN
CRYAB	2.95E-145	1.50538935	1	1	5.47E-141	4	CRYAB
FNIP2	2.99E-143	0.672511229	1	1	5.54E-139	4	FNIP2
HLA-A	1.11E-141	0.883434727	1	1	2.06E-137	4	HLA-A
PPP1R3C	4.71E-141	0.721926616	1	1	8.74E-137	4	PPP1R3C
NPC2	6.62E-141	0.755444629	1	1	1.23E-136	4	NPC2
ADAM12	4.29E-140	0.632436865	1	1	7.96E-136	4	ADAM12
CEBPB	1.38E-139	0.531718885	1	0.998	2.57E-135	4	CEBPB
SERPINH1	8.11E-139	0.677722432	1	1	1.51E-134	4	SERPINH1
ARL6IP1	1.35E-138	0.679350498	1	1	2.51E-134	4	ARL6IP1
IDH1	6.54E-137	0.589040395	1	1	1.21E-132	4	IDH1
SERPINF1	5.45E-134	0.676221408	1	0.727	1.01E-129	4	SERPINF1
CRTAP	2.52E-133	0.552561274	1	1	4.68E-129	4	CRTAP
PLOD2	1.35E-132	0.51181166	1	1	2.51E-128	4	PLOD2
FAM129A	2.59E-131	0.542498437	1	1	4.81E-127	4	FAM129A
ATOX1	2.62E-130	1.314888968	1	1	4.85E-126	4	ATOX1
MYLK	4.37E-129	0.653934461	1	1	8.11E-125	4	MYLK
AHNAK2	5.47E-129	0.695135692	1	1	1.02E-124	4	AHNAK2
RAB7A	1.47E-128	0.718315849	1	1	2.74E-124	4	RAB7A
TP53INP1	7.07E-128	0.613902327	1	1	1.31E-123	4	TP53INP1
CD9	7.51E-127	0.54647821	1	1	1.39E-122	4	CD9
AP1S2	4.36E-126	0.948526101	1	1	8.10E-122	4	AP1S2
LGALS3BP	5.43E-126	0.654952792	1	1	1.01E-121	4	LGALS3BP
ATP5J	8.35E-126	0.752554094	1	1	1.55E-121	4	ATP5J
RARRES2	1.14E-125	0.69712604	1	0.755	2.11E-121	4	RARRES2
FBXO32	2.76E-125	0.631649627	1	1	5.12E-121	4	FBXO32
GSN	4.55E-124	0.508314777	1	1	8.44E-120	4	GSN
PGK1	7.55E-123	0.50332993	1	1	1.40E-118	4	PGK1
PRUNE2	1.00E-122	0.806206273	1	0.996	1.87E-118	4	PRUNE2
GJA1	3.10E-119	0.858190769	1	1	5.76E-115	4	GJA1
UQCR11	5.50E-119	1.394848875	1	1	1.02E-114	4	UQCR11
HTRA1	6.46E-119	0.854196192	1	1	1.20E-114	4	HTRA1
SRP14	1.25E-118	0.600639639	1	1	2.32E-114	4	SRP14
NDUFB21	1.86E-118	1.102910859	1	1	3.46E-114	4	NDUFB2
ZFP36L1	7.72E-118	0.866961173	1	1	1.43E-113	4	ZFP36L1
EPAS1	2.12E-114	0.501261285	1	1	3.93E-110	4	EPAS1
PSAT1	1.63E-111	0.559421759	1	1	3.02E-107	4	PSAT1
IGFBP5	1.25E-110	1.00527879	1	1	2.33E-106	4	IGFBP5
TMED9	4.42E-109	0.597026825	1	1	8.20E-105	4	TMED9
SLC5A3	9.86E-109	0.615422657	1	1	1.83E-104	4	SLC5A3
FKBP1A	1.29E-107	0.508494549	1	1	2.39E-103	4	FKBP1A
TOMM5	6.34E-106	1.001457769	1	1	1.18E-101	4	TOMM5
CD631	1.30E-104	0.908820833	1	1	2.41E-100	4	CD63
PGAM1	4.68E-104	0.680689535	1	1	8.69E-100	4	PGAM1
POMP1	3.55E-102	0.574953487	1	1	6.59E-98	4	POMP
PRDX11	9.72E-102	0.70499914	1	1	1.81E-97	4	PRDX1
SDCBP	1.09E-101	0.919897115	1	1	2.02E-97	4	SDCBP
RHOQ	2.96E-101	0.500794785	1	1	5.50E-97	4	RHOQ
UBB	6.07E-100	0.614374467	1	1	1.13E-95	4	UBB
COX6C	7.31E-100	0.594854782	1	1	1.36E-95	4	COX6C
HACD3	1.15E-99	0.562801272	1	1	2.13E-95	4	HACD3
TPP1	1.26E-99	0.573800097	1	1	2.34E-95	4	TPP1
FAP	3.49E-98	0.504451549	1	1	6.47E-94	4	FAP
GTF2I	1.10E-97	0.956708517	1	1	2.05E-93	4	GTF2I
ITM2B	4.15E-95	1.390320137	1	1	7.70E-91	4	ITM2B
ZMAT3	7.13E-95	0.858289467	1	1	1.32E-90	4	ZMAT3
SPG20	1.49E-94	0.532236932	1	1	2.76E-90	4	SPG20
RTN3	5.56E-94	0.704377314	1	1	1.03E-89	4	RTN3
ZNF106	1.16E-92	0.899722749	1	1	2.15E-88	4	ZNF106
APP	1.84E-91	0.978549416	1	1	3.41E-87	4	APP
COX7C	2.50E-89	0.737850167	1	1	4.64E-85	4	COX7C
TMEM258	6.55E-89	1.480574098	1	1	1.22E-84	4	TMEM258
BRI3	1.43E-88	0.575677442	1	1	2.66E-84	4	BRI3
TIMP2	1.93E-88	0.955373219	1	1	3.59E-84	4	TIMP2
EI24	5.97E-88	0.520266615	1	1	1.11E-83	4	EI24
GHITM	9.75E-86	0.528970301	1	1	1.81E-81	4	GHITM
LAPTM4A	1.36E-85	0.865164781	1	1	2.53E-81	4	LAPTM4A
NDUFB1	9.83E-84	1.195266975	1	1	1.83E-79	4	NDUFB1
PRSS23	5.76E-83	1.033130241	1	1	1.07E-78	4	PRSS23
LAMP2	2.03E-82	0.861038668	1	1	3.77E-78	4	LAMP2
SNHG25	2.16E-82	0.830516877	1	1	4.00E-78	4	SNHG25
SCP2	1.22E-80	0.532667969	1	1	2.27E-76	4	SCP2
NDUFA1	2.40E-79	0.646684058	1	1	4.46E-75	4	NDUFA1
PRCP	3.61E-79	0.561557582	1	0.999	6.69E-75	4	PRCP
FTL	6.49E-79	0.628422145	1	1	1.21E-74	4	FTL
CD36	9.59E-78	0.594055083	1	1	1.78E-73	4	CD36
HSP90AA11	5.40E-77	0.561165064	1	1	1.00E-72	4	HSP90AA1
MIR4458HG	1.60E-76	0.665603198	1	1	2.96E-72	4	MIR4458HG
ZSCAN16-AS1	7.50E-76	0.513746803	1	1	1.39E-71	4	ZSCAN16-AS1
TMED10	6.93E-75	0.614583492	1	1	1.29E-70	4	TMED10
RCN1	7.93E-75	0.756482787	1	1	1.47E-70	4	RCN1
SYPL1	1.70E-73	0.73955076	1	1	3.15E-69	4	SYPL1
ATP5J2	5.83E-72	0.692880235	1	1	1.08E-67	4	ATP5J2
SERPINE2	7.37E-71	1.044574194	1	1	1.37E-66	4	SERPINE2
SSR1	9.29E-68	0.553044541	1	1	1.72E-63	4	SSR1
PAM	5.42E-66	0.741477975	1	1	1.01E-61	4	PAM
PPIC	5.48E-66	0.650269287	1	1	1.02E-61	4	PPIC
VAT1	2.24E-62	0.505692999	1	1	4.16E-58	4	VAT1
SLC44A1	7.66E-62	0.547812079	1	0.998	1.42E-57	4	SLC44A1
RAB1A	2.28E-60	0.555505515	1	1	4.24E-56	4	RAB1A
PDIA6	3.39E-60	0.561298674	1	1	6.30E-56	4	PDIA6
USP53	4.95E-58	1.537509704	1	1	9.19E-54	4	USP53
ATP6AP2	6.28E-58	0.698543405	1	1	1.16E-53	4	ATP6AP2
NDUFB4	1.27E-56	0.575314782	1	1	2.36E-52	4	NDUFB4
SLIRP	4.10E-56	0.578145786	1	1	7.61E-52	4	SLIRP
NAA38	4.46E-55	0.50573664	1	1	8.28E-51	4	NAA38
HLA-C	1.69E-54	0.632109596	1	1	3.14E-50	4	HLA-C
COX7A21	4.71E-53	0.854736675	1	1	8.74E-49	4	COX7A2
GNG5	7.65E-53	0.610364315	1	1	1.42E-48	4	GNG5
SPOCK1	9.13E-51	0.865238798	1	1	1.69E-46	4	SPOCK1
TXN	1.36E-48	0.728528804	1	1	2.52E-44	4	TXN
NMT1	6.02E-48	0.810029679	1	0.999	1.12E-43	4	NMT1
MYEOV2	1.66E-44	1.034630871	1	1	3.08E-40	4	MYEOV2
UBL51	1.01E-41	0.868755556	1	1	1.88E-37	4	UBL5
USMG51	8.10E-41	1.25770509	1	1	1.50E-36	4	USMG5
TMA7	3.11E-39	0.614386658	1	1	5.76E-35	4	TMA7
NDUFA3	6.19E-39	0.553220598	1	1	1.15E-34	4	NDUFA3
COX17	9.74E-38	0.833558697	1	1	1.81E-33	4	COX17
SVIP	3.30E-36	0.576027599	1	1	6.12E-32	4	SVIP
NDUFA4	6.33E-36	0.570232972	1	1	1.18E-31	4	NDUFA4
ROMO1	1.31E-32	1.103142153	1	1	2.44E-28	4	ROMO1
COMMD6	3.01E-32	0.615419568	1	1	5.59E-28	4	COMMD6
NUDT4	1.25E-31	0.507734609	1	1	2.32E-27	4	NUDT4
AEBP1	8.73E-30	0.55208043	1	0.998	1.62E-25	4	AEBP1
TMEM59	1.54E-29	0.530417489	1	1	2.85E-25	4	TMEM59
EIF2S2	1.69E-29	0.823393084	1	1	3.14E-25	4	EIF2S2
OST4	9.67E-27	0.908678925	1	1	1.79E-22	4	OST4
POLR2L	4.91E-23	0.980360553	1	1	9.11E-19	4	POLR2L
COX8A	2.09E-18	0.63614722	1	1	3.88E-14	4	COX8A
B2M1	3.26E-16	0.534581517	1	1	6.05E-12	4	B2M
DCN	1.54E-10	0.542845898	1	1	2.85E-06	4	DCN
COL3A1	2.27E-10	0.562337765	1	1	4.22E-06	4	COL3A1
EIF5B	1.96E-08	0.558442048	1	1	0.000364417	4	EIF5B
ATP5I	1.46E-07	0.989893025	1	1	0.002716838	4	ATP5I
ATP5E	0.001238652	0.61735309	1	1	1	4	ATP5E
THUMPD3-AS1	2.43E-92	1.094283194	1	1	4.51E-88	5	THUMPD3-AS1
CCNL2	4.19E-92	0.603660491	1	1	7.78E-88	5	CCNL2
NABP1	6.25E-92	0.853199881	1	1	1.16E-87	5	NABP1
ACADVL	6.52E-92	0.718435012	1	1	1.21E-87	5	ACADVL
WSB1	1.48E-91	1.288622896	1	1	2.75E-87	5	WSB1
N4BP2L2	1.48E-91	1.644225074	1	1	2.75E-87	5	N4BP2L2
DDX5	1.93E-91	1.893746464	1	1	3.58E-87	5	DDX5
RSRP1	2.09E-91	0.69527282	1	0.999	3.88E-87	5	RSRP1
XIST	2.12E-91	1.450240415	1	1	3.94E-87	5	XIST
VMP1	2.51E-91	1.320148889	1	1	4.67E-87	5	VMP1
CDK5RAP3	3.77E-91	0.52301845	1	1	6.99E-87	5	CDK5RAP3
PRPF38B	4.01E-91	0.535676337	1	1	7.44E-87	5	PRPF38B
CCNL1	5.18E-91	0.539649884	1	0.998	9.62E-87	5	CCNL1
AL589743.1	5.44E-91	0.584901351	1	1	1.01E-86	5	AL589743.1
GABPB1-AS1	6.83E-91	0.626871635	1	0.999	1.27E-86	5	GABPB1-AS1
TTC14	7.56E-91	0.570515278	1	1	1.40E-86	5	TTC14
PNN	8.55E-91	0.509277381	1	1	1.59E-86	5	PNN
ODF2L	1.12E-90	0.552403803	1	0.998	2.08E-86	5	ODF2L
SNRNP70	2.20E-90	0.601709371	1	1	4.09E-86	5	SNRNP70
SRSF5	3.07E-90	0.746586535	1	1	5.70E-86	5	SRSF5
MALAT1	7.60E-90	3.364798154	1	1	1.41E-85	5	MALAT1
SGIP1	3.53E-89	0.764683086	1	0.998	6.56E-85	5	SGIP1
ZRANB2	1.15E-88	0.742229081	1	1	2.13E-84	5	ZRANB2
LUC7L3	3.37E-88	0.696667924	1	1	6.25E-84	5	LUC7L3
ANKRD28	4.99E-87	0.604379223	1	0.998	9.26E-83	5	ANKRD28
ARGLU1	5.60E-87	0.519597415	1	1	1.04E-82	5	ARGLU1
PNISR	3.07E-85	0.972612534	1	1	5.69E-81	5	PNISR
POLR2J3	3.44E-85	0.568236773	1	1	6.38E-81	5	POLR2J3
SRSF11	2.66E-83	0.616040303	1	1	4.93E-79	5	SRSF11
NEAT1	1.16E-73	2.166194734	1	1	2.16E-69	5	NEAT1
DDX17	1.40E-70	0.615123335	1	1	2.61E-66	5	DDX17
LIMA1	3.71E-61	0.682690158	1	1	6.88E-57	5	LIMA1
SAT11	2.30E-49	0.677485423	1	1	4.27E-45	5	SAT1
KIAA0101	2.78E-74	0.941044454	1	0.993	5.16E-70	6	KIAA0101
PTTG1	3.74E-73	0.720622646	1	0.999	6.94E-69	6	PTTG1
CENPF	4.23E-72	0.604549297	1	0.997	7.85E-68	6	CENPF
TOP2A	1.03E-64	0.517589149	1	0.997	1.91E-60	6	TOP2A
STMN1	2.96E-63	0.802238872	1	0.999	5.50E-59	6	STMN1
CKS1B	4.70E-61	0.50416834	1	1	8.72E-57	6	CKS1B
PTN	1.21E-59	0.594065255	1	1	2.24E-55	6	PTN
HMGB1	6.02E-58	0.869902414	1	1	1.12E-53	6	HMGB1
PTMA	7.49E-58	0.662917635	1	1	1.39E-53	6	PTMA
TUBA1B	5.02E-57	1.363902273	1	1	9.31E-53	6	TUBA1B
C12orf75	2.12E-56	0.91287414	1	1	3.93E-52	6	C12orf75
CHCHD2	7.60E-56	0.574252081	1	1	1.41E-51	6	CHCHD2
PRKCDBP	1.46E-55	0.700591068	1	1	2.71E-51	6	PRKCDBP
CXCL12	2.70E-55	0.518559072	1	0.993	5.02E-51	6	CXCL12
PFN1	4.41E-54	0.656167297	1	1	8.18E-50	6	PFN1
LGALS11	1.53E-53	0.574509754	1	1	2.84E-49	6	LGALS1
H2AFZ	3.23E-53	1.097195136	1	1	5.99E-49	6	H2AFZ
PTMS	9.83E-52	0.561539376	1	1	1.82E-47	6	PTMS
UBE2S	1.07E-51	0.738341079	1	0.993	1.99E-47	6	UBE2S
HMGN2	3.27E-51	1.04623489	1	1	6.08E-47	6	HMGN2
LYPD1	3.47E-51	0.657924779	1	0.987	6.44E-47	6	LYPD1
HNRNPA1	9.26E-51	0.826948894	1	1	1.72E-46	6	HNRNPA1
SMS	9.59E-51	0.535766183	1	1	1.78E-46	6	SMS
CFL1	1.29E-50	0.562428028	1	1	2.40E-46	6	CFL1
DRAP1	1.78E-49	0.567365507	1	1	3.31E-45	6	DRAP1
HIST1H4C	1.97E-49	0.9608452	1	0.997	3.66E-45	6	HIST1H4C
CLIC1	6.71E-49	0.527567467	1	1	1.24E-44	6	CLIC1
TNFRSF12A	1.41E-48	0.55528002	1	1	2.61E-44	6	TNFRSF12A
H2AFV	3.58E-48	0.597727042	1	1	6.65E-44	6	H2AFV
TUBB4B	4.41E-48	0.511022824	1	1	8.18E-44	6	TUBB4B
H3F3B	9.16E-47	0.814633924	1	1	1.70E-42	6	H3F3B
MT2A2	2.36E-45	0.913973719	1	1	4.38E-41	6	MT2A
HMGN1	3.32E-45	0.589379696	1	1	6.16E-41	6	HMGN1
TUBB2	5.06E-45	0.764009586	1	1	9.39E-41	6	TUBB
IGFBP61	1.73E-41	0.573375484	1	1	3.22E-37	6	IGFBP6
CALM2	9.84E-39	0.552894552	1	1	1.83E-34	6	CALM2
HMGA11	1.03E-38	0.77436827	1	1	1.91E-34	6	HMGA1
MT1E	1.69E-38	0.789712191	1	0.999	3.14E-34	6	MT1E
ID3	1.96E-32	0.556367673	1	1	3.64E-28	6	ID3
