# Supplementary material for: Midkine expression by stem-like tumor cells drives persistence to mTOR inhibition and an immune-suppressive microenvironment
Source: Nat Commun. 2022 Aug 26;13:5018. doi: 10.1038/s41467-022-32673-7 (PMC9418323; doi:10.1038/s41467-022-32673-7)
Supplement: Supplementary file 7 — Supplementary Data 5 [file 41467_2022_32673_MOESM7_ESM.csv]

Supplementary data 6. Re-defined gene signatures for each major cell type based on scRNA-Seq data.
	lymphatic endothelial cells	Langerhans	Dendritic cells	B cells	Blood endothelial cells	T cells	Tumor associated fibroblasts	Tumor	Macrophages	T Regulatory cells	Natural killer cells
1	A1BG	ALDH2	AMD1	CD79A	CD34	EVL	ADAMTS1	CKB	ADAP2	BATF	ADGRE5
2	AAMDC	APBB1IP	ATP1B1	JCHAIN	CD59	GZMK	ADIRF	CLU	C3AR1	CD27	CTSW
3	ABCG1	AREG	ATP5A1	MZB1	CD93		ANTXR1	CTSK	CD14	CTLA4	GNLY
4	ABHD14B	ARL8B	ATP5B	RHOH	GIMAP7		ANXA4	FABP3	CREG1	SPOCK2	HOPX
5	AC007998.3	ATP6V1B2	ATP5C1	FKBP11	ID1		BGN	OGN	CTSD	TNFRSF18	KLRB1
6	AC245595.1	B3GNT5	ATP5D	IGHG1	IFI27		C1QTNF1	PCSK1N	CXCL12	TRBC2	KLRC1
7	ACAP2	CAPG	ATP5F1	IGHG3	NPDC1		C9orf3	PLA2G16	CXCL3	TSPYL2	KLRD1
8	ACP1	CDC42SE1	ATP5G3	IGKC	PLVAP		CAVIN3	RARRES2	F13A1	CORO1B	PRF1
9	ACP2	CHD1	ATP5H	SEC11C	PODXL		CCDC3	SERPINF1	FCGR3A	LTB	XCL1
10	ACTR1A	CLEC10A	ATP5I		PTPRB		CLIC4	TMOD1	FOLR2		XCL2
11	ACYP2	CLNS1A	ATP5J		RAMP3		CNN1	AC013461.1	GPR34		CD7
12	ADAM10	DNTTIP2	ATP5J2		SLC9A3R2		COL18A1	ACADVL	LTC4S		LINC00861
13	ADCY4	DOK2	ATPIF1		SLCO2A1		COL1A1	ACP5	MS4A4A
14	ADD1	ETF1	BACH1		STOM		COL1A2	ACTN1	MSR1
15	ADD3	FCER1A	BASP1		ADGRF5		COL3A1	ACTN4	PELI1
16	ADGRF5	FCGR2B	BATF3		ADGRL4		COL6A1	ADH5	PLTP
17	ADGRG3	G0S2	BCL3		APOLD1		COL8A1	ADI1	SLC1A3
18	ADIPOR1	GLRX	BIN1		CCDC85B		CSRP2	AEBP1	SLCO2B1
19	AFAP1L1	GLUD1	BLOC1S6		CD81		CTGF	AKR1A1	TBXAS1
20	AGTRAP	GRASP	C11orf31		EMCN		CYR61	AKR7A2	TMEM176B
21	AHSA1	HMGB2	C14orf166		EMP1		CYSTM1	ALDH1A2	C1QA
22	AIP	IL13RA1	C14orf2		ENG		DKK3	ANKRD10	C1QB
23	AK2	JAML	C19orf60		ESAM		EDIL3	ANXA11	C1QC
24	AKAP12	LST1	C1orf54		ETS1		EFHD1	ANXA6	CD68
25	AKAP9	MNDA	C7orf73		FLT1		EPS8	AP3S1	MS4A7
26	AKR1C3	NFKB1	CADM1		HSPG2		FBLIM1	APEX1
27	ANAPC13	OGFRL1	CAMK2D		HYAL2		FRZB	APOA1BP
28	ANAPC5	OLR1	CAT		JUND		FXYD1	APOC1
29	ANGPT2	OXA1L	CCDC12		MSN		GAS6	APRT
30	ANGPTL2	PER1	CCDC6		PLPP1		GEM	ARF4
31	ANKRD10	PHACTR1	CDV3		PLPP3		GPX3	ARHGDIA
32	ANKRD11	PICALM	CLEC9A		RNASE1		GUCY1A1	ARID5B
33	ANP32A	PLD4	CPNE3		SEC14L1		HSPB6	ARL6IP5
34	AP1S1	PLSCR1	DNAJC4		SPRY1		IGFBP2	ARPC1A
35	AP2A2	PTGER4	DNASE1L3				IGFBP5	ASAH1
36	AP2B1	PTPN1	DSE				IGFBP6	ATP5A1
37	APOD	RAB20	EFHD2				ISYNA1	ATP5B
38	APOLD1	RANBP2	ELOVL5				LBH	ATP5C1
39	APPL1	RNF13	ETV6				LGALS3BP	ATP5F1
40	ARHGAP29	SAMSN1	FBL				LMOD1	ATP5G1
41	ARHGEF7	SERPINA1	G3BP2				LTBP1	ATP5H
42	ARID4B	SH3KBP1	GLA				MAP3K7CL	ATP6AP2
43	ARL2BP	SKIL	GLTSCR2				MCAM	ATP6V0D1
44	ARMCX3	SLC3A2	GNA15				MFGE8	ATP6V1F
45	ARPC5L	SOCS3	GPAT3				MSRB3	ATRAID
46	ARPP19	STX11	HMGA1				MT1E	ATRX
47	ASGR1	TGIF1	HN1				MT1M	AURKAIP1
48	ASNA1	THEMIS2	HSPB11				MT1X	BANF1
49	ATP5MC1	TIPARP	IDO1				MYH11	BAX
50	ATP5ME	TLR2	IFT20				NDUFA4L2	BNIP3L
51	ATP5MPL	TNFRSF1B	IRF1				NEXN	BRI3
52	ATP5PB	UBE2D1	IRF8				NOTCH3	C11orf58
53	ATP6AP1	VSIG4	LDLRAD4				NTRK2	C11orf96
54	ATRAID	WIPF1	LGALS2				NUDT4	C14orf166
55	ATXN10	ZC3H12A	LSM5				PALLD	C19orf53
56	BAALC	ZNF267	LSM6				PDLIM5	C19orf60
57	BAD	ANXA1	LYRM4				PHLDA2	C19orf70
58	BCAP29	CTSH	MBP				PLAC9	C1orf43
59	BCL2L1	GLIPR1	MPEG1				PLN	C1QBP
60	BCL6B	HCLS1	MXD1				PLS3	C8orf59
61	BCL7C	LRRFIP1	NAAA				PPP1R14A	CACYBP
62	BDP1	PLAUR	NAPSA				PTK2	CALM3
63	BECN1	RNASE6	OXSR1				PTN	CALU
64	BLOC1S1		PARVG				RAMP1	CAMLG
65	BNIP2		PFKFB3				RCAN2	CAMTA1
66	BNIP3		PTPN2				RGS5	CAP1
67	BOLA3		RAB11FIP1				SDC2	CAPN2
68	BPTF		RAB7B				SGCA	CAPZA2
69	BTF3L4		RAB8B				SLC25A4	CBX3
70	BUB3		RASSF5				SLIT3	CCDC80
71	BUD31		RPS10				SORBS2	CCNG1
72	C19orf24		RUNX1				SORT1	CCT4
73	C1orf122		RUNX3				SPARCL1	CD164
74	C1orf123		SELPLG				SSPN	CDK4
75	C5orf24		SEPHS2				SULF1	CDKN1A
76	C7orf50		9-Sep				THBS1	CEBPB
77	C9orf78		SEPW1				TINAGL1	CFDP1
78	CALCOCO2		SHFM1				TMEM47	CFL2
79	CALCRL		SHTN1				TNS1	CHCHD10
80	CAMLG		SLC25A33				UBA2	CHD9
81	CAPN2		SMARCA5				VCAN	CHMP2A
82	CAPNS1		SMCHD1				VCL	CHMP4B
83	CARD19		SMCO4				WFDC1	CHMP5
84	CARD8		SSR1				ZBTB16	CISD1
85	CARHSP1		STARD7				PHLDA1	CLIC4
86	CASP4		STK17A					CLTB
87	CAVIN2		TACSTD2					CMTM6
88	CCDC124		TAP1					CNIH1
89	CCDC25		TCEB2					CNN1
90	CCDC47		TES					COA3
91	CCDC50		THBD					COL1A1
92	CCDC90B		TMEM243					COL1A2
93	CCL21		TOB2					COL3A1
94	CCND3		TRIM22					COL4A2
95	CCPG1		TSTD1					COL6A1
96	CCSER2		TUBA1C					COL6A2
97	CCT5		UPF2					COL6A3
98	CCT8		USMG5					COPE
99	CD200		VOPP1					COPS6
100	CD276		WARS					COPS8
101	CD36		WDFY4					COX14
102	CD82		ZFAND2A					COX17
103	CDC42EP2		CNN2					COX20
104	CDC42EP5		CPVL					COX5A
105	CDH5		FNBP1					COX7A2L
106	CDIPT		ID2					CRTAP
107	CDK4		LIMD2					CRYAB
108	CDKN2A		PLEK					CSNK1A1
109	CDS2		PPT1					CSRP1
110	CEMIP2		UCP2					CUTA
111	CEP170							CXCL12
112	CFDP1							CYC1
113	CFL2							CYCS
114	CHCHD5							CYP1B1
115	CHD9							CYSTM1
116	CHIC2							DCN
117	CHID1							DCTN2
118	CHMP4B							DCTN3
119	CHMP5							DDAH2
120	CHST15							DDIT4
121	CISD1							DDT
122	CLDN5							DDX24
123	CLEC14A							DEK
124	CLPP							DHRS7
125	CLPTM1							DNAJA1
126	CLTC							DNAJB6
127	CMC1							DNAJC8
128	CMPK1							DNPH1
129	CMTM3							DRAP1
130	CNIH1							DST
131	CNIH4							DUT
132	CNOT7							DYNLRB1
133	CNRIP1							DYNLT1
134	COA3							EGR1
135	COL5A2							EI24
136	COMMD1							EIF1AX
137	COMMD4							EIF1B
138	COMT							EIF3A
139	COPS5							EIF3G
140	COPS6							EIF3H
141	COPS8							EIF3L
142	COPS9							EIF3M
143	COPZ1							EIF4A2
144	CORO1B							EIF4B
145	COX16							EIF5
146	COX20							EIF5A
147	CRACR2B							EIF5B
148	CREB5							ENO1
149	CRK							ENY2
150	CTHRC1							ERGIC3
151	CTNNA1							ERP29
152	CTNNB1							ESD
153	CTNND1							FAM127A
154	CTSA							FAM162A
155	CTTN							FAM96B
156	CUEDC2							FBLN1
157	CWC15							FBXO32
158	CXorf36							FHL1
159	CXXC5							FKBP2
160	CYB5A							FKBP8
161	CYC1							FUNDC2
162	CYP46A1							FUS
163	CYTOR							FXYD1
164	DAAM1							GADD45B
165	DBN1							GDI2
166	DCTD							GEM
167	DCTN1							GHITM
168	DCTPP1							GLIPR2
169	DDOST							GLO1
170	DDRGK1							GLTSCR2
171	DDX18							GPI
172	DDX39A							GPNMB
173	DDX46							GRINA
174	DECR1							GSTK1
175	DEGS1							GTF2A2
176	DGCR6L							GTF2I
177	DGUOK							H2AFJ
178	DHRS4							H2AFY
179	DLGAP4							HADHA
180	DMAC1							HADHB
181	DMTN							HCFC1R1
182	DNAJB11							HEXB
183	DNAJC1							HIST1H4C
184	DNAJC19							HNRNPA0
185	DNAJC3							HNRNPA3
186	DNAJC8							HNRNPC
187	DNPH1							HNRNPF
188	DOCK9							HNRNPU
189	DPM2							HP1BP3
190	DPM3							HSBP1
191	DPP7							HSPA1A
192	DPY30							HSPA5
193	DPYSL3							HSPD1
194	DST							HSPE1
195	DUSP6							IER2
196	DYNC1I2							IFI16
197	DYNC1LI2							IFI27L2
198	EBPL							ILF2
199	ECHS1							ILK
200	ECI2							IQGAP1
201	EFEMP2							ISCU
202	EFNA1							ITGB1BP1
203	EI24							JAK1
204	EIF4E2							JTB
205	EIF4EBP1							JUN
206	EIF4G1							KANK2
207	ELAVL1							KDELR1
208	ELK3							KDELR2
209	ELOC							KHDRBS1
210	ELOVL1							KIF5B
211	EMC10							KRT10
212	EMC3							LAMP1
213	EMC6							LAMP2
214	EMC7							LAMTOR1
215	EMILIN1							LAMTOR5
216	EML4							LDHA
217	EPB41L2							LDHB
218	EPN1							LEPROT
219	EPS15							LGALS3
220	ERCC1							LGALS3BP
221	ERG							LIMA1
222	ERICH1							LINC00493
223	ERLEC1							LINC00657
224	ETFA							LPP
225	ETHE1							LUC7L3
226	ETS1							LY6E
227	F2R							MAGED2
228	F2RL3							MAP1LC3B
229	FAAP20							MATN2
230	FAM107B							MDH1
231	FAM114A1							MDH2
232	FAM118A							MDK
233	FAM126A							MEA1
234	FAM129A							MEAF6
235	FAM174B							MEIS2
236	FAM200B							METAP2
237	FAM204A							MFAP4
238	FAM213A							MIEN1
239	FAM32A							MINOS1
240	FAM3C							MLF2
241	FAM50A							MMADHC
242	FBXO7							MMP14
243	FBXW5							MORF4L2
244	FDPS							MRFAP1
245	FEZ1							MRPL20
246	FEZ2							MRPL33
247	FGFR1OP2							MRPL34
248	FHL3							MRPL41
249	FIBP							MRPL51
250	FILIP1							MRPS6
251	FKBP10							MT-ND6
252	FKBP1C							MTCH1
253	FKBP3							MTCH2
254	FKBP9							MXRA8
255	FLOT1							MYEOV2
256	FLT4							MYH11
257	FNBP1L							MYL6B
258	FOXP1							MYLK
259	FRMD4B							N4BP2L2
260	FSCN1							NAPA
261	FUNDC2							NBL1
262	FXR1							NDFIP1
263	FXYD6							NDRG2
264	FZD4							NDUFA12
265	G3BP1							NDUFA13
266	G6PC3							NDUFA2
267	GALNT18							NDUFA5
268	GCC2							NDUFA6
269	GDF15							NDUFAB1
270	GDI1							NDUFAF3
271	GGA1							NDUFB3
272	GGNBP2							NDUFB5
273	GINM1							NDUFB6
274	GJA1							NDUFB7
275	GLG1							NDUFB9
276	GLIPR2							NDUFS6
277	GLO1							NDUFS8
278	GNAI3							NDUFV1
279	GNB1							NDUFV2
280	GNG10							NEDD8
281	GNG12							NENF
282	GNL1							NFIC
283	GNPTG							NHP2
284	GNS							NME4
285	GOLGA4							NR2F2
286	GOLGA7							NSA2
287	GOLGB1							NUCB1
288	GOLIM4							NUDT4
289	GOPC							NUPR1
290	GPAA1							OAT
291	GPRC5B							OCIAD1
292	GPRC5C							OSBPL8
293	GRAP							OSTC
294	GSDMD							P4HB
295	GSTO1							PA2G4
296	GTF2H5							PAIP2
297	GTF2I							PALLD
298	GTF3C6							PAPOLA
299	GUSB							PBX1
300	H1F0							PCNP
301	HADHB							PDAP1
302	HAX1							PDCD5
303	HDAC2							PDCD6
304	HEBP1							PDIA6
305	HES1							PDLIM7
306	HIKESHI							PFDN2
307	HMG20B							PFN2
308	HMOX2							PGAM1
309	HNRNPR							PGK1
310	HOMER3							PHB
311	HPCAL1							PHB2
312	HSF1							PKIG
313	HSPA4							PKM
314	HTATIP2							PLD3
315	HTRA1							PLIN2
316	ICAM2							PLN
317	IFNAR1							PLS3
318	IFT43							PLTP
319	IGF1							PNISR
320	ILF2							PNKD
321	ILF3							PNRC2
322	IMP3							POLR2E
323	IMPDH1							POLR2F
324	INO80E							POLR2I
325	IPO11							POLR2K
326	ITGA5							PPIC
327	ITGA9							PPP1CB
328	ITGB1BP1							PPP1CC
329	ITPA							PPP2R1A
330	JOSD2							PRDX2
331	JPT1							PRDX3
332	JUP							PRDX4
333	KANK3							PRDX6
334	KCTD17							PRKCDBP
335	KDR							PRMT2
336	KLF3							PRRC2C
337	KLHL5							PSMA4
338	KPNB1							PSMB1
339	KRAS							PSMB2
340	KXD1							PSMB3
341	LAGE3							PSMB5
342	LAMA4							PSMB6
343	LAMB2							PSMC5
344	LAMC1							PSMD8
345	LAMTOR5							PTGDS
346	LASP1							PTN
347	LAYN							PTOV1
348	LDB2							PTP4A1
349	LILRB1							PTTG1IP
350	LINC01197							PYURF
351	LMAN1							RAB11B
352	LMAN2							RAB1A
353	LMBR1							RAB2A
354	LMCD1							RAB7A
355	LOX							RAD23A
356	LRMDA							RALY
357	LRP10							RAMP1
358	LRRC15							RANBP1
359	LRRFIP2							RAP1B
360	LRRN4CL							RBBP4
361	LSM10							RBBP7
362	LSM14A							RBM17
363	LSM3							RBM25
364	LSM8							RBM39
365	LTBR							RBM8A
366	LUZP1							RBPMS
367	LY96							RCN2
368	LYPLA1							REEP5
369	LYPLA2							RERG
370	LYSMD2							RGS2
371	MACF1							RHEB
372	MAF							RNASEH2C
373	MAF1							RNF11
374	MAFF							RNF7
375	MAGED1							RNH1
376	MANF							RPN1
377	MAP1LC3A							RSL24D1
378	MAP3K11							RTF1
379	MAP4K2							RWDD1
380	MAP4K4							SAT2
381	MAP4K5							SBDS
382	MAPK1							SCAND1
383	MAPK1IP1L							SCARB2
384	MAPK3							SCOC
385	MAPRE1							SCP2
386	MAX							SDC2
387	MCFD2							SDHC
388	MCRIP1							SELK
389	MDK							15-Sep
390	MEA1							2-Sep
391	MEAF6							SERPINH1
392	MED10							SET
393	MEDAG							SF3B2
394	MESD							SF3B5
395	METAP2							SFPQ
396	METTL26							SIVA1
397	METTL5							SLC38A2
398	METTL9							SLC40A1
399	MFAP2							SLIRP
400	MFF							SMARCB1
401	MFSD10							SMARCE1
402	MGLL							SMDT1
403	MGMT							SMS
404	MGST2							SNRPB2
405	MIEN1							SNRPD1
406	MINOS1							SNRPD3
407	MIR4435-2HG							SNRPE
408	MMP14							SNRPF
409	MMP2							SNRPG
410	MMRN1							SOD2
411	MOB2							SOX4
412	MORF4L2							SPG21
413	MPC1							SPON2
414	MPHOSPH8							SRI
415	MPST							SRP9
416	MPV17							SRRM1
417	MRPL11							SRSF10
418	MRPL14							SRSF11
419	MRPL17							SRSF2
420	MRPL27							SRSF3
421	MRPL34							SRSF5
422	MRPL36							SRSF9
423	MRPL37							SSBP1
424	MRPL40							SSR3
425	MRPL41							SSU72
426	MRPL54							ST13
427	MRPL57							STRAP
428	MRPS15							TAX1BP1
429	MRPS34							TBCB
430	MRPS36							TCEA1
431	MRPS7							TCEAL3
432	MTCH2							TCEAL4
433	MTIF3							TCEAL8
434	MTUS1							TCEB1
435	MTX2							TCF25
436	MVB12A							TCP1
437	MYCT1							TES
438	MYH10							TGFB1I1
439	MYL6B							THBS2
440	MYO1B							TIMM13
441	MYO1C							TIMM8B
442	N4BP2L2							TMCO1
443	NAA20							TMED10
444	NAGK							TMED2
445	NAP1L4							TMED9
446	NARF							TMEM123
447	NAXE							TMEM147
448	NBDY							TMEM14B
449	NDRG1							TMEM14C
450	NDUFA11							TMEM165
451	NDUFA5							TMEM219
452	NDUFA8							TMEM230
453	NDUFAF8							TMEM256
454	NDUFB5							TMEM98
455	NDUFS2							TOMM20
456	NDUFS3							TOMM5
457	NDUFS4							TRAM1
458	NDUFV1							TSPAN3
459	NECAP2							TTC3
460	NELFE							TUFM
461	NFIA							TXNDC17
462	NFIB							TXNL1
463	NID1							UBA2
464	NIPBL							UBE2A
465	NKTR							UBE2B
466	NORAD							UBE2D1
467	NOSIP							UBE2D2
468	NR1H2							UBE2I
469	NR1H3							UBE2N
470	NR2F1							UBXN1
471	NR2F2							UBXN4
472	NRBP1							UFC1
473	NREP							UQCC2
474	NRN1							UQCRC1
475	NSD3							UQCRC2
476	NT5C							UQCRFS1
477	NTAN1							UXT
478	OAF							VAT1
479	OCIAD1							VCL
480	ODF2L							VCP
481	OLA1							VDAC1
482	ORMDL1							VDAC2
483	OS9							VDAC3
484	PACSIN2							VIMP
485	PAFAH1B1							VPS29
486	PAIP1							WBP5
487	PALD1							WDR1
488	PAM							XRCC5
489	PARP1							YWHAQ
490	PARVA							ZFAND5
491	PARVB							ZFAND6
492	PCBD1							ZFYVE21
493	PCDH12							ZNF106
494	PCMTD1							ZNF428
495	PCNP							ZNHIT1
496	PDCD10							ZYX
497	PDCD6IP
498	PDE2A
499	PDHB
500	PDIA4
501	PDIA5
502	PDPN
503	PEF1
504	PEPD
505	PERP
506	PFDN1
507	PFDN4
508	PFKL
509	PGF
510	PGM2L1
511	PHACTR2
512	PHB
513	PHF14
514	PHF20L1
515	PHF3
516	PHYKPL
517	PIEZO2
518	PIGT
519	PIN4
520	PLD3
521	PLEC
522	PLEKHA1
523	PLK2
524	PLXND1
525	PMP22
526	PMVK
527	PNISR
528	PNN
529	POLE4
530	POLR2F
531	POLR2G
532	POLR2I
533	POLR3GL
534	PON2
535	PPFIBP1
536	PPM1F
537	PPP1R11
538	PPP4C
539	PRDX4
540	PRKAR1B
541	PRKCSH
542	PRMT1
543	PROX1
544	PRRC2B
545	PSIP1
546	PSMA5
547	PSMB2
548	PSMB4
549	PSMB7
550	PSMC1
551	PSMC3
552	PSMC4
553	PSMC5
554	PSMD1
555	PSMD11
556	PSMD13
557	PSMD2
558	PSMD4
559	PSMD6
560	PSMD7
561	PSMF1
562	PSMG2
563	PTBP1
564	PTDSS1
565	PTOV1
566	PTPA
567	PTPRN2
568	PTS
569	PTX3
570	PUF60
571	PXDN
572	QSOX1
573	RAB10
574	RAB14
575	RAB18
576	RAB1A
577	RAB1B
578	RAB4A
579	RAB5C
580	RAB5IF
581	RAB6A
582	RAD21
583	RAD23B
584	RALA
585	RALB
586	RALBP1
587	RAPGEF5
588	RASD1
589	RASGRP3
590	RASIP1
591	RBCK1
592	RBM42
593	RBMS1
594	RBP1
595	RCN1
596	RCN2
597	RCSD1
598	RDX
599	REEP3
600	RELN
601	RER1
602	RET
603	REX1BD
604	RFXANK
605	RGL2
606	RGS16
607	RHOC
608	RHOJ
609	RNASEH2C
610	RND3
611	RNF10
612	RNF11
613	RNF141
614	RNF167
615	RNF181
616	RNF5
617	ROBO4
618	RPAIN
619	RPL26L1
620	RPN2
621	RPS6KA2
622	RRAGA
623	RRBP1
624	RSF1
625	RSRC2
626	RTF1
627	RTF2
628	RTL8A
629	S100A16
630	S1PR1
631	SARS
632	SASH1
633	SAT2
634	SCAF11
635	SCARB2
636	SCN3B
637	SCN9A
638	SCOC
639	SCP2
640	SDCCAG8
641	SDF2
642	SDF2L1
643	SDHC
644	SEC31A
645	SELENOF
646	SELENOH
647	SELENON
648	SELENOS
649	SEMA3A
650	10-Sep
651	11-Sep
652	SERINC1
653	SERINC2
654	SERINC3
655	SH2D3C
656	SH3GL1
657	SH3GLB1
658	SHARPIN
659	SHC1
660	SHISA5
661	SIGIRR
662	SIRPA
663	SIRT2
664	SLC25A11
665	SLC25A39
666	SLC27A3
667	SLC38A1
668	SLC39A1
669	SLC41A1
670	SLC44A2
671	SLC4A7
672	SLC9A9
673	SLTM
674	SMAD1
675	SMAGP
676	SMAP1
677	SMARCB1
678	SMARCE1
679	SMIM12
680	SMIM19
681	SMIM26
682	SMIM29
683	SMTN
684	SMYD2
685	SNAP23
686	SNCG
687	SNF8
688	SNHG7
689	SNRNP70
690	SNRPB2
691	SNRPC
692	SNX17
693	SNX2
694	SP100
695	SPAG7
696	SPRY1
697	SPTSSA
698	SRA1
699	SRP72
700	SRSF4
701	SS18L2
702	SSBP3
703	SSBP4
704	ST3GAL1
705	ST3GAL6
706	STAB1
707	STARD3NL
708	STAT3
709	STAU1
710	STIP1
711	STK25
712	STMP1
713	STOML2
714	STX12
715	STX7
716	SUCLG1
717	SUGT1
718	SUMF2
719	SUN2
720	SURF4
721	SVBP
722	SVIL
723	SYNCRIP
724	SYNE1
725	SYPL1
726	TADA3
727	TAF15
728	TAF1D
729	TAF7
730	TBPL1
731	TBX1
732	TEX264
733	TFF3
734	TFG
735	TFPI
736	TGFBI
737	TGOLN2
738	THEM6
739	THOC7
740	THRAP3
741	THY1
742	TIAL1
743	TIE1
744	TIMM10
745	TIMM13
746	TIMM8B
747	TJP1
748	TM2D2
749	TM4SF18
750	TM9SF2
751	TMBIM1
752	TMCO1
753	TMCO3
754	TMED3
755	TMEM134
756	TMEM147
757	TMEM14B
758	TMEM160
759	TMEM165
760	TMEM167A
761	TMEM179B
762	TMEM204
763	TMEM205
764	TMEM208
765	TMEM255B
766	TMEM30A
767	TMEM51
768	TMEM9
769	TMEM9B
770	TMOD2
771	TMOD3
772	TMX4
773	TNFAIP8L1
774	TNFRSF14
775	TNFRSF1A
776	TNFRSF4
777	TNIP1
778	TNIP2
779	TOMM5
780	TP53I11
781	TP53I3
782	TPD52L2
783	TPGS1
784	TPGS2
785	TPR
786	TRAPPC2L
787	TRAPPC3
788	TRIM44
789	TRIOBP
790	TROVE2
791	TSN
792	TSPAN11
793	TSPAN13
794	TSPAN14
795	TSPAN15
796	TSPAN18
797	TSPAN3
798	TSPAN4
799	TSPAN5
800	TSTA3
801	TTC3
802	TUBB2A
803	TUBB6
804	TUSC2
805	TUSC3
806	TXN2
807	TXNDC12
808	TXNL4A
809	U2SURP
810	UBE2E1
811	UBE2E3
812	UBE2L6
813	UBE3A
814	UBTD1
815	UFD1
816	UNC5B
817	UPF3A
818	UQCC2
819	UQCRC2
820	URM1
821	UROD
822	UROS
823	USP22
824	VAMP3
825	VDAC3
826	VGLL4
827	VPS25
828	VPS35
829	VPS35L
830	VPS36
831	VTI1B
832	WASL
833	WBP1
834	WBP2
835	WFS1
836	WNK1
837	WRB
838	WWTR1
839	XIST
840	XRN2
841	YBX3
842	YES1
843	YIF1A
844	YIPF3
845	YTHDC1
846	YTHDF2
847	YWHAG
848	ZBTB20
849	ZCRB1
850	ZEB1
851	ZFAND6
852	ZFYVE21
853	ZNF428
854	ZNF580
855	ZNF667-AS1
856	ZNRD1
857	FABP5
858	LIMS1
859	LYVE1
860	MARCKS
861	NRP2
862	PPP1R2
863	TM4SF1
