# Supplementary material for: Midkine expression by stem-like tumor cells drives persistence to mTOR inhibition and an immune-suppressive microenvironment
Source: Nat Commun. 2022 Aug 26;13:5018. doi: 10.1038/s41467-022-32673-7 (PMC9418323; doi:10.1038/s41467-022-32673-7)
Supplement: Supplementary file 8 — Supplementary Data 6 [file 41467_2022_32673_MOESM8_ESM.xlsx]

## Sheet: LEC_Langerhans
Supplementary data 7. Identified genes mediating cell-cell interactions, related to Figure 6D.
Gene	PCC	p-Value	LogFoldChange
CST3	0.515704	0.0861335	-2.8241
GPX1	0.731296	0.00687944	-1.10904
RGS1	0.440114	0.152198	-1.02154

## Sheet: LEC_DC
Gene	PCC	p-Value	LogFoldChange
CST3	0.515704	0.0861335	-3.74118
ID2	0.623729	0.0302099	-1.41119
RGCC	0.306567	0.332452	-1.26085
SNX3	0.490669	0.105302	-1.14367

## Sheet: LEC_B
Gene	PCC	p-Value	LogFoldChange
HERPUD1	0.649481	0.0222722	-1.66678

## Sheet: LEC_BEC
Gene	PCC	p-Value	LogFoldChange
EPAS1	0.498403	0.0991037	-1.48648
FLT1	0.5091	0.0909396	-1.31716
IFI27	0.341327	0.277558	-2.15019
RGCC	0.306567	0.332452	-1.35151
RNASE1	0.622809	0.0305267	-2.25283
SGK1	0.588985	0.0439013	-1.13267
SLC9A3R2	0.344873	0.27227	-1.50651
TIMP3	0.620945	0.0311756	-1.19364

## Sheet: LEC_T
Gene	PCC	p-Value	LogFoldChange
RPS27	0.425881	0.167464	-1.28874
RPS29	0.71172	0.00942831	-1.28029

## Sheet: LEC_TAF
Gene	PCC	p-Value	LogFoldChange
CST3	0.515704	0.0861335	-1.22972
DSTN	0.537426	0.0715443	-1.71095
EPS8	0.586838	0.04487	-1.1136
MT1M	0.37886	0.224563	-1.03949

## Sheet: LEC_Tumor
Gene	PCC	p-Value	LogFoldChange
ALDOA	0.673906	0.0162611	-1.02887
ASAH1	0.398281	0.199731	-1.72738
CST3	0.515704	0.0861335	-1.29569
CTSK	0.315841	0.317268	-2.76239
CYP1B1	0.509163	0.0908933	-1.10884
DSTN	0.537426	0.0715443	-1.44068
FTH1	0.781837	0.0026629	-1.20145
LDHB	0.72755	0.00732149	-1.44099
MYLK	0.372943	0.232481	-2.04876
NUPR1	0.53905	0.0705267	-1.59293
PCSK1N	0.490656	0.105313	-2.22342
PEBP1	0.751464	0.00483388	-1.00944
SLC40A1	0.356096	0.255921	-1.13853

## Sheet: LEC_Macrophages
Gene	PCC	p-Value	LogFoldChange
C1QB	0.324134	0.30402	-2.50455
CST3	0.515704	0.0861335	-2.31927
GPX1	0.731296	0.00687944	-1.18954
RGS1	0.440114	0.152198	-1.15335
RNASE1	0.622809	0.0305267	-1.25008

## Sheet: LEC_Tregs
Gene	PCC	p-Value	LogFoldChange
CD7	0.386554	0.214515	-1.06138
ITM2A	0.318199	0.313469	-1.3834
RPS27	0.425881	0.167464	-1.16743
RPS29	0.71172	0.00942831	-1.10245

## Sheet: LEC_NK
Gene	PCC	p-Value	LogFoldChange
CD7	0.386554	0.214515	-1.57746
KLRD1	0.393229	0.206021	-1.26973
RPS27	0.425881	0.167464	-1.22315
RPS29	0.71172	0.00942831	-1.07974

[truncated: 100 more sheets: Langerhans_LEC, Langerhans_DC, Langerhans_B, Langerhans_BEC, Langerhans_T, Langerhans_TAF, Langerhans_Tumor, Langerhans_Macrophages, Langerhans_Tregs, Langerhans_NK, DC_LEC, DC_Langerhans, DC_B, DC_BEC, DC_T, DC_TAF, DC_Tumor, DC_Macrophages, DC_Tregs, DC_NK …]
