# Supplementary material for: Midkine expression by stem-like tumor cells drives persistence to mTOR inhibition and an immune-suppressive microenvironment
Source: Nat Commun. 2022 Aug 26;13:5018. doi: 10.1038/s41467-022-32673-7 (PMC9418323; doi:10.1038/s41467-022-32673-7)
Supplement: Supplementary file 9 — Supplementary Data 7 [file 41467_2022_32673_MOESM9_ESM.xlsx]

## Sheet: Supplementary data 8
Supplementary data 8. Molecular interactions identified between TAF and SLS or IS tumor cells.
Interactions between SLS tumor cells and TAF
Interactions	TAF_SLS interaction score	SLS_TAF interaction score
TIMP1_CD63	4.51357	3.23845
HLA-B_CANX	2.28278
COL18A1_ITGB1	1.87161	2.06188
FN1_ITGB1	1.58096	1.79824
COL4A1_ITGB1	1.35381	1.60899
VIM_CD44	1.05531	1.15513
HLA-A_APLP2	1.0481
MFGE8_PDGFRB	1.01781
THBS1_ITGB1	1.00092	2.13651
COL1A1_ITGB1		4.24551
FBLN1_ITGB1		2.88127
CXCL12_ITGB1		2.71935
TIMP2_ITGB1		2.64271
APP_CAV1		2.32163
THBS2_ITGB1		2.09156
VCAN_ITGB1		1.86683
COL1A2_CD36		1.73857
COL1A1_CD36		1.66759
LGALS3BP_ITGB1		1.51175
APP_CD74		1.08297
THBS2_NOTCH3		1.0272
Interactions between IS tumor cells and TAF
Interactions	TAF_IS interaction score	IS_TAF interaction score
TIMP1_CD63	2.63989	1.09341
APP_CD74	2.2544
B2M_HLA-F		1.37255
VIM_CD44		1.32321
