# Supplementary material for: Midkine expression by stem-like tumor cells drives persistence to mTOR inhibition and an immune-suppressive microenvironment
Source: Nat Commun. 2022 Aug 26;13:5018. doi: 10.1038/s41467-022-32673-7 (PMC9418323; doi:10.1038/s41467-022-32673-7)
Supplement: Supplementary file 11 — Source Data [file 41467_2022_32673_MOESM11_ESM.xlsx]

## Sheet: Fig.1d
Celltype	Disease	mean	sd
B cells	AML	0.0150567	0.00545109
B cells	Normal	0.00601565	0.00255534
BEC	AML	0.18187	0.0691446
BEC	Normal	0.166817	0.123083
DC	AML	0.00862063	0.00185869
DC	Normal	0.000708746	0.000179165
Epithelial	AML	0.00261032	0.00234289
Epithelial	Normal	0.0159264	0.00435624
Langerhans	AML	0.0330301	0.00541222
Langerhans	Normal	0.00536702	0.00053827
LEC	AML	0.00875386	0.00289028
LEC	Normal	0.000157093	6.7456e-05
Macrophages	AML	0.165316	0.0367537
Macrophages	Normal	0.027966	0.00222543
Mesenchymal	AML	0.191382	0.0591189
Mesenchymal	Normal	0.0969289	0.016323
NK	AML	0.0749093	0.0176093
NK	Normal	0.0343768	0.0108299
Podocytes	AML	0.000715943	0.000443181
Podocytes	Normal	0.036402	0.031919
T cells	AML	0.279036	0.0649541
T cells	Normal	0.105942	0.033199
Tregs	AML	0.0266686	0.00859132
Tregs	Normal	0.00645674	0.00317073
Tubule cells	AML	0.0120309	0.00179353
Tubule cells	Normal	0.496935	0.144639
Data points
Celltype	Disease	Perc
Langerhans	AML	0.0603558
LEC	AML	0.000635324
DC	AML	0.00444727
Macrophages	AML	0.227446
BEC	AML	0.0997459
Mesenchymal	AML	0.52033
Tubule cells	AML	0.0171537
Tregs	AML	0.00825921
Podocytes	AML	0.00190597
Epithelial	AML	0
B cells	AML	0.0101652
NK	AML	0.0127065
T cells	AML	0.0368488
Langerhans	AML	0.0163125
LEC	AML	0.0154145
DC	AML	0.0026938
Macrophages	AML	0.0856031
BEC	AML	0.0544747
Mesenchymal	AML	0.219695
Tubule cells	AML	0.00538761
Tregs	AML	0.0169111
Podocytes	AML	0
Epithelial	AML	0.00104759
B cells	AML	0.00359174
NK	AML	0.0766238
T cells	AML	0.502245
Langerhans	AML	0.0264967
LEC	AML	0.00115078
DC	AML	0.0126298
Macrophages	AML	0.226272
BEC	AML	0.00581144
Mesenchymal	AML	0.0463189
Tubule cells	AML	0.00768146
Tregs	AML	0.0723266
Podocytes	AML	0
Epithelial	AML	0.000460312
B cells	AML	0.00523605
NK	AML	0.146955
T cells	AML	0.448661
Langerhans	Normal	0.00660201
LEC	Normal	0.000292124
DC	Normal	0.0011685
Macrophages	Normal	0.0227857
BEC	Normal	0.00724468
Mesenchymal	Normal	0.0711031
Tubule cells	Normal	0.578348
Tregs	Normal	0.0156579
Podocytes	Normal	0.00432344
Epithelial	Normal	0.0117434
B cells	Normal	0.0111007
NK	Normal	0.0641505
T cells	Normal	0.20548
Langerhans	AML	0.0264999
LEC	AML	0.0165995
DC	AML	0.0150581
Macrophages	AML	0.0844795
BEC	AML	0.302111
Mesenchymal	AML	0.110149
Tubule cells	AML	0.0122125
Tregs	AML	0.0309462
Podocytes	AML	0.000118568
Epithelial	AML	5.92839e-05
B cells	AML	0.0412616
NK	AML	0.0708442
T cells	AML	0.289661
Langerhans	AML	0.0251584
LEC	AML	0.015556
DC	AML	0.0112669
Macrophages	AML	0.0907752
BEC	AML	0.303374
Mesenchymal	AML	0.100506
Tubule cells	AML	0.0102426
Tregs	AML	0.0330965
Podocytes	AML	0.000128033
Epithelial	AML	6.40164e-05
B cells	AML	0.0287434
NK	AML	0.085846
T cells	AML	0.295244
Langerhans	Normal	0.0058508
LEC	Normal	0.000243784
DC	Normal	0.000487567
Macrophages	Normal	0.0265724
BEC	Normal	0.532423
Mesenchymal	Normal	0.114578
Tubule cells	Normal	0.0680156
Tregs	Normal	0.00219405
Podocytes	Normal	0.132131
Epithelial	Normal	0.0285227
B cells	Normal	0.00121892
NK	Normal	0.01804
T cells	Normal	0.0697221
Langerhans	Normal	0.00416089
LEC	Normal	9.24642e-05
DC	Normal	0.000369857
Macrophages	Normal	0.0333796
BEC	Normal	0.0369857
Mesenchymal	Normal	0.134073
Tubule cells	Normal	0.665002
Tregs	Normal	0.0023116
Podocytes	Normal	0.00268146
Epithelial	Normal	0.00887656
B cells	Normal	0.00203421
NK	Normal	0.0367083
T cells	Normal	0.0733241
Langerhans	AML	0.036874
LEC	AML	0.0114077
DC	AML	0.00369213
Macrophages	AML	0.331866
BEC	AML	0.0222001
Mesenchymal	AML	0.148111
Tubule cells	AML	0.0130645
Tregs	AML	0.0204487
Podocytes	AML	0
Epithelial	AML	0
B cells	AML	0.00444949
NK	AML	0.108445
T cells	AML	0.299441
Langerhans	Normal	0.00485437
LEC	Normal	0
DC	Normal	0.000809061
Macrophages	Normal	0.0291262
BEC	Normal	0.0906149
Mesenchymal	Normal	0.0679612
Tubule cells	Normal	0.676375
Tregs	Normal	0.00566343
Podocytes	Normal	0.00647249
Epithelial	Normal	0.0145631
B cells	Normal	0.00970874
NK	Normal	0.0186084
T cells	Normal	0.0752427
Langerhans	AML	0.0395132
LEC	AML	0.000513159
DC	AML	0.0105564
Macrophages	AML	0.110769
BEC	AML	0.485375
Mesenchymal	AML	0.194561
Tubule cells	AML	0.0184737
Tregs	AML	0.00469174
Podocytes	AML	0.00285903
Epithelial	AML	0.016641
B cells	AML	0.0119493
NK	AML	0.0229455
T cells	AML	0.0811524

## Sheet: Fig.1h
	Pathway Score
HALLMARK_PROTEIN_SECRETION	-73.92
HALLMARK_BILE_ACID_METABOLISM	-55.56
HALLMARK_XENOBIOTIC_METABOLISM	-53.28
HALLMARK_FATTY_ACID_METABOLISM	-45.51
HALLMARK_OXIDATIVE_PHOSPHORYLATION	-42.29
HALLMARK_PI3K_AKT_MTOR_SIGNALING	61.98
HALLMARK_MTORC1_SIGNALING	66.11
HALLMARK_APOPTOSIS	68.49
HALLMARK_ALLOGRAFT_REJECTION	72.58
HALLMARK_CHOLESTEROL_HOMEOSTASIS	110.07

## Sheet: Fig.2c
cluster	stemness score
1	0.23
3	0.18
0	0.1
2	0.05

## Sheet: Fig.2j
	area overlap
TAGLN_MDK	85
TAGLN_CTSK	3427
MDK_CTSK	3593

## Sheet: Fig.3h
621-101	621-103	TJJ	TTJ+TSC2
1	0.151873	1	0.553789
1	0.139194	1	0.398012
1	0.15638	1	0.518308

## Sheet: Fig.3i
621-101 (Supernatant)	621-103 (Supernatant)	TTJ (Supernatant)	TTJ+TSC2 (Supernatant)
1473.44	128.512	1526.47	72.079
1583.87	141.436	1355.84	71.358
1251.52	160.033	1204.22	64.1

## Sheet: Fig.3j
621-101
day	DMSO			iMDK			Rapamycin			iMDK+Rapamycin
0	1	1	1	1	1	1	1	1	1	1	1	1
1	1.19106	1.50794	1.36493	1.32195	1.42487	1.40642	1.27053	1.33871	1.27273	1.12222	1.10714	0.769911
3	2.41057	2.78836	2.50711	2.14634	2.19171	2.64706	1.65217	1.75269	1.63131	1.61667	1.5	1.26991
6	9.56504	12.9841	11.7441	7.79512	7.3057	8.1016	4.29469	4.41398	4.72222	2.25556	1.77041	2.13717
9	16.248	20.2698	18.1564	12.2195	12.3368	13.1711	6.8599	7.88172	6.30303	1.63889	0.821429	1.0177
TTJ
day	DMSO			iMDK			Rapamycin			iMDK+Rapamycin
0	1	1	1	1	1	1	1	1	1	1	1	1
1	1.91089	1.96503	2.48252	1.92832	2.01818	1.6	0.891697	1.59649	1.26838	0.542017	0.507519	0.45583
4	5.9	6.5	6.3	4.27599	3.90545	3.92857	3.38628	3.84561	3.48529	0.94958	1.38346	1.0742
NHLF
day	DMSO			iMDK			Rapamycin			iMDK+Rapamycin
0	1	1	1	1	1	1	1	1	1	1	1	1
1	1.84733	1.66429	1.76378	2.01626	1.42222	1.58333	1.63248	1.31429	1.27143	1.09896	1.26357	1.46875
2	2.12977	2.27143	2.22835	2.38211	2.25185	2.25	1.61538	1.57857	1.47143	0.953125	1.67442	1.46094
3	3.03053	3.18571	3.05512	3.44715	2.91111	3.15909	2.25641	1.92857	1.56429	1.02083	1.55039	1.60938
6	4.71756	4.97143	5.0315	6.04065	6.48889	6.14394	2.26496	2.13571	2.13571	1.40625	2.16279	2.375
10	9.83969	10.4286	11.315	15.4553	13.3778	13.5985	4.62393	4.22143	4.12143	2.95833	4.32558	4.51562

## Sheet: Fig.3k
day	DMSO						iMDK						Rapamycin						iMDK+Rapamycin
0	1	1	1	1	1	1	1	1	1	1	1	1	1	1	1	1	1	1	1	1	1	1	1	1
3	1.143	1.44	1.111	1.381	1.05	1.347	1.375	0.98	1.289	1.1	1.031	1.309	1.2	0.981	0.689	1	0.672	1.143	0.763	1	0.768	0.707	0.735	1
5	1.312	1.44	1	1.381	0.945	1.347	1.872	1.054	1.515	1.1	1.183	1.44	1	0.79	0.669	0.87	0.346	1	0.574	0.663	0.539	0.53	0.54	0.63
7	1.312	1.56	1	1.667	1.155	1.833	1.76	0.898	1.851	1.055	1.031	1.284	0.9	0.694	0.669	0.751	0.772	1	0.249	0.312	0.392	0.225	0.383	0.278
10	1.866	1.68	1	1.989	1.478	1.833	2.042	1.333	2.45	1.455	1.183	1.178	0.434	0.484	0.502	0.385	0.42	0.482	0.187	0.136	0.288	0.096	0.232	0.222
12	1.143	1.21	0.944	1.731	1.857	1.833	2.667	1.531	3.024	1.582	1.515	1.505	0.434	0.417	0.446	0.434	0.42	0.442	0.114	0.136	0.175	0.096	0.163	0.17
14	1.143	1.21	1	1.731	1.714	1.833	2.667	1.531	3.287	1.772	2.13	1.939	0.331	0.289	0.353	0.258	0.296	0.317	0.114	0.136	0.15	0.096	0.163	0.191
17	1.679	1.96	1.406	1.776	2.239	2.182			3.624	1.898	2.237	2.779	0.196	0.289	0.353	0.258	0.272	0.286	0.079	0.073	0.2	0.032	0.069	0.109
19			1.254	2.192	2.214	2.455			3.978	1.898	2.343	2.885	0.186	0.205	0.202	0.19	0.189	0.194	0.072	0.073	0.2	0.032	0.069	0.109
21			1.406	2.492	2.612	2.655			3.287	2.344	2.611	2.779	0.125	0.205	0.149	0.162			0.041	0.073	0	0	0.069	0.109
24			2.201	2.966	2.799	2.655			4.296	2.836	3.156	3.025	0.1	0.154	0.149	0.162			0.023	0.073	0	0	0.069	0.094

## Sheet: Fig.4a
	IS percentage	SLS percentage
IS1	0.82	0.18
IS2	0.72	0.28
SLS1	0.03	0.97
SLS2	0.11	0.89
SLS3	0.18	0.82
SLS4	0.04	0.96

## Sheet: Fig.4b
Celltype	Subtype	Percentage
LEC	SLS	0.00063532
BEC	SLS	0.0997459
LEC	SLS	0.0154146
BEC	SLS	0.0544747
LEC	IS	0.00115078
BEC	IS	0.00581144
LEC	SLS	0.0165995
BEC	SLS	0.302111
LEC	IS	0.0114077
BEC	IS	0.0222001
LEC	SLS	0.00051316
BEC	SLS	0.485375

[truncated: 25 more sheets: Fig.4c, Fig.5c, Fig.5d, Fig.5g, Fig.5h, Fig.5k, Fig.6b, Fig.6c, Fig.6e, Fig.6h, sFig.2d, sFig.2e, sFig.3e, sFig.4d, sFig.5b, sFig.6d, sFig.6f, sFig.7a, sFig.7g, sFig.8a …]
